# Supplementary material for: Characterisation and Analysis of the Aegilops sharonensis Transcriptome, a Wild Relative of Wheat in the Sitopsis Section
Source: PLoS One. 2013 Aug 8;8(8):e72782. doi: 10.1371/journal.pone.0072782 (PMC3738571; doi:10.1371/journal.pone.0072782)
Supplement: Text S1 — List of predicted SNPs. File containing all SNPs predicted from Gigabayes for the three selected assemblies as well as the subset of SNPs predicted from our high quality SNP prediction approach. (BZ2) [file pone.0072782.s001.bz2]

Archive with 1 entries (1 files):
- pone.0072782.s001
