# Supplementary material for: Characterisation and Analysis of the Aegilops sharonensis Transcriptome, a Wild Relative of Wheat in the Sitopsis Section
Source: PLoS One. 2013 Aug 8;8(8):e72782. doi: 10.1371/journal.pone.0072782 (PMC3738571; doi:10.1371/journal.pone.0072782)
Supplement: Text S1 — List of predicted SNPs. File containing all SNPs predicted from Gigabayes for the three selected assemblies as well as the subset of SNPs predicted from our high quality SNP prediction approach. (BZ2) [file pone.0072782.s001.bz2 › pone.0072782.s001]

isotig00062	gigaBayes	SNP	524	524	0.972171	.	.	alleles=C,T;individualGenotypes=as1644:CT|0.97189,as2232:TT|0.628034;individualGenotypeProbabilities=as1644:CC|0.0277947&CT|0.97189&TT|0.000315421,as2232:CC|0.0480026&CT|0.323963&TT|0.628034;individualAlleleCounts=as1644:C|2|66|+|2|66|-|0|0&T|2|32|+|2|32|-|0|0,as2232:C|0|0|+|0|0|-|0|0&T|1|15|+|1|15|-|0|0
isotig00307	gigaBayes	SNP	684	684	1	.	.	alleles=G,A;individualGenotypes=as1644:GA|1,as2232:GA|1;individualGenotypeProbabilities=as1644:AA|6.30915e-25&GA|1&GG|2.47785e-11,as2232:AA|2.15008e-13&GA|1&GG|1.69927e-07;individualAlleleCounts=as1644:G|8|253|+|8|253|-|0|0&A|3|117|+|3|117|-|0|0,as2232:G|4|133|+|4|133|-|0|0&A|2|74|+|2|74|-|0|0
isotig00307	gigaBayes	SNP	728	728	1	.	.	alleles=C,T;individualGenotypes=as1644:CT|1,as2232:CT|1;individualGenotypeProbabilities=as1644:CC|1.43639e-10&CT|1&TT|1.90429e-21,as2232:CC|2.05458e-17&CT|1&TT|1.04233e-11;individualAlleleCounts=as1644:C|10|223|+|10|223|-|0|0&T|3|113|+|3|113|-|0|0,as2232:C|4|116|+|4|116|-|0|0&T|5|173|+|5|173|-|0|0
isotig00307	gigaBayes	SNP	869	869	1	.	.	alleles=T,C;individualGenotypes=as1644:TC|1,as2232:TC|0.968625;individualGenotypeProbabilities=as1644:CC|3.87937e-23&TC|1&TT|3.05821e-10,as2232:CC|1.00136e-26&TC|0.968625&TT|0.0313747;individualAlleleCounts=as1644:T|7|232|+|7|232|-|0|0&C|4|117|+|4|117|-|0|0,as2232:T|9|280|+|9|280|-|0|0&C|1|35|+|1|35|-|0|0
isotig00307	gigaBayes	SNP	875	875	0.999984	.	.	alleles=T,C;individualGenotypes=as1644:TT|0.999512,as2232:TC|0.999984;individualGenotypeProbabilities=as1644:CC|1.14807e-29&TC|0.000488035&TT|0.999512,as2232:CC|5.51492e-20&TC|0.999984&TT|1.6135e-05;individualAlleleCounts=as1644:T|11|290|+|11|290|-|0|0&C|0|0|+|0|0|-|0|0,as2232:T|7|196|+|7|196|-|0|0&C|3|86|+|3|86|-|0|0
isotig00307	gigaBayes	SNP	908	908	1	.	.	alleles=C,T;individualGenotypes=as1644:CT|1,as2232:CT|0.999999;individualGenotypeProbabilities=as1644:CC|1.9611e-12&CT|1&TT|2.52099e-19,as2232:CC|1.15197e-06&CT|0.999999&TT|2.31742e-19;individualAlleleCounts=as1644:C|6|193|+|6|193|-|0|0&T|4|124|+|4|124|-|0|0,as2232:C|6|196|+|6|196|-|0|0&T|2|69|+|2|69|-|0|0
isotig00307	gigaBayes	SNP	978	978	0.999999	.	.	alleles=T,C;individualGenotypes=as1644:TC|0.999999,as2232:TC|0.951667;individualGenotypeProbabilities=as1644:CC|4.06279e-17&TC|0.999999&TT|9.7943e-07,as2232:CC|4.92152e-20&TC|0.951667&TT|0.0483333;individualAlleleCounts=as1644:T|6|172|+|6|172|-|0|0&C|3|84|+|3|84|-|0|0,as2232:T|7|208|+|7|208|-|0|0&C|1|28|+|1|28|-|0|0
isotig00307	gigaBayes	SNP	1008	1008	0.973539	.	.	alleles=G,A;individualGenotypes=as1644:GG|0.985022,as2232:GA|0.973539;individualGenotypeProbabilities=as1644:AA|1.22447e-20&GA|0.0149775&GG|0.985022,as2232:AA|3.5327e-16&GA|0.973539&GG|0.026461;individualAlleleCounts=as1644:G|6|199|+|6|199|-|0|0&A|0|0|+|0|0|-|0|0,as2232:G|6|158|+|6|158|-|0|0&A|2|54|+|2|54|-|0|0
isotig00307	gigaBayes	SNP	1064	1064	0.999949	.	.	alleles=G,A;individualGenotypes=as1644:GA|0.999549,as2232:GA|0.999769;individualGenotypeProbabilities=as1644:AA|1.03245e-08&GA|0.999549&GG|0.000451032,as2232:AA|8.47519e-06&GA|0.999769&GG|0.000222403;individualAlleleCounts=as1644:G|3|86|+|3|86|-|0|0&A|1|40|+|1|40|-|0|0,as2232:G|2|55|+|2|55|-|0|0&A|2|42|+|2|42|-|0|0
isotig00312	gigaBayes	SNP	47	47	0.999984	.	.	alleles=C,T;individualGenotypes=as1644:TT|0.799994,as2232:CT|0.999823;individualGenotypeProbabilities=as1644:CC|4.14418e-05&CT|0.199965&TT|0.799994,as2232:CC|0.000176718&CT|0.999823&TT|9.63944e-12;individualAlleleCounts=as1644:C|0|0|+|0|0|-|0|0&T|2|45|+|2|45|-|0|0,as2232:C|4|146|+|4|146|-|0|0&T|1|39|+|1|39|-|0|0
isotig00312	gigaBayes	SNP	92	92	1	.	.	alleles=G,T;individualGenotypes=as1644:GT|0.999449,as2232:GT|1;individualGenotypeProbabilities=as1644:GG|0.00021556&GT|0.999449&TT|0.000335548,as2232:GG|1.41215e-07&GT|1&TT|3.83517e-16;individualAlleleCounts=as1644:G|1|39|+|1|39|-|0|0&T|2|41|+|2|41|-|0|0,as2232:G|5|163|+|5|163|-|0|0&T|2|77|+|2|77|-|0|0
isotig00312	gigaBayes	SNP	153	153	1	.	.	alleles=C,T;individualGenotypes=as1644:CT|0.999466,as2232:CT|1;individualGenotypeProbabilities=as1644:CC|2.12355e-06&CT|0.999466&TT|0.000531856,as2232:CC|3.85188e-07&CT|1&TT|4.27523e-18;individualAlleleCounts=as1644:C|1|37|+|1|37|-|0|0&T|2|61|+|2|61|-|0|0,as2232:C|5|183|+|5|183|-|0|0&T|2|72|+|2|72|-|0|0
isotig00351	gigaBayes	SNP	470	470	0.999108	.	.	alleles=C,G;individualGenotypes=as1644:CG|0.998886,as2232:GG|0.665361;individualGenotypeProbabilities=as1644:CC|0.00106137&CG|0.998886&GG|5.28702e-05,as2232:CC|0.00167743&CG|0.332962&GG|0.665361;individualAlleleCounts=as1644:C|2|74|+|2|74|-|0|0&G|1|33|+|1|33|-|0|0,as2232:C|0|0|+|0|0|-|0|0&G|1|29|+|1|29|-|0|0
isotig00372	gigaBayes	SNP	629	629	1	.	.	alleles=A,G;individualGenotypes=as1644:AA|0.969697,as2232:AG|0.999999;individualGenotypeProbabilities=as1644:AA|0.969697&AG|0.030303&GG|1.00573e-15,as2232:AA|3.92802e-09&AG|0.999999&GG|1.31069e-06;individualAlleleCounts=as1644:A|5|150|+|5|150|-|0|0&G|0|0|+|0|0|-|0|0,as2232:A|2|59|+|2|59|-|0|0&G|4|119|+|4|119|-|0|0
isotig00372	gigaBayes	SNP	754	754	0.999999	.	.	alleles=G,A;individualGenotypes=as1644:GG|0.96979,as2232:GA|0.996934;individualGenotypeProbabilities=as1644:AA|1.02914e-15&GA|0.0302101&GG|0.96979,as2232:AA|0.00306432&GA|0.996934&GG|1.46878e-06;individualAlleleCounts=as1644:G|5|160|+|5|160|-|0|0&A|0|0|+|0|0|-|0|0,as2232:G|1|25|+|1|25|-|0|0&A|3|93|+|3|93|-|0|0
isotig00405	gigaBayes	SNP	4055	4055	1	.	.	alleles=G,C;individualGenotypes=as1644:GC|1,as2232:CC|0.666333;individualGenotypeProbabilities=as1644:CC|5.77251e-13&GC|1&GG|7.65338e-11,as2232:CC|0.666333&GC|0.333333&GG|0.000334125;individualAlleleCounts=as1644:G|4|155|+|4|155|-|0|0&C|3|103|+|3|103|-|0|0,as2232:G|0|0|+|0|0|-|0|0&C|1|33|+|0|0|-|1|33
isotig00405	gigaBayes	SNP	4070	4070	0.999999	.	.	alleles=C,T;individualGenotypes=as1644:CT|0.999999,as2232:CC|0.656101;individualGenotypeProbabilities=as1644:CC|5.70466e-07&CT|0.999999&TT|4.69442e-13,as2232:CC|0.656101&CT|0.333333&TT|0.0105659;individualAlleleCounts=as1644:C|4|138|+|4|138|-|0|0&T|3|95|+|3|95|-|0|0,as2232:C|1|18|+|0|0|-|1|18&T|0|0|+|0|0|-|0|0
isotig00491	gigaBayes	SNP	1042	1042	0.998513	.	.	alleles=C,T;individualGenotypes=as1644:CC|0.99226,as2232:TT|0.503127;individualGenotypeProbabilities=as1644:CC|0.99226&CT|0.00774041&TT|1.87277e-26,as2232:CC|0.00148673&CT|0.495387&TT|0.503127;individualAlleleCounts=as1644:C|8|289|+|8|289|-|0|0&T|0|0|+|0|0|-|0|0,as2232:C|0|0|+|0|0|-|0|0&T|2|60|+|2|60|-|0|0
isotig00546	gigaBayes	SNP	118	118	0.99977	.	.	alleles=A,C;individualGenotypes=as1644:AA|0.969704,as2232:CC|0.515033;individualGenotypeProbabilities=as1644:AA|0.969704&AC|0.030296&CC|1.8304e-19,as2232:AA|0.000230442&AC|0.484737&CC|0.515033;individualAlleleCounts=as1644:A|6|219|+|6|219|-|0|0&C|0|0|+|0|0|-|0|0,as2232:A|0|0|+|0|0|-|0|0&C|2|68|+|2|68|-|0|0
isotig00693	gigaBayes	SNP	204	204	0.999973	.	.	alleles=A,T;individualGenotypes=as1644:AT|0.999927,as2232:TT|0.666531;individualGenotypeProbabilities=as1644:AA|7.28136e-05&AT|0.999927&TT|2.69197e-11,as2232:AA|0.000160245&AT|0.333309&TT|0.666531;individualAlleleCounts=as1644:A|4|139|+|4|139|-|0|0&T|2|42|+|2|42|-|0|0,as2232:A|0|0|+|0|0|-|0|0&T|1|37|+|1|37|-|0|0
isotig00693	gigaBayes	SNP	461	461	0.999719	.	.	alleles=T,C;individualGenotypes=as1644:TT|0.941193,as2232:CC|0.529263;individualGenotypeProbabilities=as1644:CC|5.64335e-13&TC|0.058807&TT|0.941193,as2232:CC|0.529263&TC|0.470456&TT|0.000281426;individualAlleleCounts=as1644:T|5|154|+|5|154|-|0|0&C|0|0|+|0|0|-|0|0,as2232:T|0|0|+|0|0|-|0|0&C|2|67|+|2|67|-|0|0
isotig00722	gigaBayes	SNP	1425	1425	0.99988	.	.	alleles=A,G;individualGenotypes=as1644:GG|0.799928,as2232:AA|0.600024;individualGenotypeProbabilities=as1644:AA|9.65206e-05&AG|0.199976&GG|0.799928,as2232:AA|0.600024&AG|0.399952&GG|2.39035e-05;individualAlleleCounts=as1644:A|0|0|+|0|0|-|0|0&G|3|71|+|3|71|-|0|0,as2232:A|2|77|+|2|77|-|0|0&G|0|0|+|0|0|-|0|0
isotig00757	gigaBayes	SNP	132	132	0.999944	.	.	alleles=A,T;individualGenotypes=as1644:AA|0.94118,as2232:TT|0.529382;individualGenotypeProbabilities=as1644:AA|0.94118&AT|0.0588202&TT|4.46374e-15,as2232:AA|5.61196e-05&AT|0.470562&TT|0.529382;individualAlleleCounts=as1644:A|5|175|+|5|175|-|0|0&T|0|0|+|0|0|-|0|0,as2232:A|0|0|+|0|0|-|0|0&T|2|74|+|2|74|-|0|0
isotig00757	gigaBayes	SNP	254	254	0.984906	.	.	alleles=A,G;individualGenotypes=as1644:AA|0.802982,as2232:GG|0.590978;individualGenotypeProbabilities=as1644:AA|0.802982&AG|0.19698&GG|3.76799e-05,as2232:AA|0.0150561&AG|0.393965&GG|0.590978;individualAlleleCounts=as1644:A|3|75|+|3|75|-|0|0&G|0|0|+|0|0|-|0|0,as2232:A|0|0|+|0|0|-|0|0&G|2|49|+|2|49|-|0|0
isotig00961	gigaBayes	SNP	336	336	0.907515	.	.	alleles=A,G;individualGenotypes=as1644:AA|0.999779,as2232:AG|0.907212;individualGenotypeProbabilities=as1644:AA|0.999779&AG|0.000221433&GG|2.92664e-41,as2232:AA|0.0924847&AG|0.907212&GG|0.000303144;individualAlleleCounts=as1644:A|12|408|+|12|408|-|0|0&G|0|0|+|0|0|-|0|0,as2232:A|1|33|+|1|33|-|0|0&G|2|43|+|2|43|-|0|0
isotig00967	gigaBayes	SNP	210	210	0.999965	.	.	alleles=T,G;individualGenotypes=as1644:TT|0.941179,as2232:GG|0.529393;individualGenotypeProbabilities=as1644:GG|5.61376e-17&TG|0.0588214&TT|0.941179,as2232:GG|0.529393&TG|0.470572&TT|3.54072e-05;individualAlleleCounts=as1644:T|5|194|+|5|194|-|0|0&G|0|0|+|0|0|-|0|0,as2232:T|0|0|+|0|0|-|0|0&G|2|76|+|2|76|-|0|0
isotig00983	gigaBayes	SNP	711	711	0.992105	.	.	alleles=A,G;individualGenotypes=as1644:AG|0.991977,as2232:AA|0.96994;individualGenotypeProbabilities=as1644:AA|0.00789499&AG|0.991977&GG|0.000127969,as2232:AA|0.96994&AG|0.0300599&GG|4.30083e-16;individualAlleleCounts=as1644:A|1|37|+|1|37|-|0|0&G|2|54|+|2|54|-|0|0,as2232:A|5|155|+|5|155|-|0|0&G|0|0|+|0|0|-|0|0
isotig00983	gigaBayes	SNP	727	727	0.997743	.	.	alleles=T,C;individualGenotypes=as1644:TC|0.997625,as2232:TT|0.889153;individualGenotypeProbabilities=as1644:CC|0.000117973&TC|0.997625&TT|0.00225717,as2232:CC|3.12661e-10&TC|0.110847&TT|0.889153;individualAlleleCounts=as1644:T|1|37|+|1|37|-|0|0&C|2|59|+|2|59|-|0|0,as2232:T|3|96|+|3|96|-|0|0&C|0|0|+|0|0|-|0|0
isotig00984	gigaBayes	SNP	422	422	0.996625	.	.	alleles=A,G;individualGenotypes=as1644:GG|0.55368,as2232:AA|0.889264;individualGenotypeProbabilities=as1644:AA|0.00337491&AG|0.442945&GG|0.55368,as2232:AA|0.889264&AG|0.110736&GG|2.64916e-12;individualAlleleCounts=as1644:A|0|0|+|0|0|-|0|0&G|2|56|+|2|56|-|0|0,as2232:A|4|147|+|4|147|-|0|0&G|0|0|+|0|0|-|0|0
isotig00984	gigaBayes	SNP	429	429	0.999997	.	.	alleles=C,T;individualGenotypes=as1644:TT|0.800024,as2232:CT|0.999837;individualGenotypeProbabilities=as1644:CC|8.32758e-06&CT|0.199967&TT|0.800024,as2232:CC|0.000162733&CT|0.999837&TT|9.53973e-09;individualAlleleCounts=as1644:C|0|0|+|0|0|-|0|0&T|2|52|+|2|52|-|0|0,as2232:C|3|114|+|3|114|-|0|0&T|1|37|+|1|37|-|0|0
isotig00984	gigaBayes	SNP	608	608	0.985167	.	.	alleles=A,G;individualGenotypes=as1644:AA|0.942338,as2232:AG|0.980255;individualGenotypeProbabilities=as1644:AA|0.942338&AG|0.0576621&GG|3.21529e-09,as2232:AA|0.0148334&AG|0.980255&GG|0.00491161;individualAlleleCounts=as1644:A|4|97|+|4|97|-|0|0&G|0|0|+|0|0|-|0|0,as2232:A|1|21|+|1|21|-|0|0&G|2|51|+|2|51|-|0|0
isotig00985	gigaBayes	SNP	298	298	0.99997	.	.	alleles=G,A;individualGenotypes=as1644:AA|0.692287,as2232:GG|0.923079;individualGenotypeProbabilities=as1644:AA|0.692287&GA|0.307683&GG|2.9705e-05,as2232:AA|2.32315e-16&GA|0.0769208&GG|0.923079;individualAlleleCounts=as1644:G|0|0|+|0|0|-|0|0&A|3|78|+|3|78|-|0|0,as2232:G|5|189|+|5|189|-|0|0&A|0|0|+|0|0|-|0|0
isotig01100	gigaBayes	SNP	1056	1056	1	.	.	alleles=A,G;individualGenotypes=as1644:GG|0.673469,as2232:AA|0.979592;individualGenotypeProbabilities=as1644:AA|1.23818e-07&AG|0.326531&GG|0.673469,as2232:AA|0.979592&AG|0.0204082&GG|1.71451e-14;individualAlleleCounts=as1644:A|0|0|+|0|0|-|0|0&G|3|102|+|3|102|-|0|0,as2232:A|7|171|+|7|171|-|0|0&G|0|0|+|0|0|-|0|0
isotig01183	gigaBayes	SNP	462	462	1	.	.	alleles=C,T;individualGenotypes=as2232:CT|1;individualGenotypeProbabilities=as2232:CC|2.5286e-09&CT|1&TT|1.59525e-09;individualAlleleCounts=as2232:C|3|117|+|3|117|-|0|0&T|3|115|+|3|115|-|0|0
isotig01183	gigaBayes	SNP	499	499	1	.	.	alleles=A,C;individualGenotypes=as2232:AC|1;individualGenotypeProbabilities=as2232:AA|7.25951e-09&AC|1&CC|1.82424e-12;individualAlleleCounts=as2232:A|4|147|+|4|147|-|0|0&C|3|111|+|3|111|-|0|0
isotig01183	gigaBayes	SNP	641	641	0.957648	.	.	alleles=T,G;individualGenotypes=as2232:TG|0.957648;individualGenotypeProbabilities=as2232:GG|5.17239e-09&TG|0.957648&TT|0.0423522;individualAlleleCounts=as2232:T|4|113|+|4|113|-|0|0&G|2|44|+|2|44|-|0|0
isotig01442	gigaBayes	SNP	926	926	0.999957	.	.	alleles=G,A;individualGenotypes=as1644:GG|0.969698,as2232:GA|0.999957;individualGenotypeProbabilities=as1644:AA|3.15554e-16&GA|0.0303017&GG|0.969698,as2232:AA|7.79374e-09&GA|0.999957&GG|4.27636e-05;individualAlleleCounts=as1644:G|5|155|+|5|155|-|0|0&A|0|0|+|0|0|-|0|0,as2232:G|4|81|+|4|81|-|0|0&A|3|78|+|3|78|-|0|0
isotig01482	gigaBayes	SNP	1361	1361	0.99687	.	.	alleles=G,C;individualGenotypes=as1644:GG|0.750783,as2232:CC|0.747652;individualGenotypeProbabilities=as1644:CC|5.95032e-08&GC|0.249217&GG|0.750783,as2232:CC|0.747652&GC|0.249218&GG|0.0031302;individualAlleleCounts=as1644:G|3|104|+|3|104|-|0|0&C|0|0|+|0|0|-|0|0,as2232:G|0|0|+|0|0|-|0|0&C|3|57|+|3|57|-|0|0
isotig01488	gigaBayes	SNP	214	214	0.956121	.	.	alleles=A,G;individualGenotypes=as1644:AG|0.956121;individualGenotypeProbabilities=as1644:AA|0.0438785&AG|0.956121&GG|4.58581e-17;individualAlleleCounts=as1644:A|7|199|+|7|199|-|0|0&G|2|49|+|2|49|-|0|0
isotig01491	gigaBayes	SNP	398	398	0.99946	.	.	alleles=C,T;individualGenotypes=as1644:CC|0.600065,as2232:TT|0.799719;individualGenotypeProbabilities=as1644:CC|0.600065&CT|0.399784&TT|0.000150838,as2232:CC|0.000388726&CT|0.199892&TT|0.799719;individualAlleleCounts=as1644:C|2|69|+|2|69|-|0|0&T|0|0|+|0|0|-|0|0,as2232:C|0|0|+|0|0|-|0|0&T|3|65|+|3|65|-|0|0
isotig01693	gigaBayes	SNP	305	305	0.999658	.	.	alleles=G,T;individualGenotypes=as1644:GT|0.999658;individualGenotypeProbabilities=as1644:GG|0.000335052&GT|0.999658&TT|6.65906e-06;individualAlleleCounts=as1644:G|2|80|+|2|80|-|0|0&T|2|63|+|2|63|-|0|0
isotig01746	gigaBayes	SNP	1181	1181	0.952504	.	.	alleles=T,G;individualGenotypes=as1644:TT|0.999768,as2232:GG|0.476361;individualGenotypeProbabilities=as1644:GG|4.73045e-34&TG|0.000232484&TT|0.999768,as2232:GG|0.476361&TG|0.476144&TT|0.0474955;individualAlleleCounts=as1644:T|13|365|+|13|365|-|0|0&G|0|0|+|0|0|-|0|0,as2232:T|0|0|+|0|0|-|0|0&G|2|45|+|2|45|-|0|0
isotig01871	gigaBayes	SNP	791	791	0.999968	.	.	alleles=G,A;individualGenotypes=as2232:GA|0.999968;individualGenotypeProbabilities=as2232:AA|1.05578e-05&GA|0.999968&GG|2.10689e-05;individualAlleleCounts=as2232:G|2|78|+|2|78|-|0|0&A|2|75|+|2|75|-|0|0
isotig01871	gigaBayes	SNP	815	815	0.999912	.	.	alleles=T,C;individualGenotypes=as2232:TC|0.999912;individualGenotypeProbabilities=as2232:CC|2.10677e-05&TC|0.999912&TT|6.66675e-05;individualAlleleCounts=as2232:T|2|75|+|2|75|-|0|0&C|2|70|+|2|70|-|0|0
isotig01871	gigaBayes	SNP	854	854	0.998926	.	.	alleles=C,G;individualGenotypes=as2232:CG|0.998926;individualGenotypeProbabilities=as2232:CC|0.00105773&CG|0.998926&GG|1.67171e-05;individualAlleleCounts=as2232:C|2|76|+|2|76|-|0|0&G|2|58|+|2|58|-|0|0
isotig01871	gigaBayes	SNP	882	882	0.994537	.	.	alleles=G,C;individualGenotypes=as2232:GC|0.994537;individualGenotypeProbabilities=as2232:CC|0.000166549&GC|0.994537&GG|0.00529622;individualAlleleCounts=as2232:G|2|66|+|2|66|-|0|0&C|2|51|+|2|51|-|0|0
isotig01928	gigaBayes	SNP	792	792	0.999988	.	.	alleles=C,T;individualGenotypes=as1644:TT|0.891881,as2232:CC|0.972973;individualGenotypeProbabilities=as1644:CC|1.19451e-05&CT|0.108107&TT|0.891881,as2232:CC|0.972973&CT|0.0270267&TT|1.67366e-17;individualAlleleCounts=as1644:C|0|0|+|0|0|-|0|0&T|5|84|+|5|84|-|0|0,as2232:C|7|202|+|7|202|-|0|0&T|0|0|+|0|0|-|0|0
isotig01928	gigaBayes	SNP	907	907	0.944622	.	.	alleles=A,G;individualGenotypes=as1644:GG|0.710796,as2232:AA|0.761511;individualGenotypeProbabilities=as1644:AA|0.0530419&AG|0.236162&GG|0.710796,as2232:AA|0.761511&AG|0.236154&GG|0.00233572;individualAlleleCounts=as1644:A|0|0|+|0|0|-|0|0&G|3|45|+|3|45|-|0|0,as2232:A|3|58|+|3|58|-|0|0&G|0|0|+|0|0|-|0|0
isotig01978	gigaBayes	SNP	485	485	0.999499	.	.	alleles=T,A;individualGenotypes=as1644:TA|0.999499;individualGenotypeProbabilities=as1644:AA|2.31675e-18&TA|0.999499&TT|0.000501084;individualAlleleCounts=as1644:T|8|212|+|8|212|-|0|0&A|3|68|+|3|68|-|0|0
isotig02002	gigaBayes	SNP	337	337	0.99997	.	.	alleles=C,T;individualGenotypes=as1644:CT|0.499985,as2232:CC|1;individualGenotypeProbabilities=as1644:CC|2.98821e-05&CT|0.499985&TT|0.499985,as2232:CC|1&CT|4.65647e-10&TT|8.2796e-102;individualAlleleCounts=as1644:C|0|0|+|0|0|-|0|0&T|2|77|+|2|77|-|0|0,as2232:C|32|1043|+|32|1043|-|0|0&T|0|0|+|0|0|-|0|0
isotig02002	gigaBayes	SNP	370	370	0.99045	.	.	alleles=C,T;individualGenotypes=as1644:CT|0.495226,as2232:CC|1;individualGenotypeProbabilities=as1644:CC|0.00955027&CT|0.495226&TT|0.495223,as2232:CC|1&CT|3.6897e-09&TT|2.60644e-90;individualAlleleCounts=as1644:C|0|0|+|0|0|-|0|0&T|2|52|+|2|52|-|0|0,as2232:C|29|928|+|29|928|-|0|0&T|0|0|+|0|0|-|0|0
isotig02002	gigaBayes	SNP	421	421	0.999624	.	.	alleles=A,G;individualGenotypes=as1644:AG|0.499812,as2232:AA|1;individualGenotypeProbabilities=as1644:AA|0.0003765&AG|0.499812&GG|0.499812,as2232:AA|1&AG|1.19164e-07&GG|1.33407e-59;individualAlleleCounts=as1644:A|0|0|+|0|0|-|0|0&G|2|66|+|2|66|-|0|0,as2232:A|24|622|+|24|622|-|0|0&G|0|0|+|0|0|-|0|0
isotig02005	gigaBayes	SNP	71	71	0.999987	.	.	alleles=T,A;individualGenotypes=as1644:TA|0.999987;individualGenotypeProbabilities=as1644:AA|1.07447e-11&TA|0.999987&TT|1.3418e-05;individualAlleleCounts=as1644:T|4|140|+|4|140|-|0|0&A|2|79|+|2|79|-|0|0
isotig02012	gigaBayes	SNP	468	468	0.999987	.	.	alleles=A,G;individualGenotypes=as1644:AG|0.999706,as2232:AG|0.998711;individualGenotypeProbabilities=as1644:AA|2.74816e-05&AG|0.999706&GG|0.000266266,as2232:AA|0.0012886&AG|0.998711&GG|7.66845e-16;individualAlleleCounts=as1644:A|1|40|+|1|40|-|0|0&G|2|53|+|2|53|-|0|0,as2232:A|4|160|+|4|160|-|0|0&G|1|37|+|1|37|-|0|0
isotig02012	gigaBayes	SNP	584	584	0.999895	.	.	alleles=T,A;individualGenotypes=as1644:TT|0.984617,as2232:TA|0.999895;individualGenotypeProbabilities=as1644:AA|1.5619e-23&TA|0.015383&TT|0.984617,as2232:AA|2.78325e-27&TA|0.999895&TT|0.000104843;individualAlleleCounts=as1644:T|6|228|+|6|228|-|0|0&A|0|0|+|0|0|-|0|0,as2232:T|7|271|+|7|271|-|0|0&A|2|80|+|2|80|-|0|0
isotig02016	gigaBayes	SNP	476	476	0.999864	.	.	alleles=G,A;individualGenotypes=as1644:GA|0.999864,as2232:GG|0.941184;individualGenotypeProbabilities=as1644:AA|3.60749e-19&GA|0.999864&GG|0.000135846,as2232:AA|1.49817e-14&GA|0.0588155&GG|0.941184;individualAlleleCounts=as1644:G|5|186|+|5|186|-|0|0&A|2|75|+|2|75|-|0|0,as2232:G|4|138|+|4|138|-|0|0&A|0|0|+|0|0|-|0|0
isotig02016	gigaBayes	SNP	515	515	0.999139	.	.	alleles=A,G;individualGenotypes=as1644:AA|0.999512,as2232:AG|0.999139;individualGenotypeProbabilities=as1644:AA|0.999512&AG|0.000487623&GG|2.01688e-40,as2232:AA|0.000861488&AG|0.999139&GG|1.81805e-22;individualAlleleCounts=as1644:A|11|397|+|11|397|-|0|0&G|0|0|+|0|0|-|0|0,as2232:A|6|221|+|6|221|-|0|0&G|2|69|+|2|69|-|0|0
isotig02016	gigaBayes	SNP	647	647	0.923544	.	.	alleles=A,C;individualGenotypes=as1644:AC|0.922731,as2232:AC|0.820468;individualGenotypeProbabilities=as1644:AA|0.0772685&AC|0.922731&CC|8.36281e-15,as2232:AA|0.179532&AC|0.820468&CC|2.61497e-40;individualAlleleCounts=as1644:A|5|148|+|5|148|-|0|0&C|2|38|+|2|38|-|0|0,as2232:A|12|423|+|12|423|-|0|0&C|1|37|+|1|37|-|0|0
isotig02018	gigaBayes	SNP	707	707	0.992399	.	.	alleles=A,T;individualGenotypes=as2232:AT|0.992399;individualGenotypeProbabilities=as2232:AA|0.00760068&AT|0.992399&TT|7.61786e-61;individualAlleleCounts=as2232:A|17|660|+|17|660|-|0|0&T|2|80|+|2|80|-|0|0
isotig02035	gigaBayes	SNP	215	215	1	.	.	alleles=A,G;individualGenotypes=as1644:AA|1,as2232:GG|0.991072;individualGenotypeProbabilities=as1644:AA|1&AG|5.7688e-11&GG|4.00026e-124,as2232:AA|5.86088e-62&AG|0.0089285&GG|0.991072;individualAlleleCounts=as1644:A|36|1269|+|36|1269|-|0|0&G|0|0|+|0|0|-|0|0,as2232:A|1|18|+|1|18|-|0|0&G|18|665|+|18|665|-|0|0
isotig02035	gigaBayes	SNP	409	409	1	.	.	alleles=T,A;individualGenotypes=as1644:AA|1,as2232:TT|1;individualGenotypeProbabilities=as1644:AA|1&TA|2.61454e-08&TT|3.17929e-149,as2232:AA|6.63003e-241&TA|3.38813e-21&TT|1;individualAlleleCounts=as1644:T|1|40|+|1|40|-|0|0&A|45|1560|+|45|1560|-|0|0,as2232:T|70|2437|+|70|2437|-|0|0&A|0|0|+|0|0|-|0|0
isotig02035	gigaBayes	SNP	515	515	1	.	.	alleles=G,A;individualGenotypes=as1644:AA|1,as2232:GG|1;individualGenotypeProbabilities=as1644:AA|1&GA|1.45519e-11&GG|1.26629e-113,as2232:AA|2.58236e-218&GA|6.77626e-21&GG|1;individualAlleleCounts=as1644:G|0|0|+|0|0|-|0|0&A|38|1165|+|38|1165|-|0|0,as2232:G|69|2212|+|69|2212|-|0|0&A|0|0|+|0|0|-|0|0
isotig02063	gigaBayes	SNP	1191	1191	0.999979	.	.	alleles=A,G;individualGenotypes=as1644:AA|0.888891,as2232:AG|0.999979;individualGenotypeProbabilities=as1644:AA|0.888891&AG|0.111109&GG|7.20717e-10,as2232:AA|2.1298e-05&AG|0.999979&GG|9.00021e-11;individualAlleleCounts=as1644:A|3|91|+|3|91|-|0|0&G|0|0|+|0|0|-|0|0,as2232:A|3|99|+|3|99|-|0|0&G|2|80|+|2|80|-|0|0
isotig02063	gigaBayes	SNP	1250	1250	0.999226	.	.	alleles=A,G;individualGenotypes=as1644:AA|0.984627,as2232:AG|0.999226;individualGenotypeProbabilities=as1644:AA|0.984627&AG|0.0153727&GG|3.28323e-19,as2232:AA|0.000773708&AG|0.999226&GG|3.41103e-30;individualAlleleCounts=as1644:A|6|185|+|6|185|-|0|0&G|0|0|+|0|0|-|0|0,as2232:A|11|309|+|11|309|-|0|0&G|2|80|+|2|80|-|0|0
isotig02063	gigaBayes	SNP	1353	1353	1	.	.	alleles=C,G;individualGenotypes=as1644:CG|1,as2232:CC|1;individualGenotypeProbabilities=as1644:CC|1.24674e-43&CG|1&GG|2.12736e-25,as2232:CC|1&CG|4.76837e-07&GG|4.142e-72;individualAlleleCounts=as1644:C|8|250|+|8|250|-|0|0&G|12|467|+|12|467|-|0|0,as2232:C|21|714|+|21|714|-|0|0&G|0|0|+|0|0|-|0|0
isotig02077	gigaBayes	SNP	223	223	0.997457	.	.	alleles=G,T;individualGenotypes=as1644:GG|0.667505,as2232:TT|0.664981;individualGenotypeProbabilities=as1644:GG|0.667505&GT|0.332485&TT|9.95826e-06,as2232:GG|0.00253329&GT|0.332486&TT|0.664981;individualAlleleCounts=as1644:G|2|80|+|2|80|-|0|0&T|0|0|+|0|0|-|0|0,as2232:G|0|0|+|0|0|-|0|0&T|2|56|+|2|56|-|0|0
isotig02089	gigaBayes	SNP	783	783	0.999854	.	.	alleles=C,T;individualGenotypes=as1644:TT|0.666589,as2232:CC|0.666695;individualGenotypeProbabilities=as1644:CC|0.000125748&CT|0.333285&TT|0.666589,as2232:CC|0.666695&CT|0.333285&TT|1.99191e-05;individualAlleleCounts=as1644:C|0|0|+|0|0|-|0|0&T|2|69|+|2|69|-|0|0,as2232:C|2|77|+|2|77|-|0|0&T|0|0|+|0|0|-|0|0
isotig02089	gigaBayes	SNP	855	855	0.999814	.	.	alleles=C,T;individualGenotypes=as1644:TT|0.507598,as2232:CC|0.984618;individualGenotypeProbabilities=as1644:CC|0.000185712&CT|0.492216&TT|0.507598,as2232:CC|0.984618&CT|0.0153818&TT|1.47545e-24;individualAlleleCounts=as1644:C|0|0|+|0|0|-|0|0&T|2|69|+|2|69|-|0|0,as2232:C|7|270|+|7|270|-|0|0&T|0|0|+|0|0|-|0|0
isotig02089	gigaBayes	SNP	864	864	0.996263	.	.	alleles=C,T;individualGenotypes=as1644:TT|0.505794,as2232:CC|0.984673;individualGenotypeProbabilities=as1644:CC|0.003737&CT|0.490469&TT|0.505794,as2232:CC|0.984673&CT|0.0153271&TT|2.33449e-23;individualAlleleCounts=as1644:C|0|0|+|0|0|-|0|0&T|2|56|+|2|56|-|0|0,as2232:C|7|258|+|7|258|-|0|0&T|0|0|+|0|0|-|0|0
isotig02089	gigaBayes	SNP	1015	1015	1	.	.	alleles=T,C;individualGenotypes=as1644:TT|0.999939,as2232:TC|1;individualGenotypeProbabilities=as1644:CC|3.28405e-48&TC|6.10314e-05&TT|0.999939,as2232:CC|7.96337e-34&TC|1&TT|1.42021e-13;individualAlleleCounts=as1644:T|14|475|+|14|475|-|0|0&C|0|0|+|0|0|-|0|0,as2232:T|11|337|+|11|337|-|0|0&C|5|169|+|5|169|-|0|0
isotig02089	gigaBayes	SNP	1020	1020	1	.	.	alleles=T,C;individualGenotypes=as1644:TT|0.999939,as2232:TC|1;individualGenotypeProbabilities=as1644:CC|4.0774e-49&TC|6.10314e-05&TT|0.999939,as2232:CC|1.20412e-29&TC|1&TT|5.26174e-12;individualAlleleCounts=as1644:T|14|484|+|14|484|-|0|0&C|0|0|+|0|0|-|0|0,as2232:T|10|294|+|10|294|-|0|0&C|5|152|+|5|152|-|0|0
isotig02089	gigaBayes	SNP	1068	1068	1	.	.	alleles=A,G;individualGenotypes=as1644:AA|0.999969,as2232:AG|1;individualGenotypeProbabilities=as1644:AA|0.999969&AG|3.05166e-05&GG|2.01355e-55,as2232:AA|2.278e-12&AG|1&GG|2.38896e-38;individualAlleleCounts=as1644:A|15|547|+|15|547|-|0|0&G|0|0|+|0|0|-|0|0,as2232:A|11|382|+|11|382|-|0|0&G|5|157|+|5|157|-|0|0
isotig02089	gigaBayes	SNP	1166	1166	1	.	.	alleles=G,T;individualGenotypes=as1644:GG|0.999985,as2232:GT|1;individualGenotypeProbabilities=as1644:GG|0.999985&GT|1.52586e-05&TT|9.36544e-50,as2232:GG|1.91405e-08&GT|1&TT|1.98502e-22;individualAlleleCounts=as1644:G|16|491|+|16|491|-|0|0&T|0|0|+|0|0|-|0|0,as2232:G|7|219|+|7|219|-|0|0&T|4|114|+|4|114|-|0|0
isotig02089	gigaBayes	SNP	1232	1232	0.993039	.	.	alleles=T,A;individualGenotypes=as1644:TA|0.993039,as2232:TT|0.996136;individualGenotypeProbabilities=as1644:AA|2.22387e-28&TA|0.993039&TT|0.00696091,as2232:AA|4.66837e-17&TA|0.00386397&TT|0.996136;individualAlleleCounts=as1644:T|12|290|+|12|290|-|0|0&A|3|69|+|3|69|-|0|0,as2232:T|8|164|+|8|164|-|0|0&A|0|0|+|0|0|-|0|0
isotig02095	gigaBayes	SNP	420	420	0.970498	.	.	alleles=A,G;individualGenotypes=as1644:AA|0.805902,as2232:GG|0.582293;individualGenotypeProbabilities=as1644:AA|0.805902&AG|0.194098&GG|1.16323e-08,as2232:AA|0.0295023&AG|0.388205&GG|0.582293;individualAlleleCounts=as1644:A|3|110|+|3|110|-|0|0&G|0|0|+|0|0|-|0|0,as2232:A|0|0|+|0|0|-|0|0&G|2|46|+|2|46|-|0|0
isotig02098	gigaBayes	SNP	894	894	0.999216	.	.	alleles=T,A;individualGenotypes=as1644:AA|0.795751,as2232:TA|0.999161;individualGenotypeProbabilities=as1644:AA|0.795751&TA|0.199832&TT|0.00441705,as2232:AA|3.2538e-05&TA|0.999161&TT|0.000806055;individualAlleleCounts=as1644:T|0|0|+|0|0|-|0|0&A|2|24|+|2|24|-|0|0,as2232:T|5|80|+|5|80|-|0|0&A|3|43|+|3|43|-|0|0
isotig02100	gigaBayes	SNP	798	798	0.999986	.	.	alleles=G,A;individualGenotypes=as1644:AA|0.529404,as2232:GG|0.941177;individualGenotypeProbabilities=as1644:AA|0.529404&GA|0.470582&GG|1.40944e-05,as2232:AA|2.27271e-13&GA|0.0588227&GG|0.941177;individualAlleleCounts=as1644:G|0|0|+|0|0|-|0|0&A|2|80|+|2|80|-|0|0,as2232:G|5|158|+|5|158|-|0|0&A|0|0|+|0|0|-|0|0
isotig02100	gigaBayes	SNP	823	823	0.999986	.	.	alleles=A,G;individualGenotypes=as1644:GG|0.555549,as2232:AA|0.888889;individualGenotypeProbabilities=as1644:AA|1.33114e-05&AG|0.444438&GG|0.555549,as2232:AA|0.888889&AG|0.11111&GG|1.08322e-06;individualAlleleCounts=as1644:A|0|0|+|0|0|-|0|0&G|2|80|+|2|80|-|0|0,as2232:A|4|91|+|4|91|-|0|0&G|0|0|+|0|0|-|0|0
isotig02104	gigaBayes	SNP	1514	1514	1	.	.	alleles=C,A;individualGenotypes=as1644:AA|0.993661,as2232:CA|0.587994;individualGenotypeProbabilities=as1644:AA|0.993661&CA|0.00633856&CC|6.09821e-28,as2232:AA|6.19836e-57&CA|0.587994&CC|0.412006;individualAlleleCounts=as1644:C|0|0|+|0|0|-|0|0&A|8|303|+|8|303|-|0|0,as2232:C|18|633|+|18|633|-|0|0&A|1|40|+|1|40|-|0|0
isotig02104	gigaBayes	SNP	1584	1584	1	.	.	alleles=T,C;individualGenotypes=as1644:CC|0.999025,as2232:TT|0.999114;individualGenotypeProbabilities=as1644:CC|0.999025&TC|0.000974745&TT|1.26073e-34,as2232:CC|4.7924e-96&TC|0.000885971&TT|0.999114;individualAlleleCounts=as1644:T|0|0|+|0|0|-|0|0&C|12|374|+|12|374|-|0|0,as2232:T|29|1027|+|29|1027|-|0|0&C|1|39|+|1|39|-|0|0
isotig02104	gigaBayes	SNP	1589	1589	0.98693	.	.	alleles=A,C;individualGenotypes=as1644:AA|0.999759,as2232:AC|0.98693;individualGenotypeProbabilities=as1644:AA|0.999759&AC|0.000240891&CC|1.00604e-39,as2232:AA|0.0130696&AC|0.98693&CC|7.42718e-105;individualAlleleCounts=as1644:A|12|390|+|12|390|-|0|0&C|0|0|+|0|0|-|0|0,as2232:A|34|1108|+|34|1108|-|0|0&C|3|120|+|3|120|-|0|0
isotig02104	gigaBayes	SNP	1635	1635	1	.	.	alleles=T,C;individualGenotypes=as1644:CC|0.999756,as2232:TT|1;individualGenotypeProbabilities=as1644:CC|0.999756&TC|0.000244081&TT|7.55288e-49,as2232:CC|9.01615e-150&TC|2.76456e-09&TT|1;individualAlleleCounts=as1644:T|0|0|+|0|0|-|0|0&C|14|516|+|14|516|-|0|0,as2232:T|48|1565|+|48|1565|-|0|0&C|1|39|+|1|39|-|0|0
isotig02104	gigaBayes	SNP	1873	1873	1	.	.	alleles=G,A;individualGenotypes=as1644:AA|0.97052,as2232:GG|0.972845;individualGenotypeProbabilities=as1644:AA|0.97052&GA|0.0294801&GG|9.14478e-18,as2232:AA|9.09463e-37&GA|0.0271554&GG|0.972845;individualAlleleCounts=as1644:G|0|0|+|0|0|-|0|0&A|7|205|+|7|205|-|0|0,as2232:G|18|419|+|18|419|-|0|0&A|1|23|+|1|23|-|0|0
isotig02116	gigaBayes	SNP	1021	1021	1	.	.	alleles=T,C;individualGenotypes=as1644:TT|0.888899,as2232:TC|0.999911;individualGenotypeProbabilities=as1644:CC|5.79824e-11&TC|0.111101&TT|0.888899,as2232:CC|8.88877e-05&TC|0.999911&TT|2.66227e-09;individualAlleleCounts=as1644:T|3|103|+|3|103|-|0|0&C|0|0|+|0|0|-|0|0,as2232:T|1|40|+|1|40|-|0|0&C|3|120|+|3|120|-|0|0
isotig02116	gigaBayes	SNP	1023	1023	1	.	.	alleles=A,G;individualGenotypes=as1644:AA|0.888899,as2232:AG|0.999911;individualGenotypeProbabilities=as1644:AA|0.888899&AG|0.111101&GG|5.79824e-11,as2232:AA|8.42067e-09&AG|0.999911&GG|8.88877e-05;individualAlleleCounts=as1644:A|3|103|+|3|103|-|0|0&G|0|0|+|0|0|-|0|0,as2232:A|1|40|+|1|40|-|0|0&G|3|115|+|3|115|-|0|0
isotig02116	gigaBayes	SNP	1025	1025	1	.	.	alleles=G,T;individualGenotypes=as1644:GG|0.888899,as2232:GT|0.999911;individualGenotypeProbabilities=as1644:GG|0.888899&GT|0.111101&TT|1.45508e-11,as2232:GG|3.36063e-07&GT|0.999911&TT|8.88876e-05;individualAlleleCounts=as1644:G|3|109|+|3|109|-|0|0&T|0|0|+|0|0|-|0|0,as2232:G|1|40|+|1|40|-|0|0&T|3|99|+|3|99|-|0|0
isotig02117	gigaBayes	SNP	1033	1033	0.999897	.	.	alleles=A,G;individualGenotypes=as1644:AA|0.666661,as2232:GG|0.666638;individualGenotypeProbabilities=as1644:AA|0.666661&AG|0.333299&GG|3.97495e-05,as2232:AA|6.30196e-05&AG|0.333299&GG|0.666638;individualAlleleCounts=as1644:A|2|74|+|2|74|-|0|0&G|0|0|+|0|0|-|0|0,as2232:A|0|0|+|0|0|-|0|0&G|2|72|+|2|72|-|0|0
isotig02117	gigaBayes	SNP	1114	1114	0.999806	.	.	alleles=A,G;individualGenotypes=as1644:AA|0.969705,as2232:AG|0.999725;individualGenotypeProbabilities=as1644:AA|0.969705&AG|0.0302947&GG|4.85712e-18,as2232:AA|0.000193658&AG|0.999725&GG|8.13695e-05;individualAlleleCounts=as1644:A|5|174|+|5|174|-|0|0&G|0|0|+|0|0|-|0|0,as2232:A|1|39|+|1|39|-|0|0&G|2|70|+|2|70|-|0|0
isotig02117	gigaBayes	SNP	1151	1151	0.99991	.	.	alleles=C,T;individualGenotypes=as1644:CT|0.99991,as2232:CC|0.984617;individualGenotypeProbabilities=as1644:CC|8.96629e-05&CT|0.99991&TT|4.77073e-17,as2232:CC|0.984617&CT|0.0153832&TT|9.85463e-24;individualAlleleCounts=as1644:C|5|165|+|5|165|-|0|0&T|2|77|+|2|77|-|0|0,as2232:C|6|230|+|6|230|-|0|0&T|0|0|+|0|0|-|0|0
isotig02117	gigaBayes	SNP	1215	1215	0.999995	.	.	alleles=A,T;individualGenotypes=as1644:AA|0.992248,as2232:AT|0.999995;individualGenotypeProbabilities=as1644:AA|0.992248&AT|0.0077519&TT|1.9845e-25,as2232:AA|4.86866e-06&AT|0.999995&TT|2.5115e-12;individualAlleleCounts=as1644:A|7|247|+|7|247|-|0|0&T|0|0|+|0|0|-|0|0,as2232:A|3|115|+|3|115|-|0|0&T|3|87|+|3|87|-|0|0
isotig02117	gigaBayes	SNP	1225	1225	0.999999	.	.	alleles=G,C;individualGenotypes=as1644:GG|0.992248,as2232:GC|0.999999;individualGenotypeProbabilities=as1644:CC|1.6574e-24&GC|0.00775193&GG|0.992248,as2232:CC|1.58447e-12&GC|0.999999&GG|9.52918e-07;individualAlleleCounts=as1644:G|7|238|+|7|238|-|0|0&C|0|0|+|0|0|-|0|0,as2232:G|3|117|+|3|117|-|0|0&C|3|94|+|3|94|-|0|0
isotig02117	gigaBayes	SNP	1480	1480	0.999988	.	.	alleles=A,C;individualGenotypes=as1644:AA|0.857143,as2232:CC|0.714278;individualGenotypeProbabilities=as1644:AA|0.857143&AC|0.142855&CC|1.10911e-06,as2232:AA|1.0858e-05&AC|0.285711&CC|0.714278;individualAlleleCounts=as1644:A|4|92|+|4|92|-|0|0&C|0|0|+|0|0|-|0|0,as2232:A|0|0|+|0|0|-|0|0&C|3|82|+|3|82|-|0|0
isotig02117	gigaBayes	SNP	1533	1533	0.998884	.	.	alleles=A,G;individualGenotypes=as1644:AA|0.889275,as2232:AG|0.996527;individualGenotypeProbabilities=as1644:AA|0.889275&AG|0.110725&GG|1.60285e-07,as2232:AA|0.00111604&AG|0.996527&GG|0.00235736;individualAlleleCounts=as1644:A|3|77|+|3|77|-|0|0&G|0|0|+|0|0|-|0|0,as2232:A|1|24|+|1|24|-|0|0&G|2|62|+|2|62|-|0|0
isotig02147	gigaBayes	SNP	1473	1473	0.999292	.	.	alleles=A,C;individualGenotypes=as1644:AA|0.665574,as2232:AC|0.999292;individualGenotypeProbabilities=as1644:AA|0.665574&AC|0.333097&CC|0.00132923,as2232:AA|0.000708337&AC|0.999292&CC|1.08802e-21;individualAlleleCounts=as1644:A|1|27|+|1|27|-|0|0&C|0|0|+|0|0|-|0|0,as2232:A|7|222|+|7|222|-|0|0&C|2|70|+|2|70|-|0|0
isotig02156	gigaBayes	SNP	541	541	0.999908	.	.	alleles=A,G;individualGenotypes=as1644:AA|0.666685,as2232:GG|0.666618;individualGenotypeProbabilities=as1644:AA|0.666685&AG|0.333303&GG|1.25679e-05,as2232:AA|7.93322e-05&AG|0.333303&GG|0.666618;individualAlleleCounts=as1644:A|2|79|+|2|79|-|0|0&G|0|0|+|0|0|-|0|0,as2232:A|0|0|+|0|0|-|0|0&G|2|71|+|2|71|-|0|0
isotig02424	gigaBayes	SNP	414	414	1	.	.	alleles=T,C;individualGenotypes=as1644:TT|1,as2232:CC|0.999969;individualGenotypeProbabilities=as1644:CC|1.08102e-66&TC|4.76822e-07&TT|1,as2232:CC|0.999969&TC|3.05166e-05&TT|2.14218e-43;individualAlleleCounts=as1644:T|23|695|+|23|695|-|0|0&C|0|0|+|0|0|-|0|0,as2232:T|0|0|+|0|0|-|0|0&C|17|462|+|17|462|-|0|0
isotig02424	gigaBayes	SNP	555	556	1	.	.	alleles=C,T;individualGenotypes=as1644:TT|0.889273,as2232:CC|0.99654;individualGenotypeProbabilities=as1644:CC|1.35988e-10&CT|0.110727&TT|0.889273,as2232:CC|0.99654&CT|0.00346021&TT|2.04377e-21;individualAlleleCounts=as1644:C|0|0|+|0|0|-|0|0&T|5|133|+|5|133|-|0|0,as2232:C|10|242|+|10|242|-|0|0&T|0|0|+|0|0|-|0|0
isotig02490	gigaBayes	SNP	1401	1401	1	.	.	alleles=C,T;individualGenotypes=as1644:CC|0.952381,as2232:TT|0.809524;individualGenotypeProbabilities=as1644:CC|0.952381&CT|0.047619&TT|3.61994e-20,as2232:CC|7.22915e-12&CT|0.190476&TT|0.809524;individualAlleleCounts=as1644:C|6|228|+|6|228|-|0|0&T|0|0|+|0|0|-|0|0,as2232:C|0|0|+|0|0|-|0|0&T|4|145|+|4|145|-|0|0
isotig02534	gigaBayes	SNP	1224	1224	0.999985	.	.	alleles=T,G;individualGenotypes=as1644:TT|0.969697,as2232:GG|0.515144;individualGenotypeProbabilities=as1644:GG|1.1553e-19&TG|0.0303026&TT|0.969697,as2232:GG|0.515144&TG|0.484841&TT|1.45215e-05;individualAlleleCounts=as1644:T|6|221|+|6|221|-|0|0&G|0|0|+|0|0|-|0|0,as2232:T|0|0|+|0|0|-|0|0&G|2|80|+|2|80|-|0|0
isotig02534	gigaBayes	SNP	1411	1411	0.868315	.	.	alleles=G,T;individualGenotypes=as1644:GG|0.993269,as2232:TT|0.437501;individualGenotypeProbabilities=as1644:GG|0.993269&GT|0.00673078&TT|6.48974e-27,as2232:GG|0.131685&GT|0.430814&TT|0.437501;individualAlleleCounts=as1644:G|8|293|+|8|293|-|0|0&T|0|0|+|0|0|-|0|0,as2232:G|0|0|+|0|0|-|0|0&T|2|40|+|2|40|-|0|0
isotig02534	gigaBayes	SNP	1449	1449	0.946078	.	.	alleles=C,T;individualGenotypes=as1644:CC|0.944349,as2232:TT|0.500856;individualGenotypeProbabilities=as1644:CC|0.944349&CT|0.0556506&TT|9.94443e-10,as2232:CC|0.0539215&CT|0.445223&TT|0.500856;individualAlleleCounts=as1644:C|5|122|+|5|122|-|0|0&T|0|0|+|0|0|-|0|0,as2232:C|0|0|+|0|0|-|0|0&T|2|44|+|2|44|-|0|0
isotig02537	gigaBayes	SNP	255	255	0.977326	.	.	alleles=T,G;individualGenotypes=as1644:GG|0.503467,as2232:TT|0.970384;individualGenotypeProbabilities=as1644:GG|0.503467&TG|0.473859&TT|0.0226738,as2232:GG|5.79882e-15&TG|0.0296157&TT|0.970384;individualAlleleCounts=as1644:T|0|0|+|0|0|-|0|0&G|2|48|+|2|48|-|0|0,as2232:T|6|174|+|6|174|-|0|0&G|0|0|+|0|0|-|0|0
isotig02540	gigaBayes	SNP	942	942	1	.	.	alleles=A,T;individualGenotypes=as1644:AA|0.942029,as2232:TT|0.985507;individualGenotypeProbabilities=as1644:AA|0.942029&AT|0.057971&TT|8.79425e-20,as2232:AA|1.86545e-18&AT|0.0144928&TT|0.985507;individualAlleleCounts=as1644:A|6|225|+|6|225|-|0|0&T|0|0|+|0|0|-|0|0,as2232:A|0|0|+|0|0|-|0|0&T|8|212|+|8|212|-|0|0
isotig02656	gigaBayes	SNP	392	392	1	.	.	alleles=C,T;individualGenotypes=as1644:CT|1;individualGenotypeProbabilities=as1644:CC|5.77101e-08&CT|1&TT|2.31075e-09;individualAlleleCounts=as1644:C|4|116|+|4|116|-|0|0&T|3|102|+|3|102|-|0|0
isotig02656	gigaBayes	SNP	502	502	0.995667	.	.	alleles=C,T;individualGenotypes=as1644:CT|0.995667;individualGenotypeProbabilities=as1644:CC|0.00433336&CT|0.995667&TT|4.44937e-10;individualAlleleCounts=as1644:C|4|124|+|4|124|-|0|0&T|2|54|+|2|54|-|0|0
isotig02665	gigaBayes	SNP	361	361	0.996799	.	.	alleles=G,A;individualGenotypes=as2232:GA|0.996799;individualGenotypeProbabilities=as2232:AA|1.61039e-05&GA|0.996799&GG|0.00318452;individualAlleleCounts=as2232:G|3|77|+|0|0|-|3|77&A|2|54|+|0|0|-|2|54
isotig02739	gigaBayes	SNP	1253	1253	0.992643	.	.	alleles=G,T;individualGenotypes=as1644:GT|0.992643;individualGenotypeProbabilities=as1644:GG|0.00735667&GT|0.992643&TT|7.92379e-25;individualAlleleCounts=as1644:G|12|284|+|12|284|-|0|0&T|3|64|+|3|64|-|0|0
isotig02753	gigaBayes	SNP	1462	1462	1	.	.	alleles=C,T;individualGenotypes=as1644:TT|0.80002,as2232:CC|0.999902;individualGenotypeProbabilities=as1644:CC|1.24649e-08&CT|0.19998&TT|0.80002,as2232:CC|0.999902&CT|9.76467e-05&TT|3.95878e-36;individualAlleleCounts=as1644:C|0|0|+|0|0|-|0|0&T|4|113|+|4|113|-|0|0,as2232:C|15|389|+|15|389|-|0|0&T|0|0|+|0|0|-|0|0
isotig02753	gigaBayes	SNP	1926	1926	1	.	.	alleles=G,T;individualGenotypes=as1644:TT|0.668394,as2232:GG|0.994819;individualGenotypeProbabilities=as1644:GG|9.95875e-09&GT|0.331606&TT|0.668394,as2232:GG|0.994819&GT|0.00518135&TT|9.2214e-20;individualAlleleCounts=as1644:G|0|0|+|0|0|-|0|0&T|3|113|+|0|0|-|3|113,as2232:G|9|224|+|0|0|-|9|224&T|0|0|+|0|0|-|0|0
isotig02754	gigaBayes	SNP	918	918	0.999821	.	.	alleles=G,T;individualGenotypes=as1644:GG|0.984618,as2232:GT|0.999821;individualGenotypeProbabilities=as1644:GG|0.984618&GT|0.0153819&TT|1.00201e-20,as2232:GG|0.000178903&GT|0.999821&TT|7.55451e-18;individualAlleleCounts=as1644:G|6|200|+|6|200|-|0|0&T|0|0|+|0|0|-|0|0,as2232:G|5|173|+|5|173|-|0|0&T|2|74|+|2|74|-|0|0
isotig02766	gigaBayes	SNP	131	131	0.997623	.	.	alleles=C,A;individualGenotypes=as1644:CC|0.996118,as2232:AA|0.500752;individualGenotypeProbabilities=as1644:AA|7.48858e-30&CA|0.0038818&CC|0.996118,as2232:AA|0.500752&CA|0.496871&CC|0.00237748;individualAlleleCounts=as1644:C|9|323|+|9|323|-|0|0&A|0|0|+|0|0|-|0|0,as2232:C|0|0|+|0|0|-|0|0&A|2|58|+|2|58|-|0|0
isotig02766	gigaBayes	SNP	170	170	0.99994	.	.	alleles=C,A;individualGenotypes=as1644:CC|0.999878,as2232:AA|0.500031;individualGenotypeProbabilities=as1644:AA|9.4727e-51&CA|0.000122048&CC|0.999878,as2232:AA|0.500031&CA|0.499909&CC|5.96196e-05;individualAlleleCounts=as1644:C|14|532|+|14|532|-|0|0&A|0|0|+|0|0|-|0|0,as2232:C|0|0|+|0|0|-|0|0&A|2|74|+|2|74|-|0|0
isotig02787	gigaBayes	SNP	760	760	0.999971	.	.	alleles=T,C;individualGenotypes=as1644:TT|0.984616,as2232:CC|0.507677;individualGenotypeProbabilities=as1644:CC|5.90126e-22&TC|0.0153842&TT|0.984616,as2232:CC|0.507677&TC|0.492293&TT|2.94224e-05;individualAlleleCounts=as1644:T|7|244|+|7|244|-|0|0&C|0|0|+|0|0|-|0|0,as2232:T|0|0|+|0|0|-|0|0&C|2|77|+|2|77|-|0|0
isotig02788	gigaBayes	SNP	760	760	1	.	.	alleles=T,C;individualGenotypes=as1644:TT|0.75,as2232:CC|0.75;individualGenotypeProbabilities=as1644:CC|1.4977e-09&TC|0.25&TT|0.75,as2232:CC|0.75&TC|0.25&TT|5.9675e-08;individualAlleleCounts=as1644:T|3|120|+|3|120|-|0|0&C|0|0|+|0|0|-|0|0,as2232:T|0|0|+|0|0|-|0|0&C|3|104|+|3|104|-|0|0
isotig02790	gigaBayes	SNP	1279	1279	1	.	.	alleles=G,A;individualGenotypes=as1644:GG|1,as2232:AA|1;individualGenotypeProbabilities=as1644:AA|1.43495e-156&GA|3.46945e-18&GG|1,as2232:AA|1&GA|4.76837e-07&GG|8.4082e-65;individualAlleleCounts=as1644:G|60|1595|+|60|1595|-|0|0&A|0|0|+|0|0|-|0|0,as2232:G|0|0|+|0|0|-|0|0&A|23|676|+|23|676|-|0|0
isotig02790	gigaBayes	SNP	1381	1381	1	.	.	alleles=G,A;individualGenotypes=as1644:GG|1,as2232:AA|0.999512;individualGenotypeProbabilities=as1644:AA|1.67352e-64&GA|1.48939e-08&GG|1,as2232:AA|0.999512&GA|0.000488043&GG|8.18326e-32;individualAlleleCounts=as1644:G|28|674|+|28|674|-|0|0&A|0|0|+|0|0|-|0|0,as2232:G|0|0|+|0|0|-|0|0&A|13|346|+|13|346|-|0|0
isotig02790	gigaBayes	SNP	1382	1382	1	.	.	alleles=T,C;individualGenotypes=as1644:TT|1,as2232:CC|0.999512;individualGenotypeProbabilities=as1644:CC|1.92817e-59&TC|1.48939e-08&TT|1,as2232:CC|0.999512&TC|0.000488043&TT|3.91178e-35;individualAlleleCounts=as1644:T|28|624|+|28|624|-|0|0&C|0|0|+|0|0|-|0|0,as2232:T|0|0|+|0|0|-|0|0&C|13|379|+|13|379|-|0|0
isotig02790	gigaBayes	SNP	1390	1390	1	.	.	alleles=A,G;individualGenotypes=as1644:AA|1,as2232:AG|0.680399;individualGenotypeProbabilities=as1644:AA|1&AG|1.90497e-08&GG|3.8345e-51,as2232:AA|1.95368e-15&AG|0.680399&GG|0.319601;individualAlleleCounts=as1644:A|26|536|+|26|536|-|0|0&G|0|0|+|0|0|-|0|0,as2232:A|1|20|+|1|20|-|0|0&G|10|198|+|10|198|-|0|0
isotig02790	gigaBayes	SNP	1428	1428	1	.	.	alleles=C,T;individualGenotypes=as1644:CC|0.999882,as2232:TT|0.969701;individualGenotypeProbabilities=as1644:CC|0.999882&CT|0.000118357&TT|1.12436e-32,as2232:CC|3.96413e-13&CT|0.0302994&TT|0.969701;individualAlleleCounts=as1644:C|15|355|+|15|355|-|0|0&T|0|0|+|0|0|-|0|0,as2232:C|0|0|+|0|0|-|0|0&T|7|159|+|7|159|-|0|0
isotig02790	gigaBayes	SNP	1437	1437	1	.	.	alleles=T,G;individualGenotypes=as1644:TT|0.998267,as2232:GG|0.889081;individualGenotypeProbabilities=as1644:GG|1.46152e-25&TG|0.0017331&TT|0.998267,as2232:GG|0.889081&TG|0.110919&TT|2.15858e-11;individualAlleleCounts=as1644:T|11|283|+|11|283|-|0|0&G|0|0|+|0|0|-|0|0,as2232:T|0|0|+|0|0|-|0|0&G|5|141|+|5|141|-|0|0
isotig02790	gigaBayes	SNP	1446	1446	1	.	.	alleles=T,C;individualGenotypes=as1644:TT|0.989691,as2232:CC|0.670103;individualGenotypeProbabilities=as1644:CC|6.42639e-20&TC|0.0103093&TT|0.989691,as2232:CC|0.670103&TC|0.329897&TT|1.24915e-07;individualAlleleCounts=as1644:T|8|225|+|8|225|-|0|0&C|0|0|+|0|0|-|0|0,as2232:T|0|0|+|0|0|-|0|0&C|3|102|+|3|102|-|0|0
isotig02790	gigaBayes	SNP	1453	1453	0.999998	.	.	alleles=G,A;individualGenotypes=as1644:GG|0.96,as2232:AA|0.679999;individualGenotypeProbabilities=as1644:AA|2.50645e-12&GA|0.0399999&GG|0.96,as2232:AA|0.679999&GA|0.32&GG|1.52787e-06;individualAlleleCounts=as1644:G|6|149|+|6|149|-|0|0&A|0|0|+|0|0|-|0|0,as2232:G|0|0|+|0|0|-|0|0&A|3|91|+|3|91|-|0|0
isotig02791	gigaBayes	SNP	309	309	0.999226	.	.	alleles=A,G;individualGenotypes=as1644:AG|0.999226,as2232:AA|0.984627;individualGenotypeProbabilities=as1644:AA|0.000773708&AG|0.999226&GG|1.03309e-40,as2232:AA|0.984627&AG|0.0153727&GG|3.11525e-23;individualAlleleCounts=as1644:A|11|414|+|11|414|-|0|0&G|2|80|+|2|80|-|0|0,as2232:A|6|225|+|6|225|-|0|0&G|0|0|+|0|0|-|0|0
isotig02791	gigaBayes	SNP	682	682	0.952493	.	.	alleles=T,C;individualGenotypes=as1644:TT|0.999998,as2232:TC|0.476254;individualGenotypeProbabilities=as1644:CC|8.04116e-50&TC|1.8167e-06&TT|0.999998,as2232:CC|0.47624&TC|0.476254&TT|0.0475065;individualAlleleCounts=as1644:T|20|523|+|20|523|-|0|0&C|0|0|+|0|0|-|0|0,as2232:T|0|0|+|0|0|-|0|0&C|2|45|+|2|45|-|0|0
isotig02815	gigaBayes	SNP	1011	1011	1	.	.	alleles=C,T;individualGenotypes=as1644:CC|0.972973,as2232:TT|0.891892;individualGenotypeProbabilities=as1644:CC|0.972973&CT|0.027027&TT|1.65939e-18,as2232:CC|2.59113e-17&CT|0.108108&TT|0.891892;individualAlleleCounts=as1644:C|7|212|+|7|212|-|0|0&T|0|0|+|0|0|-|0|0,as2232:C|0|0|+|0|0|-|0|0&T|5|200|+|5|200|-|0|0
isotig02815	gigaBayes	SNP	1029	1029	0.999794	.	.	alleles=G,A;individualGenotypes=as1644:GA|0.999794,as2232:GG|0.969703;individualGenotypeProbabilities=as1644:AA|1.73932e-24&GA|0.999794&GG|0.00020602,as2232:AA|9.69982e-21&GA|0.0302968&GG|0.969703;individualAlleleCounts=as1644:G|7|243|+|7|243|-|0|0&A|2|77|+|2|77|-|0|0,as2232:G|5|200|+|5|200|-|0|0&A|0|0|+|0|0|-|0|0
isotig02815	gigaBayes	SNP	1094	1094	1	.	.	alleles=A,G;individualGenotypes=as1644:GG|0.999544,as2232:AG|0.765976;individualGenotypeProbabilities=as1644:AA|7.86681e-18&AG|0.000456188&GG|0.999544,as2232:AA|0.234024&AG|0.765976&GG|2.07363e-20;individualAlleleCounts=as1644:A|0|0|+|0|0|-|0|0&G|11|201|+|11|201|-|0|0,as2232:A|6|237|+|6|237|-|0|0&G|1|12|+|1|12|-|0|0
isotig02815	gigaBayes	SNP	1095	1095	1	.	.	alleles=A,C;individualGenotypes=as1644:CC|0.99811,as2232:AA|0.969754;individualGenotypeProbabilities=as1644:AA|2.14882e-22&AC|0.00189036&CC|0.99811,as2232:AA|0.969754&AC|0.0302457&CC|2.31296e-23;individualAlleleCounts=as1644:A|0|0|+|0|0|-|0|0&C|11|252|+|11|252|-|0|0,as2232:A|7|261|+|7|261|-|0|0&C|0|0|+|0|0|-|0|0
isotig02815	gigaBayes	SNP	1110	1110	0.996527	.	.	alleles=C,T;individualGenotypes=as1644:CT|0.996527,as2232:CC|0.992275;individualGenotypeProbabilities=as1644:CC|0.00347257&CT|0.996527&TT|4.65769e-29,as2232:CC|0.992275&CT|0.00772502&TT|2.48581e-28;individualAlleleCounts=as1644:C|9|293|+|9|293|-|0|0&T|2|69|+|2|69|-|0|0,as2232:C|7|276|+|7|276|-|0|0&T|0|0|+|0|0|-|0|0
isotig02815	gigaBayes	SNP	1125	1125	0.999448	.	.	alleles=A,C;individualGenotypes=as1644:AC|0.999448,as2232:AA|0.992252;individualGenotypeProbabilities=as1644:AA|0.00055175&AC|0.999448&CC|1.94214e-26,as2232:AA|0.992252&AC|0.00774766&CC|1.98029e-28;individualAlleleCounts=as1644:A|9|267|+|9|267|-|0|0&C|2|77|+|2|77|-|0|0,as2232:A|7|277|+|7|277|-|0|0&C|0|0|+|0|0|-|0|0
isotig02815	gigaBayes	SNP	1131	1131	1	.	.	alleles=G,T;individualGenotypes=as1644:GG|0.99811,as2232:TT|0.969754;individualGenotypeProbabilities=as1644:GG|0.99811&GT|0.00189036&TT|1.1998e-31,as2232:GG|5.78743e-25&GT|0.0302457&TT|0.969754;individualAlleleCounts=as1644:G|11|344|+|11|344|-|0|0&T|0|0|+|0|0|-|0|0,as2232:G|0|0|+|0|0|-|0|0&T|7|277|+|7|277|-|0|0
isotig02815	gigaBayes	SNP	1227	1227	1	.	.	alleles=A,C;individualGenotypes=as1644:CC|0.985075,as2232:AA|0.970149;individualGenotypeProbabilities=as1644:AA|2.4177e-20&AC|0.0149254&CC|0.985075,as2232:AA|0.970149&AC|0.0298507&CC|1.43492e-24;individualAlleleCounts=as1644:A|0|0|+|0|0|-|0|0&C|8|231|+|8|231|-|0|0,as2232:A|7|273|+|7|273|-|0|0&C|0|0|+|0|0|-|0|0
isotig02828	gigaBayes	SNP	131	131	0.999434	.	.	alleles=C,T;individualGenotypes=as2232:CT|0.999434;individualGenotypeProbabilities=as2232:CC|0.000565896&CT|0.999434&TT|1.42427e-41;individualAlleleCounts=as2232:C|12|455|+|12|455|-|0|0&T|2|79|+|2|79|-|0|0
isotig02828	gigaBayes	SNP	135	135	0.998115	.	.	alleles=C,T;individualGenotypes=as1644:TT|0.499118,as2232:CC|0.999878;individualGenotypeProbabilities=as1644:CC|0.0018854&CT|0.498997&TT|0.499118,as2232:CC|0.999878&CT|0.000121825&TT|4.75525e-48;individualAlleleCounts=as1644:C|0|0|+|0|0|-|0|0&T|2|59|+|2|59|-|0|0,as2232:C|14|505|+|14|505|-|0|0&T|0|0|+|0|0|-|0|0
isotig02828	gigaBayes	SNP	372	372	0.995724	.	.	alleles=C,T;individualGenotypes=as1644:CC|0.800855,as2232:CT|0.995724;individualGenotypeProbabilities=as1644:CC|0.800855&CT|0.199145&TT|1.26281e-08,as2232:CC|0.00427607&CT|0.995724&TT|9.27201e-37;individualAlleleCounts=as1644:C|2|78|+|2|78|-|0|0&T|0|0|+|0|0|-|0|0,as2232:C|12|376|+|12|376|-|0|0&T|2|74|+|2|74|-|0|0
isotig02836	gigaBayes	SNP	1052	1052	1	.	.	alleles=T,C;individualGenotypes=as1644:CC|1,as2232:TT|1;individualGenotypeProbabilities=as1644:CC|1&TC|5.96046e-08&TT|4.89609e-89,as2232:CC|3.92192e-179&TC|8.88178e-16&TT|1;individualAlleleCounts=as1644:T|0|0|+|0|0|-|0|0&C|26|918|+|26|918|-|0|0,as2232:T|52|1819|+|52|1819|-|0|0&C|0|0|+|0|0|-|0|0
isotig02839	gigaBayes	SNP	796	796	1	.	.	alleles=G,T;individualGenotypes=as1644:GT|1,as2232:GG|1;individualGenotypeProbabilities=as1644:GG|1.53017e-07&GT|1&TT|3.47196e-121,as2232:GG|1&GT|3.46945e-18&TT|2.33426e-191;individualAlleleCounts=as1644:G|39|1271|+|39|1271|-|0|0&T|5|169|+|5|169|-|0|0,as2232:G|58|1907|+|58|1907|-|0|0&T|0|0|+|0|0|-|0|0
isotig02839	gigaBayes	SNP	1051	1051	0.984409	.	.	alleles=C,T;individualGenotypes=as1644:CT|0.9843,as2232:CT|0.823611;individualGenotypeProbabilities=as1644:CC|0.0156981&CT|0.9843&TT|2.29288e-06,as2232:CC|0.176389&CT|0.823611&TT|1.39357e-14;individualAlleleCounts=as1644:C|4|62|+|4|62|-|0|0&T|3|45|+|3|45|-|0|0,as2232:C|12|163|+|12|163|-|0|0&T|2|30|+|2|30|-|0|0
isotig02841	gigaBayes	SNP	317	317	0.999993	.	.	alleles=A,G;individualGenotypes=as1644:AA|0.999998,as2232:AG|0.999993;individualGenotypeProbabilities=as1644:AA|0.999998&AG|1.90733e-06&GG|6.48847e-68,as2232:AA|6.97667e-06&AG|0.999993&GG|1.87761e-12;individualAlleleCounts=as1644:A|19|672|+|19|672|-|0|0&G|0|0|+|0|0|-|0|0,as2232:A|4|117|+|4|117|-|0|0&G|3|86|+|3|86|-|0|0
isotig02841	gigaBayes	SNP	472	472	1	.	.	alleles=C,G;individualGenotypes=as1644:CG|1,as2232:CC|0.999878;individualGenotypeProbabilities=as1644:CC|4.3968e-08&CG|1&GG|4.16305e-93,as2232:CC|0.999878&CG|0.000122055&GG|5.1903e-44;individualAlleleCounts=as1644:C|30|974|+|30|974|-|0|0&G|4|158|+|4|158|-|0|0,as2232:C|13|433|+|13|433|-|0|0&G|0|0|+|0|0|-|0|0
isotig02855	gigaBayes	SNP	543	543	1	.	.	alleles=A,T;individualGenotypes=as1644:AA|0.999878,as2232:TT|0.999512;individualGenotypeProbabilities=as1644:AA|0.999878&AT|0.000121996&TT|3.00446e-53,as2232:AA|2.0651e-38&AT|0.000487983&TT|0.999512;individualAlleleCounts=as1644:A|15|560|+|15|560|-|0|0&T|0|0|+|0|0|-|0|0,as2232:A|0|0|+|0|0|-|0|0&T|13|412|+|13|412|-|0|0
isotig02856	gigaBayes	SNP	496	496	0.995537	.	.	alleles=T,A;individualGenotypes=as1644:AA|0.711098,as2232:TT|0.85778;individualGenotypeProbabilities=as1644:AA|0.711098&TA|0.28444&TT|0.00446257,as2232:AA|7.10066e-09&TA|0.14222&TT|0.85778;individualAlleleCounts=as1644:T|0|0|+|0|0|-|0|0&A|3|56|+|3|56|-|0|0,as2232:T|4|114|+|4|114|-|0|0&A|0|0|+|0|0|-|0|0
isotig02856	gigaBayes	SNP	542	542	0.999942	.	.	alleles=T,C;individualGenotypes=as1644:TT|0.888864,as2232:CC|0.555555;individualGenotypeProbabilities=as1644:CC|3.16293e-05&TC|0.111105&TT|0.888864,as2232:CC|0.555555&TC|0.444419&TT|2.65611e-05;individualAlleleCounts=as1644:T|4|77|+|4|77|-|0|0&C|0|0|+|0|0|-|0|0,as2232:T|0|0|+|0|0|-|0|0&C|2|77|+|2|77|-|0|0
isotig02859	gigaBayes	SNP	383	383	0.997143	.	.	alleles=T,C;individualGenotypes=as1644:CC|0.527906,as2232:TT|0.941337;individualGenotypeProbabilities=as1644:CC|0.527906&TC|0.469244&TT|0.00284915,as2232:CC|7.4694e-06&TC|0.0586554&TT|0.941337;individualAlleleCounts=as1644:T|0|0|+|0|0|-|0|0&C|2|57|+|2|57|-|0|0,as2232:T|5|84|+|5|84|-|0|0&C|0|0|+|0|0|-|0|0
isotig02859	gigaBayes	SNP	398	398	0.999857	.	.	alleles=C,T;individualGenotypes=as1644:CC|0.857163,as2232:TT|0.714184;individualGenotypeProbabilities=as1644:CC|0.857163&CT|0.142837&TT|4.30758e-12,as2232:CC|0.000142994&CT|0.285673&TT|0.714184;individualAlleleCounts=as1644:C|4|146|+|4|146|-|0|0&T|0|0|+|0|0|-|0|0,as2232:C|0|0|+|0|0|-|0|0&T|3|71|+|3|71|-|0|0
isotig02859	gigaBayes	SNP	424	424	0.977596	.	.	alleles=C,G;individualGenotypes=as1644:CC|0.891379,as2232:GG|0.543105;individualGenotypeProbabilities=as1644:CC|0.891379&CG|0.108621&GG|1.63864e-13,as2232:CC|0.0224042&CG|0.434491&GG|0.543105;individualAlleleCounts=as1644:C|4|159|+|4|159|-|0|0&G|0|0|+|0|0|-|0|0,as2232:C|0|0|+|0|0|-|0|0&G|2|48|+|2|48|-|0|0
isotig02860	gigaBayes	SNP	1534	1534	0.999409	.	.	alleles=A,G;individualGenotypes=as1644:AG|0.999403,as2232:AA|0.66678;individualGenotypeProbabilities=as1644:AA|0.000588998&AG|0.999403&GG|7.90175e-06,as2232:AA|0.66678&AG|0.333134&GG|8.60418e-05;individualAlleleCounts=as1644:A|2|51|+|2|51|-|0|0&G|4|66|+|4|66|-|0|0,as2232:A|1|39|+|1|39|-|0|0&G|0|0|+|0|0|-|0|0
isotig02959	gigaBayes	SNP	267	267	0.999972	.	.	alleles=C,T;individualGenotypes=as1644:CC|0.941178,as2232:TT|0.529397;individualGenotypeProbabilities=as1644:CC|0.941178&CT|0.0588219&TT|2.81328e-17,as2232:CC|2.81244e-05&CT|0.470575&TT|0.529397;individualAlleleCounts=as1644:C|5|197|+|5|197|-|0|0&T|0|0|+|0|0|-|0|0,as2232:C|0|0|+|0|0|-|0|0&T|2|77|+|2|77|-|0|0
isotig02959	gigaBayes	SNP	485	485	0.908845	.	.	alleles=T,C;individualGenotypes=as1644:TT|0.817316,as2232:CC|0.54621;individualGenotypeProbabilities=as1644:CC|0.000920967&TC|0.181763&TT|0.817316,as2232:CC|0.54621&TC|0.363556&TT|0.090234;individualAlleleCounts=as1644:T|3|61|+|3|61|-|0|0&C|0|0|+|0|0|-|0|0,as2232:T|0|0|+|0|0|-|0|0&C|2|41|+|2|41|-|0|0
isotig02970	gigaBayes	SNP	247	247	0.9984	.	.	alleles=A,G;individualGenotypes=as1644:AG|0.9984,as2232:AA|0.667067;individualGenotypeProbabilities=as1644:AA|0.00159976&AG|0.9984&GG|1.69769e-12,as2232:AA|0.667067&AG|0.3328&GG|0.000132805;individualAlleleCounts=as1644:A|3|117|+|3|117|-|0|0&G|2|60|+|2|60|-|0|0,as2232:A|1|37|+|1|37|-|0|0&G|0|0|+|0|0|-|0|0
isotig03023	gigaBayes	SNP	787	787	0.944304	.	.	alleles=A,G;individualGenotypes=as2232:AG|0.944304;individualGenotypeProbabilities=as2232:AA|0.0556964&AG|0.944304&GG|1.10843e-29;individualAlleleCounts=as2232:A|9|329|+|9|329|-|0|0&G|2|52|+|2|52|-|0|0
isotig03146	gigaBayes	SNP	1503	1503	0.99994	.	.	alleles=A,C;individualGenotypes=as1644:AA|0.999512,as2232:CC|0.500214;individualGenotypeProbabilities=as1644:AA|0.999512&AC|0.000488014&CC|1.52946e-35,as2232:AA|5.95977e-05&AC|0.499726&CC|0.500214;individualAlleleCounts=as1644:A|12|380|+|12|380|-|0|0&C|0|0|+|0|0|-|0|0,as2232:A|0|0|+|0|0|-|0|0&C|2|74|+|2|74|-|0|0
isotig03146	gigaBayes	SNP	1957	1957	0.999981	.	.	alleles=A,G;individualGenotypes=as1644:AA|0.999024,as2232:GG|0.500478;individualGenotypeProbabilities=as1644:AA|0.999024&AG|0.000975591&GG|9.54098e-37,as2232:AA|1.88348e-05&AG|0.499503&GG|0.500478;individualAlleleCounts=as1644:A|11|392|+|11|392|-|0|0&G|0|0|+|0|0|-|0|0,as2232:A|0|0|+|0|0|-|0|0&G|2|79|+|2|79|-|0|0
isotig03146	gigaBayes	SNP	2006	2006	0.999976	.	.	alleles=G,A;individualGenotypes=as1644:GG|0.999512,as2232:AA|0.500232;individualGenotypeProbabilities=as1644:AA|3.16448e-38&GA|0.000488031&GG|0.999512,as2232:AA|0.500232&GA|0.499744&GG|2.37238e-05;individualAlleleCounts=as1644:G|12|407|+|12|407|-|0|0&A|0|0|+|0|0|-|0|0,as2232:G|0|0|+|0|0|-|0|0&A|2|78|+|2|78|-|0|0
isotig03146	gigaBayes	SNP	2072	2072	0.999976	.	.	alleles=A,G;individualGenotypes=as1644:AA|0.999512,as2232:GG|0.500232;individualGenotypeProbabilities=as1644:AA|0.999512&AG|0.000488031&GG|2.58106e-36,as2232:AA|2.37238e-05&AG|0.499744&GG|0.500232;individualAlleleCounts=as1644:A|12|388|+|12|388|-|0|0&G|0|0|+|0|0|-|0|0,as2232:A|0|0|+|0|0|-|0|0&G|2|78|+|2|78|-|0|0
isotig03146	gigaBayes	SNP	2258	2258	0.999999	.	.	alleles=A,C;individualGenotypes=as1644:AA|0.96,as2232:CC|0.68;individualGenotypeProbabilities=as1644:AA|0.96&AC|0.04&CC|3.88102e-16,as2232:AA|6.08255e-07&AC|0.32&CC|0.68;individualAlleleCounts=as1644:A|6|187|+|6|187|-|0|0&C|0|0|+|0|0|-|0|0,as2232:A|0|0|+|0|0|-|0|0&C|3|95|+|3|95|-|0|0
isotig03146	gigaBayes	SNP	2340	2340	0.971599	.	.	alleles=G,A;individualGenotypes=as1644:GG|0.970558,as2232:AA|0.500516;individualGenotypeProbabilities=as1644:AA|2.94176e-14&GA|0.0294421&GG|0.970558,as2232:AA|0.500516&GA|0.471083&GG|0.0284006;individualAlleleCounts=as1644:G|6|167|+|6|167|-|0|0&A|0|0|+|0|0|-|0|0,as2232:G|0|0|+|0|0|-|0|0&A|2|47|+|2|47|-|0|0
isotig03146	gigaBayes	SNP	2526	2526	1	.	.	alleles=G,T;individualGenotypes=as1644:GG|0.979592,as2232:TT|0.673469;individualGenotypeProbabilities=as1644:GG|0.979592&GT|0.0204082&TT|5.10807e-17,as2232:GG|1.95892e-07&GT|0.326531&TT|0.673469;individualAlleleCounts=as1644:G|7|196|+|7|196|-|0|0&T|0|0|+|0|0|-|0|0,as2232:G|0|0|+|0|0|-|0|0&T|3|100|+|3|100|-|0|0
isotig03146	gigaBayes	SNP	2670	2670	1	.	.	alleles=G,T;individualGenotypes=as1644:GG|0.994819,as2232:TT|0.668394;individualGenotypeProbabilities=as1644:GG|0.994819&GT|0.00518135&TT|1.60759e-24,as2232:GG|3.96415e-09&GT|0.331606&TT|0.668394;individualAlleleCounts=as1644:G|9|271|+|9|271|-|0|0&T|0|0|+|0|0|-|0|0,as2232:G|0|0|+|0|0|-|0|0&T|3|117|+|3|117|-|0|0
isotig03199	gigaBayes	SNP	434	434	1	.	.	alleles=T,C;individualGenotypes=as1644:TT|0.970066,as2232:TC|0.987826;individualGenotypeProbabilities=as1644:CC|1.52403e-14&TC|0.0299341&TT|0.970066,as2232:CC|0.0121741&TC|0.987826&TT|1.43405e-08;individualAlleleCounts=as1644:T|5|154|+|5|154|-|0|0&C|0|0|+|0|0|-|0|0,as2232:T|1|19|+|1|19|-|0|0&C|3|113|+|3|113|-|0|0
isotig03225	gigaBayes	SNP	1876	1876	1	.	.	alleles=C,T;individualGenotypes=as1644:CC|1,as2232:CT|1;individualGenotypeProbabilities=as1644:CC|1&CT|1.86265e-09&TT|2.81509e-89,as2232:CC|1.72365e-19&CT|1&TT|9.72386e-25;individualAlleleCounts=as1644:C|29|886|+|29|886|-|0|0&T|0|0|+|0|0|-|0|0,as2232:C|9|242|+|9|242|-|0|0&T|7|224|+|7|224|-|0|0
isotig03225	gigaBayes	SNP	2359	2359	1	.	.	alleles=T,C;individualGenotypes=as1644:TT|1,as2232:CC|0.984615;individualGenotypeProbabilities=as1644:CC|1.92063e-184&TC|3.33601e-21&TT|1,as2232:CC|0.984615&TC|0.0153846&TT|4.88967e-18;individualAlleleCounts=as1644:T|70|1876|+|70|1876|-|0|0&C|0|0|+|0|0|-|0|0,as2232:T|0|0|+|0|0|-|0|0&C|8|208|+|8|208|-|0|0
isotig03225	gigaBayes	SNP	2362	2362	1	.	.	alleles=T,C;individualGenotypes=as1644:TT|1,as2232:CC|0.984615;individualGenotypeProbabilities=as1644:CC|9.22347e-179&TC|1.3344e-20&TT|1,as2232:CC|0.984615&TC|0.0153846&TT|3.21421e-20;individualAlleleCounts=as1644:T|68|1819|+|68|1819|-|0|0&C|0|0|+|0|0|-|0|0,as2232:T|0|0|+|0|0|-|0|0&C|8|230|+|8|230|-|0|0
isotig03225	gigaBayes	SNP	2413	2413	1	.	.	alleles=G,C;individualGenotypes=as1644:GG|1,as2232:CC|0.992248;individualGenotypeProbabilities=as1644:CC|2.94662e-177&GC|5.37899e-20&GG|1,as2232:CC|0.992248&GC|0.00775194&GG|8.22435e-21;individualAlleleCounts=as1644:G|66|1803|+|66|1803|-|0|0&C|0|0|+|0|0|-|0|0,as2232:G|0|0|+|0|0|-|0|0&C|9|236|+|9|236|-|0|0
isotig03225	gigaBayes	SNP	2440	2440	1	.	.	alleles=T,A;individualGenotypes=as1644:TT|1,as2232:AA|0.969697;individualGenotypeProbabilities=as1644:AA|3.17165e-181&TA|6.72862e-18&TT|1,as2232:AA|0.969697&TA|0.030303&TT|6.15572e-18;individualAlleleCounts=as1644:T|59|1841|+|59|1841|-|0|0&A|0|0|+|0|0|-|0|0,as2232:T|0|0|+|0|0|-|0|0&A|7|207|+|7|207|-|0|0
isotig03225	gigaBayes	SNP	2461	2461	0.999528	.	.	alleles=T,G;individualGenotypes=as1644:TT|1,as2232:TG|0.999528;individualGenotypeProbabilities=as1644:GG|2.07098e-200&TG|2.16738e-19&TT|1,as2232:GG|1.52766e-12&TG|0.999528&TT|0.000471553;individualAlleleCounts=as1644:T|62|1998|+|62|1998|-|0|0&G|0|0|+|0|0|-|0|0,as2232:T|4|118|+|4|118|-|0|0&G|3|68|+|3|68|-|0|0
isotig03225	gigaBayes	SNP	2515	2515	1	.	.	alleles=G,C;individualGenotypes=as1644:GG|1,as2232:GC|0.901059;individualGenotypeProbabilities=as1644:CC|1.31379e-115&GC|6.40241e-15&GG|1,as2232:CC|0.0989406&GC|0.901059&GG|1.13488e-14;individualAlleleCounts=as1644:G|47|1176|+|47|1176|-|0|0&C|0|0|+|0|0|-|0|0,as2232:G|1|14|+|1|14|-|0|0&C|5|178|+|5|178|-|0|0
isotig03225	gigaBayes	SNP	2755	2755	1	.	.	alleles=C,T;individualGenotypes=as1644:CC|1,as2232:CT|0.999997;individualGenotypeProbabilities=as1644:CC|1&CT|2.27373e-13&TT|3.5706e-131,as2232:CC|6.26894e-36&CT|0.999997&TT|3.30997e-06;individualAlleleCounts=as1644:C|42|1306|+|42|1306|-|0|0&T|0|0|+|0|0|-|0|0,as2232:C|2|69|+|2|69|-|0|0&T|11|401|+|11|401|-|0|0
isotig03225	gigaBayes	SNP	3079	3079	1	.	.	alleles=A,G;individualGenotypes=as1644:AA|1,as2232:AG|1;individualGenotypeProbabilities=as1644:AA|1&AG|1.35525e-20&GG|3.72718e-178,as2232:AA|4.04529e-51&AG|1&GG|1.68695e-86;individualAlleleCounts=as1644:A|66|1778|+|66|1778|-|0|0&G|0|0|+|0|0|-|0|0,as2232:A|32|869|+|32|869|-|0|0&G|20|549|+|20|549|-|0|0
isotig03225	gigaBayes	SNP	3103	3103	1	.	.	alleles=C,G;individualGenotypes=as1644:CC|1,as2232:CG|1;individualGenotypeProbabilities=as1644:CC|1&CG|1.35525e-20&GG|2.7135e-232,as2232:CC|1.49372e-72&CG|1&GG|1.27672e-105;individualAlleleCounts=as1644:C|66|2316|+|66|2316|-|0|0&G|0|0|+|0|0|-|0|0,as2232:C|31|1056|+|31|1056|-|0|0&G|22|760|+|22|760|-|0|0
isotig03225	gigaBayes	SNP	3106	3106	1	.	.	alleles=A,C;individualGenotypes=as1644:AA|1,as2232:CC|1;individualGenotypeProbabilities=as1644:AA|1&AC|2.1684e-19&CC|8.12251e-224,as2232:AA|6.72639e-183&AC|2.22045e-16&CC|1;individualAlleleCounts=as1644:A|64|2266|+|64|2266|-|0|0&C|0|0|+|0|0|-|0|0,as2232:A|0|0|+|0|0|-|0|0&C|54|1857|+|54|1857|-|0|0
isotig03225	gigaBayes	SNP	3325	3325	0.999973	.	.	alleles=C,T;individualGenotypes=as1644:CC|0.981301,as2232:CT|0.999973;individualGenotypeProbabilities=as1644:CC|0.981301&CT|0.0186985&TT|1.20933e-21,as2232:CC|2.72639e-05&CT|0.999973&TT|1.31521e-13;individualAlleleCounts=as1644:C|19|244|+|19|244|-|0|0&T|1|30|+|1|30|-|0|0,as2232:C|12|142|+|12|142|-|0|0&T|4|90|+|4|90|-|0|0
isotig03225	gigaBayes	SNP	3450	3450	1	.	.	alleles=G,A;individualGenotypes=as1644:AA|0.969754,as2232:GG|0.99811;individualGenotypeProbabilities=as1644:AA|0.969754&GA|0.0302457&GG|1.23391e-07,as2232:AA|5.85439e-21&GA|0.00189036&GG|0.99811;individualAlleleCounts=as1644:G|0|0|+|0|0|-|0|0&A|7|105|+|7|105|-|0|0,as2232:G|11|238|+|11|238|-|0|0&A|0|0|+|0|0|-|0|0
isotig03225	gigaBayes	SNP	3453	3453	1	.	.	alleles=T,C;individualGenotypes=as1644:CC|0.969754,as2232:TT|0.99811;individualGenotypeProbabilities=as1644:CC|0.969754&TC|0.0302457&TT|7.40254e-08,as2232:CC|4.89409e-26&TC|0.00189036&TT|0.99811;individualAlleleCounts=as1644:T|0|0|+|0|0|-|0|0&C|7|107|+|7|107|-|0|0,as2232:T|11|288|+|11|288|-|0|0&C|0|0|+|0|0|-|0|0
isotig03226	gigaBayes	SNP	1685	1685	0.999756	.	.	alleles=G,T;individualGenotypes=as1644:GT|0.999756,as2232:GG|0.888916;individualGenotypeProbabilities=as1644:GG|0.000244165&GT|0.999756&TT|7.47806e-49,as2232:GG|0.888916&GT|0.111084&TT|1.77473e-11;individualAlleleCounts=as1644:G|17|505|+|17|505|-|0|0&T|3|94|+|3|94|-|0|0,as2232:G|3|107|+|3|107|-|0|0&T|0|0|+|0|0|-|0|0
isotig03226	gigaBayes	SNP	1792	1792	0.999812	.	.	alleles=C,T;individualGenotypes=as1644:CC|0.998051,as2232:TT|0.50088;individualGenotypeProbabilities=as1644:CC|0.998051&CT|0.00194895&TT|4.62187e-22,as2232:CC|0.000188246&CT|0.498931&TT|0.50088;individualAlleleCounts=as1644:C|10|246|+|10|246|-|0|0&T|0|0|+|0|0|-|0|0,as2232:C|0|0|+|0|0|-|0|0&T|2|69|+|2|69|-|0|0
isotig03226	gigaBayes	SNP	2230	2230	1	.	.	alleles=A,T;individualGenotypes=as1644:AA|0.999805,as2232:TT|0.800039;individualGenotypeProbabilities=as1644:AA|0.999805&AT|0.000195274&TT|2.44826e-46,as2232:AA|3.02462e-11&AT|0.199961&TT|0.800039;individualAlleleCounts=as1644:A|14|490|+|14|490|-|0|0&T|0|0|+|0|0|-|0|0,as2232:A|0|0|+|0|0|-|0|0&T|4|139|+|4|139|-|0|0
isotig03252	gigaBayes	SNP	43	43	0.998877	.	.	alleles=T,G;individualGenotypes=as2232:TG|0.998877;individualGenotypeProbabilities=as2232:GG|1.78394e-23&TG|0.998877&TT|0.00112332;individualAlleleCounts=as2232:T|7|263|+|7|263|-|0|0&G|2|65|+|2|65|-|0|0
isotig03258	gigaBayes	SNP	909	909	0.995213	.	.	alleles=A,G;individualGenotypes=as1644:AA|0.668196,as2232:AG|0.995213;individualGenotypeProbabilities=as1644:AA|0.668196&AG|0.331738&GG|6.63475e-05,as2232:AA|0.00478744&AG|0.995213&GG|1.3741e-46;individualAlleleCounts=as1644:A|1|40|+|1|40|-|0|0&G|0|0|+|0|0|-|0|0,as2232:A|15|482|+|15|482|-|0|0&G|2|80|+|2|80|-|0|0
isotig03258	gigaBayes	SNP	1097	1097	0.99998	.	.	alleles=G,A;individualGenotypes=as1644:AA|0.666667,as2232:GG|0.999959;individualGenotypeProbabilities=as1644:AA|0.666667&GA|0.333313&GG|2.01395e-05,as2232:AA|3.65558e-36&GA|4.06876e-05&GG|0.999959;individualAlleleCounts=as1644:G|0|0|+|0|0|-|0|0&A|3|80|+|3|80|-|0|0,as2232:G|16|389|+|16|389|-|0|0&A|0|0|+|0|0|-|0|0
isotig03259	gigaBayes	SNP	486	486	0.997696	.	.	alleles=C,A;individualGenotypes=as1644:CA|0.997696;individualGenotypeProbabilities=as1644:AA|5.81207e-40&CA|0.997696&CC|0.00230406;individualAlleleCounts=as1644:C|12|435|+|12|435|-|0|0&A|3|69|+|3|69|-|0|0
isotig03259	gigaBayes	SNP	786	786	1	.	.	alleles=G,T;individualGenotypes=as1644:TT|0.999985,as2232:GG|1;individualGenotypeProbabilities=as1644:GG|5.38379e-50&GT|1.52586e-05&TT|0.999985,as2232:GG|1&GT|1.45517e-11&TT|2.11917e-119;individualAlleleCounts=as1644:G|0|0|+|0|0|-|0|0&T|18|528|+|18|528|-|0|0,as2232:G|38|1222|+|38|1222|-|0|0&T|0|0|+|0|0|-|0|0
isotig03259	gigaBayes	SNP	845	845	0.977256	.	.	alleles=C,T;individualGenotypes=as1644:CT|0.977256,as2232:CC|1;individualGenotypeProbabilities=as1644:CC|0.0227437&CT|0.977256&TT|3.30414e-36,as2232:CC|1&CT|1.38876e-14&TT|1.77185e-146;individualAlleleCounts=as1644:C|14|372|+|14|372|-|0|0&T|3|68|+|3|68|-|0|0,as2232:C|46|1458|+|46|1458|-|0|0&T|0|0|+|0|0|-|0|0
isotig03275	gigaBayes	SNP	823	823	0.998498	.	.	alleles=G,C;individualGenotypes=as1644:CC|0.49937,as2232:GG|0.999756;individualGenotypeProbabilities=as1644:CC|0.49937&GC|0.499127&GG|0.00150246,as2232:CC|1.89683e-42&GC|0.000243714&GG|0.999756;individualAlleleCounts=as1644:G|0|0|+|0|0|-|0|0&C|2|60|+|2|60|-|0|0,as2232:G|13|449|+|13|449|-|0|0&C|0|0|+|0|0|-|0|0
isotig03280	gigaBayes	SNP	1155	1155	0.951163	.	.	alleles=G,T;individualGenotypes=as1644:GG|0.99973,as2232:GT|0.951163;individualGenotypeProbabilities=as1644:GG|0.99973&GT|0.00027022&TT|2.65804e-31,as2232:GG|0.0488366&GT|0.951163&TT|6.40316e-17;individualAlleleCounts=as1644:G|19|320|+|19|320|-|0|0&T|1|12|+|1|12|-|0|0,as2232:G|12|174|+|12|174|-|0|0&T|4|58|+|4|58|-|0|0
isotig03306	gigaBayes	SNP	536	536	0.995794	.	.	alleles=G,C;individualGenotypes=as1644:GC|0.994912,as2232:CC|0.663119;individualGenotypeProbabilities=as1644:CC|1.3214e-05&GC|0.994912&GG|0.00507485,as2232:CC|0.663119&GC|0.331637&GG|0.00524402;individualAlleleCounts=as1644:G|2|80|+|2|80|-|0|0&C|1|27|+|1|27|-|0|0,as2232:G|0|0|+|0|0|-|0|0&C|1|28|+|1|28|-|0|0
isotig03329	gigaBayes	SNP	2697	2697	0.999977	.	.	alleles=G,A;individualGenotypes=as2232:GA|0.999977;individualGenotypeProbabilities=as2232:AA|5.73974e-21&GA|0.999977&GG|2.28383e-05;individualAlleleCounts=as2232:G|6|236|+|6|236|-|0|0&A|2|80|+|2|80|-|0|0
isotig03335	gigaBayes	SNP	326	326	0.999791	.	.	alleles=A,T;individualGenotypes=as1644:AT|0.999735,as2232:TT|0.665707;individualGenotypeProbabilities=as1644:AA|0.000264776&AT|0.999735&TT|1.89475e-18,as2232:AA|0.00104838&AT|0.333245&TT|0.665707;individualAlleleCounts=as1644:A|9|218|+|9|218|-|0|0&T|3|48|+|3|48|-|0|0,as2232:A|0|0|+|0|0|-|0|0&T|1|29|+|1|29|-|0|0
isotig03339	gigaBayes	SNP	2340	2340	0.998121	.	.	alleles=C,T;individualGenotypes=as1644:TT|0.501002,as2232:CC|0.996116;individualGenotypeProbabilities=as1644:CC|0.00187853&CT|0.497119&TT|0.501002,as2232:CC|0.996116&CT|0.00388374&TT|5.25088e-25;individualAlleleCounts=as1644:C|0|0|+|0|0|-|0|0&T|2|59|+|2|59|-|0|0,as2232:C|9|275|+|9|275|-|0|0&T|0|0|+|0|0|-|0|0
isotig03339	gigaBayes	SNP	2414	2414	0.999998	.	.	alleles=G,A;individualGenotypes=as1644:AA|0.668392,as2232:GG|0.994819;individualGenotypeProbabilities=as1644:AA|0.668392&GA|0.331606&GG|2.00414e-06,as2232:AA|6.4496e-25&GA|0.00518134&GG|0.994819;individualAlleleCounts=as1644:G|0|0|+|0|0|-|0|0&A|3|90|+|3|90|-|0|0,as2232:G|9|275|+|9|275|-|0|0&A|0|0|+|0|0|-|0|0
isotig03350	gigaBayes	SNP	1269	1269	1	.	.	alleles=C,A;individualGenotypes=as1644:CC|1,as2232:AA|0.8;individualGenotypeProbabilities=as1644:AA|3.02554e-95&CA|9.53674e-08&CC|1,as2232:AA|0.8&CA|0.2&CC|9.54277e-13;individualAlleleCounts=as1644:C|25|979|+|25|979|-|0|0&A|0|0|+|0|0|-|0|0,as2232:C|0|0|+|0|0|-|0|0&A|4|154|+|4|154|-|0|0
isotig03350	gigaBayes	SNP	1594	1594	0.999999	.	.	alleles=G,A;individualGenotypes=as1644:GG|1,as2232:AA|0.666666;individualGenotypeProbabilities=as1644:AA|8.5805e-147&GA|7.57911e-14&GG|1,as2232:AA|0.666666&GA|0.333333&GG|1.26324e-06;individualAlleleCounts=as1644:G|45|1494|+|45|1494|-|0|0&A|0|0|+|0|0|-|0|0,as2232:G|0|0|+|0|0|-|0|0&A|3|92|+|3|92|-|0|0
isotig03350	gigaBayes	SNP	1626	1626	0.912099	.	.	alleles=G,C;individualGenotypes=as1644:GG|1,as2232:GC|0.456064;individualGenotypeProbabilities=as1644:CC|7.72284e-102&GC|3.31809e-12&GG|1,as2232:CC|0.456035&GC|0.456064&GG|0.0879008;individualAlleleCounts=as1644:G|39|1045|+|39|1045|-|0|0&C|0|0|+|0|0|-|0|0,as2232:G|0|0|+|0|0|-|0|0&C|2|42|+|2|42|-|0|0
isotig03350	gigaBayes	SNP	1785	1785	0.994335	.	.	alleles=A,T;individualGenotypes=as1644:AT|0.994335;individualGenotypeProbabilities=as1644:AA|0.00566514&AT|0.994335&TT|5.84699e-14;individualAlleleCounts=as1644:A|8|171|+|8|171|-|0|0&T|2|60|+|2|60|-|0|0
isotig03351	gigaBayes	SNP	1269	1269	1	.	.	alleles=C,A;individualGenotypes=as1644:CC|1,as2232:AA|0.999512;individualGenotypeProbabilities=as1644:AA|2.38704e-131&CA|2.32717e-10&CC|1,as2232:AA|0.999512&CA|0.000488043&CC|2.38126e-48;individualAlleleCounts=as1644:C|34|1341|+|34|1341|-|0|0&A|0|0|+|0|0|-|0|0,as2232:C|0|0|+|0|0|-|0|0&A|13|511|+|13|511|-|0|0
isotig03351	gigaBayes	SNP	1644	1644	0.987409	.	.	alleles=G,A;individualGenotypes=as1644:GG|0.999996,as2232:GA|0.987358;individualGenotypeProbabilities=as1644:AA|3.13452e-37&GA|3.76646e-06&GG|0.999996,as2232:AA|5.07276e-05&GA|0.987358&GG|0.0125909;individualAlleleCounts=as1644:G|18|367|+|18|367|-|0|0&A|0|0|+|0|0|-|0|0,as2232:G|2|42|+|2|42|-|0|0&A|3|53|+|3|53|-|0|0
isotig03351	gigaBayes	SNP	1654	1654	1	.	.	alleles=A,C;individualGenotypes=as1644:AC|1,as2232:AA|0.799997;individualGenotypeProbabilities=as1644:AA|1.96166e-09&AC|1&CC|2.09048e-24,as2232:AA|0.799997&AC|0.2&CC|3.19793e-06;individualAlleleCounts=as1644:A|8|238|+|8|238|-|0|0&C|5|123|+|5|123|-|0|0,as2232:A|2|54|+|2|54|-|0|0&C|0|0|+|0|0|-|0|0
isotig03351	gigaBayes	SNP	1655	1655	0.997833	.	.	alleles=T,G;individualGenotypes=as1644:TG|0.997833,as2232:TT|0.800393;individualGenotypeProbabilities=as1644:GG|2.77635e-29&TG|0.997833&TT|0.00216732,as2232:GG|4.06137e-05&TG|0.199567&TT|0.800393;individualAlleleCounts=as1644:T|11|296|+|11|296|-|0|0&G|3|71|+|3|71|-|0|0,as2232:T|2|43|+|2|43|-|0|0&G|0|0|+|0|0|-|0|0
isotig03362	gigaBayes	SNP	1057	1057	1	.	.	alleles=T,C;individualGenotypes=as1644:CC|0.992248,as2232:TT|0.999999;individualGenotypeProbabilities=as1644:CC|0.992248&TC|0.00775193&TT|3.02627e-24,as2232:CC|1.60177e-61&TC|9.46281e-07&TT|0.999999;individualAlleleCounts=as1644:T|0|0|+|0|0|-|0|0&C|9|270|+|9|270|-|0|0,as2232:T|22|643|+|22|643|-|0|0&C|0|0|+|0|0|-|0|0
isotig03375	gigaBayes	SNP	773	773	1	.	.	alleles=C,T;individualGenotypes=as1644:TT|0.941177,as2232:CC|0.999998;individualGenotypeProbabilities=as1644:CC|2.25102e-18&CT|0.0588234&TT|0.941177,as2232:CC|0.999998&CT|1.79515e-06&TT|9.07258e-73;individualAlleleCounts=as1644:C|0|0|+|0|0|-|0|0&T|6|211|+|6|211|-|0|0,as2232:C|21|755|+|21|755|-|0|0&T|0|0|+|0|0|-|0|0
isotig03378	gigaBayes	SNP	186	186	0.999817	.	.	alleles=T,C;individualGenotypes=as1644:CC|0.515057,as2232:TT|0.969703;individualGenotypeProbabilities=as1644:CC|0.515057&TC|0.48476&TT|0.000182899,as2232:CC|1.83156e-18&TC|0.0302975&TT|0.969703;individualAlleleCounts=as1644:T|0|0|+|0|0|-|0|0&C|2|69|+|2|69|-|0|0,as2232:T|6|209|+|6|209|-|0|0&C|0|0|+|0|0|-|0|0
isotig03378	gigaBayes	SNP	334	334	0.917671	.	.	alleles=C,T;individualGenotypes=as1644:TT|0.509802,as2232:CC|0.89804;individualGenotypeProbabilities=as1644:CC|0.0823294&CT|0.407869&TT|0.509802,as2232:CC|0.89804&CT|0.10196&TT|9.73153e-11;individualAlleleCounts=as1644:C|0|0|+|0|0|-|0|0&T|2|42|+|2|42|-|0|0,as2232:C|4|131|+|4|131|-|0|0&T|0|0|+|0|0|-|0|0
isotig03387	gigaBayes	SNP	82	82	0.99984	.	.	alleles=A,G;individualGenotypes=as2232:AG|0.99984;individualGenotypeProbabilities=as2232:AA|0.000159627&AG|0.99984&GG|5.12504e-07;individualAlleleCounts=as2232:A|3|92|+|3|92|-|0|0&G|2|67|+|2|67|-|0|0
isotig03387	gigaBayes	SNP	95	95	0.999856	.	.	alleles=C,A;individualGenotypes=as2232:CA|0.999856;individualGenotypeProbabilities=as2232:AA|4.60027e-17&CA|0.999856&CC|0.000144128;individualAlleleCounts=as2232:C|6|197|+|6|197|-|0|0&A|2|72|+|2|72|-|0|0
isotig03387	gigaBayes	SNP	96	96	0.999856	.	.	alleles=C,A;individualGenotypes=as2232:CA|0.999856;individualGenotypeProbabilities=as2232:AA|9.18451e-17&CA|0.999856&CC|0.000144128;individualAlleleCounts=as2232:C|6|194|+|6|194|-|0|0&A|2|72|+|2|72|-|0|0
isotig03387	gigaBayes	SNP	121	121	0.999909	.	.	alleles=C,T;individualGenotypes=as2232:CT|0.999909;individualGenotypeProbabilities=as2232:CC|9.09329e-05&CT|0.999909&TT|1.14898e-18;individualAlleleCounts=as2232:C|6|213|+|6|213|-|0|0&T|2|74|+|2|74|-|0|0
isotig03387	gigaBayes	SNP	355	355	1	.	.	alleles=T,G;individualGenotypes=as2232:TG|1;individualGenotypeProbabilities=as2232:GG|2.84095e-17&TG|1&TT|3.27813e-12;individualAlleleCounts=as2232:T|8|199|+|8|199|-|0|0&G|4|148|+|4|148|-|0|0
isotig03387	gigaBayes	SNP	441	441	0.999887	.	.	alleles=C,A;individualGenotypes=as2232:CA|0.999887;individualGenotypeProbabilities=as2232:AA|2.44676e-16&CA|0.999887&CC|0.000113117;individualAlleleCounts=as2232:C|8|190|+|8|190|-|0|0&A|4|73|+|4|73|-|0|0
isotig03387	gigaBayes	SNP	452	452	0.999978	.	.	alleles=C,G;individualGenotypes=as2232:CG|0.999978;individualGenotypeProbabilities=as2232:CC|2.1932e-05&CG|0.999978&GG|1.19384e-19;individualAlleleCounts=as2232:C|8|223|+|8|223|-|0|0&G|4|80|+|4|80|-|0|0
isotig03390	gigaBayes	SNP	1047	1047	0.997381	.	.	alleles=A,G;individualGenotypes=as1644:AG|0.997381;individualGenotypeProbabilities=as1644:AA|0.00261856&AG|0.997381&GG|2.64146e-32;individualAlleleCounts=as1644:A|11|360|+|11|360|-|0|0&G|2|70|+|2|70|-|0|0
isotig03395	gigaBayes	SNP	641	641	1	.	.	alleles=T,C;individualGenotypes=as1644:TT|0.833333,as2232:CC|0.833333;individualGenotypeProbabilities=as1644:CC|1.02286e-07&TC|0.166667&TT|0.833333,as2232:CC|0.833333&TC|0.166667&TT|1.0349e-07;individualAlleleCounts=as1644:T|4|103|+|4|103|-|0|0&C|0|0|+|0|0|-|0|0,as2232:T|0|0|+|0|0|-|0|0&C|4|103|+|4|103|-|0|0
isotig03396	gigaBayes	SNP	672	672	0.954335	.	.	alleles=G,A;individualGenotypes=as1644:GA|0.953027,as2232:GG|0.943892;individualGenotypeProbabilities=as1644:AA|0.00134651&GA|0.953027&GG|0.0456262,as2232:AA|4.77503e-05&GA|0.0560604&GG|0.943892;individualAlleleCounts=as1644:G|2|27|+|2|27|-|0|0&A|2|46|+|2|46|-|0|0,as2232:G|4|51|+|4|51|-|0|0&A|0|0|+|0|0|-|0|0
isotig03431	gigaBayes	SNP	746	746	0.980028	.	.	alleles=C,A;individualGenotypes=as1644:CC|0.804015,as2232:CA|0.979924;individualGenotypeProbabilities=as1644:AA|4.36595e-08&CA|0.195985&CC|0.804015,as2232:AA|0.000104303&CA|0.979924&CC|0.019972;individualAlleleCounts=as1644:C|2|74|+|2|74|-|0|0&A|0|0|+|0|0|-|0|0,as2232:C|1|37|+|1|37|-|0|0&A|2|49|+|2|49|-|0|0
isotig03437	gigaBayes	SNP	236	236	0.996693	.	.	alleles=C,T;individualGenotypes=as1644:CC|0.666973,as2232:TT|0.665258;individualGenotypeProbabilities=as1644:CC|0.666973&CT|0.332231&TT|0.000796656,as2232:CC|0.00251056&CT|0.332231&TT|0.665258;individualAlleleCounts=as1644:C|2|61|+|2|61|-|0|0&T|0|0|+|0|0|-|0|0,as2232:C|0|0|+|0|0|-|0|0&T|2|56|+|2|56|-|0|0
isotig03469	gigaBayes	SNP	199	199	0.999763	.	.	alleles=G,A;individualGenotypes=as1644:GG|0.99611,as2232:AA|0.501827;individualGenotypeProbabilities=as1644:AA|1.20222e-27&GA|0.00389013&GG|0.99611,as2232:AA|0.501827&GA|0.497937&GG|0.000236512;individualAlleleCounts=as1644:G|9|301|+|9|301|-|0|0&A|0|0|+|0|0|-|0|0,as2232:G|0|0|+|0|0|-|0|0&A|2|68|+|2|68|-|0|0
isotig03470	gigaBayes	SNP	189	189	0.999949	.	.	alleles=G,A;individualGenotypes=as1644:GG|0.666664,as2232:AA|0.666652;individualGenotypeProbabilities=as1644:AA|1.9921e-05&GA|0.333316&GG|0.666664,as2232:AA|0.666652&GA|0.333316&GG|3.15763e-05;individualAlleleCounts=as1644:G|2|77|+|2|77|-|0|0&A|0|0|+|0|0|-|0|0,as2232:G|0|0|+|0|0|-|0|0&A|2|75|+|2|75|-|0|0
isotig03655	gigaBayes	SNP	80	80	1	.	.	alleles=A,G;individualGenotypes=as1644:AG|1,as2232:AA|0.984615;individualGenotypeProbabilities=as1644:AA|4.11573e-17&AG|1&GG|5.47819e-23,as2232:AA|0.984615&AG|0.0153846&GG|9.86236e-23;individualAlleleCounts=as1644:A|6|223|+|6|223|-|0|0&G|5|199|+|5|199|-|0|0,as2232:A|6|220|+|6|220|-|0|0&G|0|0|+|0|0|-|0|0
isotig03655	gigaBayes	SNP	109	109	1	.	.	alleles=T,A;individualGenotypes=as1644:TT|0.99977,as2232:AA|0.94119;individualGenotypeProbabilities=as1644:AA|2.24272e-51&TA|0.000229727&TT|0.99977,as2232:AA|0.94119&TA|0.05881&TT|1.41543e-18;individualAlleleCounts=as1644:T|14|541|+|14|541|-|0|0&A|0|0|+|0|0|-|0|0,as2232:T|0|0|+|0|0|-|0|0&A|6|213|+|6|213|-|0|0
isotig03655	gigaBayes	SNP	288	288	1	.	.	alleles=C,A;individualGenotypes=as1644:CC|0.999758,as2232:AA|0.99225;individualGenotypeProbabilities=as1644:AA|1.19012e-47&CA|0.000242189&CC|0.999758,as2232:AA|0.99225&CA|0.00775006&CC|1.88866e-28;individualAlleleCounts=as1644:C|14|504|+|14|504|-|0|0&A|0|0|+|0|0|-|0|0,as2232:C|0|0|+|0|0|-|0|0&A|9|312|+|9|312|-|0|0
isotig03655	gigaBayes	SNP	344	344	0.649307	.	.	alleles=C,T;individualGenotypes=as1644:CT|0.649307,as2232:CC|0.998734;individualGenotypeProbabilities=as1644:CC|0.350693&CT|0.649307&TT|1.22226e-35,as2232:CC|0.998734&CT|0.00126571&TT|3.44729e-27;individualAlleleCounts=as1644:C|12|364|+|12|364|-|0|0&T|2|54|+|2|54|-|0|0,as2232:C|9|263|+|9|263|-|0|0&T|0|0|+|0|0|-|0|0
isotig03736	gigaBayes	SNP	804	804	0.998206	.	.	alleles=A,G;individualGenotypes=as1644:AA|0.941282,as2232:GG|0.528462;individualGenotypeProbabilities=as1644:AA|0.941282&AG|0.058718&GG|8.9205e-14,as2232:AA|0.00179362&AG|0.469744&GG|0.528462;individualAlleleCounts=as1644:A|5|162|+|5|162|-|0|0&G|0|0|+|0|0|-|0|0,as2232:A|0|0|+|0|0|-|0|0&G|2|59|+|2|59|-|0|0
isotig03741	gigaBayes	SNP	853	853	0.999721	.	.	alleles=G,T;individualGenotypes=as1644:GT|0.999721,as2232:GG|0.999998;individualGenotypeProbabilities=as1644:GG|0.000278738&GT|0.999721&TT|1.47822e-33,as2232:GG|0.999998&GT|1.90681e-06&TT|3.2485e-67;individualAlleleCounts=as1644:G|9|338|+|9|338|-|0|0&T|2|80|+|2|80|-|0|0,as2232:G|19|665|+|19|665|-|0|0&T|0|0|+|0|0|-|0|0
isotig03765	gigaBayes	SNP	908	908	0.997371	.	.	alleles=T,C;individualGenotypes=as2232:TC|0.997371;individualGenotypeProbabilities=as2232:CC|8.51982e-31&TC|0.997371&TT|0.00262906;individualAlleleCounts=as2232:T|24|366|+|24|366|-|0|0&C|5|87|+|5|87|-|0|0
isotig03806	gigaBayes	SNP	372	372	0.999985	.	.	alleles=G,C;individualGenotypes=as1644:GG|0.992248,as2232:CC|0.503868;individualGenotypeProbabilities=as1644:CC|2.36077e-27&GC|0.00775182&GG|0.992248,as2232:CC|0.503868&GC|0.496117&GG|1.48592e-05;individualAlleleCounts=as1644:G|8|298|+|8|298|-|0|0&C|0|0|+|0|0|-|0|0,as2232:G|0|0|+|0|0|-|0|0&C|2|80|+|2|80|-|0|0
isotig03806	gigaBayes	SNP	465	465	1	.	.	alleles=T,G;individualGenotypes=as1644:TT|0.999943,as2232:GG|0.94118;individualGenotypeProbabilities=as1644:GG|3.58396e-54&TG|5.74416e-05&TT|0.999943,as2232:GG|0.94118&TG|0.0588202&TT|7.19107e-15;individualAlleleCounts=as1644:T|16|569|+|16|569|-|0|0&G|0|0|+|0|0|-|0|0,as2232:T|0|0|+|0|0|-|0|0&G|6|176|+|6|176|-|0|0
isotig03806	gigaBayes	SNP	604	604	0.544221	.	.	alleles=C,T;individualGenotypes=as1644:CC|1,as2232:CT|0.544221;individualGenotypeProbabilities=as1644:CC|1&CT|1.51052e-17&TT|5.20745e-140,as2232:CC|0.455779&CT|0.544221&TT|1.38362e-53;individualAlleleCounts=as1644:C|55|1393|+|55|1393|-|0|0&T|0|0|+|0|0|-|0|0,as2232:C|23|572|+|23|572|-|0|0&T|2|80|+|2|80|-|0|0
isotig03806	gigaBayes	SNP	979	979	0.999859	.	.	alleles=C,T;individualGenotypes=as1644:CT|0.999859,as2232:CC|1;individualGenotypeProbabilities=as1644:CC|0.000141015&CT|0.999859&TT|3.21149e-282,as2232:CC|1&CT|2.77517e-17&TT|2.29755e-157;individualAlleleCounts=as1644:C|92|2985|+|92|2985|-|0|0&T|10|242|+|10|242|-|0|0,as2232:C|55|1570|+|55|1570|-|0|0&T|0|0|+|0|0|-|0|0
isotig03806	gigaBayes	SNP	1044	1044	1	.	.	alleles=C,G;individualGenotypes=as1644:CC|1,as2232:GG|1;individualGenotypeProbabilities=as1644:CC|1&CG|8.27181e-25&GG|2.61032e-269,as2232:CC|6.74827e-125&CG|1.41528e-09&GG|1;individualAlleleCounts=as1644:C|82|2722|+|82|2722|-|0|0&G|0|0|+|0|0|-|0|0,as2232:C|1|13|+|1|13|-|0|0&G|40|1290|+|40|1290|-|0|0
isotig03806	gigaBayes	SNP	1218	1218	1	.	.	alleles=C,T;individualGenotypes=as1644:CC|1,as2232:TT|0.983216;individualGenotypeProbabilities=as1644:CC|1&CT|2.18318e-16&TT|9.32743e-158,as2232:CC|4.40126e-41&CT|0.0167839&TT|0.983216;individualAlleleCounts=as1644:C|54|1607|+|54|1607|-|0|0&T|0|0|+|0|0|-|0|0,as2232:C|1|18|+|1|18|-|0|0&T|17|457|+|17|457|-|0|0
isotig03806	gigaBayes	SNP	1317	1317	1	.	.	alleles=G,C;individualGenotypes=as1644:GG|1,as2232:CC|0.999512;individualGenotypeProbabilities=as1644:CC|2.82908e-98&GC|1.16359e-10&GG|1,as2232:CC|0.999512&GC|0.000488043&GG|2.28871e-27;individualAlleleCounts=as1644:G|35|1012|+|35|1012|-|0|0&C|0|0|+|0|0|-|0|0,as2232:G|0|0|+|0|0|-|0|0&C|13|302|+|13|302|-|0|0
isotig03806	gigaBayes	SNP	1479	1479	1	.	.	alleles=G,A;individualGenotypes=as1644:AA|1,as2232:GG|1;individualGenotypeProbabilities=as1644:AA|1&GA|6.77626e-21&GG|1.57677e-243,as2232:AA|0&GA|3.9443e-31&GG|1;individualAlleleCounts=as1644:G|0|0|+|0|0|-|0|0&A|69|2463|+|69|2463|-|0|0,as2232:G|103|3559|+|103|3559|-|0|0&A|0|0|+|0|0|-|0|0
isotig03806	gigaBayes	SNP	1839	1839	0.999999	.	.	alleles=A,C;individualGenotypes=as1644:CC|0.800039,as2232:AA|0.999805;individualGenotypeProbabilities=as1644:AA|6.11733e-07&AC|0.199961&CC|0.800039,as2232:AA|0.999805&AC|0.000195274&CC|1.44076e-31;individualAlleleCounts=as1644:A|0|0|+|0|0|-|0|0&C|4|96|+|4|96|-|0|0,as2232:A|14|343|+|14|343|-|0|0&C|0|0|+|0|0|-|0|0
isotig03806	gigaBayes	SNP	1845	1845	0.999655	.	.	alleles=T,C;individualGenotypes=as1644:CC|0.800347,as2232:TT|0.996886;individualGenotypeProbabilities=as1644:CC|0.800347&TC|0.199308&TT|0.000344869,as2232:CC|7.76348e-27&TC|0.00311419&TT|0.996886;individualAlleleCounts=as1644:T|0|0|+|0|0|-|0|0&C|4|69|+|4|69|-|0|0,as2232:T|10|295|+|10|295|-|0|0&C|0|0|+|0|0|-|0|0
isotig03806	gigaBayes	SNP	1866	1866	0.928117	.	.	alleles=G,A;individualGenotypes=as1644:AA|0.662932,as2232:GG|0.867414;individualGenotypeProbabilities=as1644:AA|0.662932&GA|0.265185&GG|0.0718835,as2232:AA|1.01633e-08&GA|0.132586&GG|0.867414;individualAlleleCounts=as1644:G|0|0|+|0|0|-|0|0&A|3|44|+|3|44|-|0|0,as2232:G|4|112|+|4|112|-|0|0&A|0|0|+|0|0|-|0|0
isotig03807	gigaBayes	SNP	206	206	1	.	.	alleles=A,C;individualGenotypes=as1644:AA|1,as2232:CC|1;individualGenotypeProbabilities=as1644:AA|1&AC|4.1359e-25&CC|2.22745e-280,as2232:AA|1.20323e-98&AC|2.98023e-08&CC|1;individualAlleleCounts=as1644:A|83|2832|+|83|2832|-|0|0&C|0|0|+|0|0|-|0|0,as2232:A|0|0|+|0|0|-|0|0&C|27|1014|+|27|1014|-|0|0
isotig03807	gigaBayes	SNP	547	547	1	.	.	alleles=C,T;individualGenotypes=as1644:CC|1,as2232:CT|1;individualGenotypeProbabilities=as1644:CC|1&CT|1.81899e-12&TT|3.80924e-124,as2232:CC|1.34714e-14&CT|1&TT|3.67504e-48;individualAlleleCounts=as1644:C|39|1235|+|39|1235|-|0|0&T|0|0|+|0|0|-|0|0,as2232:C|14|485|+|14|485|-|0|0&T|5|184|+|5|184|-|0|0
isotig03807	gigaBayes	SNP	796	796	1	.	.	alleles=C,T;individualGenotypes=as1644:CC|0.999969,as2232:CT|1;individualGenotypeProbabilities=as1644:CC|0.999969&CT|3.05166e-05&TT|2.05344e-48,as2232:CC|6.19697e-13&CT|1&TT|1.05027e-25;individualAlleleCounts=as1644:C|15|477|+|15|477|-|0|0&T|0|0|+|0|0|-|0|0,as2232:C|8|253|+|8|253|-|0|0&T|4|160|+|4|160|-|0|0
isotig03807	gigaBayes	SNP	808	808	0.556098	.	.	alleles=T,C;individualGenotypes=as1644:TC|0.556098,as2232:TT|0.999864;individualGenotypeProbabilities=as1644:CC|1.41289e-30&TC|0.556098&TT|0.443902,as2232:CC|7.08631e-42&TC|0.000135733&TT|0.999864;individualAlleleCounts=as1644:T|9|303|+|9|303|-|0|0&C|3|43|+|3|43|-|0|0,as2232:T|12|409|+|12|409|-|0|0&C|0|0|+|0|0|-|0|0
isotig03807	gigaBayes	SNP	940	940	1	.	.	alleles=G,C;individualGenotypes=as1644:GG|0.999756,as2232:GC|1;individualGenotypeProbabilities=as1644:CC|1.00894e-41&GC|0.000244081&GG|0.999756,as2232:CC|2.85054e-57&GC|1&GG|1.26793e-33;individualAlleleCounts=as1644:G|12|410|+|12|410|-|0|0&C|0|0|+|0|0|-|0|0,as2232:G|16|568|+|16|568|-|0|0&C|15|367|+|15|367|-|0|0
isotig03807	gigaBayes	SNP	952	952	1	.	.	alleles=T,C;individualGenotypes=as1644:TT|0.999756,as2232:TC|1;individualGenotypeProbabilities=as1644:CC|3.55014e-30&TC|0.000244081&TT|0.999756,as2232:CC|9.97728e-49&TC|1&TT|4.0838e-50;individualAlleleCounts=as1644:T|12|295|+|12|295|-|0|0&C|0|0|+|0|0|-|0|0,as2232:T|18|484|+|18|484|-|0|0&C|16|532|+|16|532|-|0|0
isotig03807	gigaBayes	SNP	1027	1027	1	.	.	alleles=C,T;individualGenotypes=as1644:TT|1,as2232:CC|1;individualGenotypeProbabilities=as1644:CC|4.85335e-93&CT|2.98023e-08&TT|1,as2232:CC|1&CT|2.77556e-17&TT|3.22499e-199;individualAlleleCounts=as1644:C|0|0|+|0|0|-|0|0&T|27|958|+|27|958|-|0|0,as2232:C|57|2020|+|57|2020|-|0|0&T|0|0|+|0|0|-|0|0
isotig03807	gigaBayes	SNP	1125	1125	1	.	.	alleles=A,G;individualGenotypes=as1644:GG|1,as2232:AA|1;individualGenotypeProbabilities=as1644:AA|3.0701e-122&AG|1.16415e-10&GG|1,as2232:AA|1&AG|6.77626e-21&GG|1.69691e-191;individualAlleleCounts=as1644:A|0|0|+|0|0|-|0|0&G|35|1250|+|35|1250|-|0|0,as2232:A|69|1945|+|69|1945|-|0|0&G|0|0|+|0|0|-|0|0
isotig03807	gigaBayes	SNP	1443	1443	1	.	.	alleles=T,C;individualGenotypes=as1644:TT|0.999996,as2232:CC|0.984615;individualGenotypeProbabilities=as1644:CC|6.10039e-34&TC|3.756e-06&TT|0.999996,as2232:CC|0.984615&TC|0.0153846&TT|3.77716e-19;individualAlleleCounts=as1644:T|20|369|+|20|369|-|0|0&C|0|0|+|0|0|-|0|0,as2232:T|0|0|+|0|0|-|0|0&C|8|219|+|8|219|-|0|0
isotig03807	gigaBayes	SNP	1452	1452	0.99923	.	.	alleles=C,T;individualGenotypes=as1644:CC|0.999998,as2232:CT|0.999229;individualGenotypeProbabilities=as1644:CC|0.999998&CT|1.90587e-06&TT|2.6667e-41,as2232:CC|0.000770138&CT|0.999229&TT|1.22337e-06;individualAlleleCounts=as1644:C|19|407|+|19|407|-|0|0&T|0|0|+|0|0|-|0|0,as2232:C|3|59|+|3|59|-|0|0&T|4|66|+|4|66|-|0|0
isotig03807	gigaBayes	SNP	1520	1520	0.901921	.	.	alleles=A,T;individualGenotypes=as1644:AT|0.901869,as2232:AA|0.65092;individualGenotypeProbabilities=as1644:AA|0.0875578&AT|0.901869&TT|0.010573,as2232:AA|0.65092&AT|0.300623&TT|0.0484569;individualAlleleCounts=as1644:A|3|40|+|3|40|-|0|0&T|2|42|+|2|42|-|0|0,as2232:A|1|12|+|1|12|-|0|0&T|0|0|+|0|0|-|0|0
isotig03854	gigaBayes	SNP	616	616	0.999977	.	.	alleles=T,A;individualGenotypes=as1644:TT|0.969698,as2232:TA|0.999977;individualGenotypeProbabilities=as1644:AA|1.98909e-14&TA|0.0303023&TT|0.969698,as2232:AA|9.78025e-12&TA|0.999977&TT|2.32342e-05;individualAlleleCounts=as1644:T|5|137|+|5|137|-|0|0&A|0|0|+|0|0|-|0|0,as2232:T|3|109|+|3|109|-|0|0&A|2|80|+|2|80|-|0|0
isotig03854	gigaBayes	SNP	784	784	0.939934	.	.	alleles=A,G;individualGenotypes=as1644:AG|0.939934,as2232:AA|0.992714;individualGenotypeProbabilities=as1644:AA|0.0600656&AG|0.939934&GG|3.96284e-16,as2232:AA|0.992714&AG|0.00728631&GG|1.54082e-25;individualAlleleCounts=as1644:A|4|154|+|4|154|-|0|0&G|2|47|+|2|47|-|0|0,as2232:A|7|248|+|7|248|-|0|0&G|0|0|+|0|0|-|0|0
isotig03857	gigaBayes	SNP	492	493	0.968054	.	.	alleles=A,T;individualGenotypes=as1644:AA|0.834864,as2232:AT|0.968053;individualGenotypeProbabilities=as1644:AA|0.834864&AT|0.165136&TT|8.7331e-12,as2232:AA|0.0319463&AT|0.968053&TT|7.09671e-07;individualAlleleCounts=as1644:A|8|122|+|8|122|-|0|0&T|1|11|+|1|11|-|0|0,as2232:A|5|62|+|5|62|-|0|0&T|4|50|+|4|50|-|0|0
isotig03859	gigaBayes	SNP	418	418	0.873874	.	.	alleles=A,T;individualGenotypes=as1644:AT|0.871259,as2232:TT|0.574249;individualGenotypeProbabilities=as1644:AA|0.128741&AT|0.871259&TT|6.83292e-09,as2232:AA|0.135332&AT|0.29042&TT|0.574249;individualAlleleCounts=as1644:A|6|121|+|6|121|-|0|0&T|1|30|+|1|30|-|0|0,as2232:A|0|0|+|0|0|-|0|0&T|1|18|+|1|18|-|0|0
isotig03859	gigaBayes	SNP	419	419	0.944026	.	.	alleles=T,A;individualGenotypes=as1644:TA|0.9429,as2232:AA|0.621425;individualGenotypeProbabilities=as1644:AA|0.00166163&TA|0.9429&TT|0.0554386,as2232:AA|0.621425&TA|0.3143&TT|0.064275;individualAlleleCounts=as1644:T|6|69|+|6|69|-|0|0&A|1|34|+|1|34|-|0|0,as2232:T|0|0|+|0|0|-|0|0&A|1|18|+|1|18|-|0|0
isotig03878	gigaBayes	SNP	68	68	0.995762	.	.	alleles=A,G;individualGenotypes=as2232:AG|0.995762;individualGenotypeProbabilities=as2232:AA|0.00422122&AG|0.995762&GG|1.66637e-05;individualAlleleCounts=as2232:A|2|76|+|2|76|-|0|0&G|2|52|+|2|52|-|0|0
isotig03890	gigaBayes	SNP	164	164	1	.	.	alleles=C,T;individualGenotypes=as2232:CT|1;individualGenotypeProbabilities=as2232:CC|4.06806e-47&CT|1&TT|2.02898e-61;individualAlleleCounts=as2232:C|17|640|+|17|640|-|0|0&T|14|497|+|14|497|-|0|0
isotig03890	gigaBayes	SNP	242	242	1	.	.	alleles=C,T;individualGenotypes=as2232:CT|1;individualGenotypeProbabilities=as2232:CC|5.0833e-34&CT|1&TT|3.83428e-67;individualAlleleCounts=as2232:C|20|700|+|20|700|-|0|0&T|13|369|+|13|369|-|0|0
isotig03890	gigaBayes	SNP	275	275	1	.	.	alleles=C,T;individualGenotypes=as2232:CT|1;individualGenotypeProbabilities=as2232:CC|9.23169e-23&CT|1&TT|9.35564e-60;individualAlleleCounts=as2232:C|18|629|+|18|629|-|0|0&T|9|259|+|9|259|-|0|0
isotig03890	gigaBayes	SNP	299	299	0.999908	.	.	alleles=T,G;individualGenotypes=as2232:TG|0.999908;individualGenotypeProbabilities=as2232:GG|1.28363e-55&TG|0.999908&TT|9.16037e-05;individualAlleleCounts=as2232:T|17|595|+|17|595|-|0|0&G|5|87|+|5|87|-|0|0
isotig03890	gigaBayes	SNP	323	323	1	.	.	alleles=A,G;individualGenotypes=as2232:AG|1;individualGenotypeProbabilities=as2232:AA|2.87949e-09&AG|1&GG|5.51022e-44;individualAlleleCounts=as2232:A|14|471|+|14|471|-|0|0&G|6|124|+|6|124|-|0|0
isotig03890	gigaBayes	SNP	338	338	0.999994	.	.	alleles=A,C;individualGenotypes=as2232:AC|0.999994;individualGenotypeProbabilities=as2232:AA|5.56891e-06&AC|0.999994&CC|4.32001e-49;individualAlleleCounts=as2232:A|16|528|+|16|528|-|0|0&C|5|97|+|5|97|-|0|0
isotig03894	gigaBayes	SNP	1654	1654	1	.	.	alleles=A,G;individualGenotypes=as1644:GG|0.984615,as2232:AA|0.999998;individualGenotypeProbabilities=as1644:AA|9.39479e-24&AG|0.0153846&GG|0.984615,as2232:AA|0.999998&AG|1.878e-06&GG|4.22568e-52;individualAlleleCounts=as1644:A|0|0|+|0|0|-|0|0&G|8|265|+|8|265|-|0|0,as2232:A|21|549|+|21|549|-|0|0&G|0|0|+|0|0|-|0|0
isotig03895	gigaBayes	SNP	1505	1505	1	.	.	alleles=A,G;individualGenotypes=as1644:GG|0.992263,as2232:AA|0.998066;individualGenotypeProbabilities=as1644:AA|3.25292e-25&AG|0.00773694&GG|0.992263,as2232:AA|0.998066&AG|0.00193424&GG|2.60145e-27;individualAlleleCounts=as1644:A|0|0|+|0|0|-|0|0&G|9|280|+|9|280|-|0|0,as2232:A|11|301|+|11|301|-|0|0&G|0|0|+|0|0|-|0|0
isotig03901	gigaBayes	SNP	309	309	0.550191	.	.	alleles=C,T;individualGenotypes=as2232:CT|0.550191;individualGenotypeProbabilities=as2232:CC|0.449809&CT|0.550191&TT|7.34574e-77;individualAlleleCounts=as2232:C|24|836|+|24|836|-|0|0&T|2|78|+|2|78|-|0|0
isotig03911	gigaBayes	SNP	57	57	0.994641	.	.	alleles=T,A;individualGenotypes=as2232:TA|0.994641;individualGenotypeProbabilities=as2232:AA|4.27595e-54&TA|0.994641&TT|0.00535943;individualAlleleCounts=as2232:T|16|590|+|16|590|-|0|0&A|2|79|+|2|79|-|0|0
isotig03932	gigaBayes	SNP	34	34	0.99998	.	.	alleles=T,A;individualGenotypes=as1644:TT|0.666663,as2232:AA|0.666663;individualGenotypeProbabilities=as1644:AA|9.98346e-06&TA|0.333327&TT|0.666663,as2232:AA|0.666663&TA|0.333327&TT|9.98346e-06;individualAlleleCounts=as1644:T|2|80|+|2|80|-|0|0&A|0|0|+|0|0|-|0|0,as2232:T|0|0|+|0|0|-|0|0&A|2|80|+|2|80|-|0|0
isotig03932	gigaBayes	SNP	239	239	0.999976	.	.	alleles=T,C;individualGenotypes=as1644:CC|0.501934,as2232:TT|0.996109;individualGenotypeProbabilities=as1644:CC|0.501934&TC|0.498043&TT|2.3643e-05,as2232:CC|2.4695e-27&TC|0.00389096&TT|0.996109;individualAlleleCounts=as1644:T|0|0|+|0|0|-|0|0&C|2|78|+|2|78|-|0|0,as2232:T|9|298|+|9|298|-|0|0&C|0|0|+|0|0|-|0|0
isotig03932	gigaBayes	SNP	245	245	0.999976	.	.	alleles=G,T;individualGenotypes=as1644:TT|0.500963,as2232:GG|0.998051;individualGenotypeProbabilities=as1644:GG|2.36891e-05&GT|0.499014&TT|0.500963,as2232:GG|0.998051&GT|0.00194927&TT|1.21601e-30;individualAlleleCounts=as1644:G|0|0|+|0|0|-|0|0&T|2|78|+|2|78|-|0|0,as2232:G|10|331|+|10|331|-|0|0&T|0|0|+|0|0|-|0|0
isotig03932	gigaBayes	SNP	248	248	0.99997	.	.	alleles=C,T;individualGenotypes=as1644:TT|0.50096,as2232:CC|0.998051;individualGenotypeProbabilities=as1644:CC|2.98234e-05&CT|0.49901&TT|0.50096,as2232:CC|0.998051&CT|0.00194926&TT|9.4677e-34;individualAlleleCounts=as1644:C|0|0|+|0|0|-|0|0&T|2|77|+|2|77|-|0|0,as2232:C|10|362|+|10|362|-|0|0&T|0|0|+|0|0|-|0|0
isotig03932	gigaBayes	SNP	273	273	0.999985	.	.	alleles=T,A;individualGenotypes=as1644:AA|0.500967,as2232:TT|0.998051;individualGenotypeProbabilities=as1644:AA|0.500967&TA|0.499018&TT|1.49461e-05,as2232:AA|3.76086e-35&TA|0.00194929&TT|0.998051;individualAlleleCounts=as1644:T|0|0|+|0|0|-|0|0&A|2|80|+|2|80|-|0|0,as2232:T|10|376|+|10|376|-|0|0&A|0|0|+|0|0|-|0|0
isotig03932	gigaBayes	SNP	281	281	0.999985	.	.	alleles=T,A;individualGenotypes=as1644:AA|0.500967,as2232:TT|0.998051;individualGenotypeProbabilities=as1644:AA|0.500967&TA|0.499018&TT|1.49461e-05,as2232:AA|9.46603e-34&TA|0.00194929&TT|0.998051;individualAlleleCounts=as1644:T|0|0|+|0|0|-|0|0&A|2|80|+|2|80|-|0|0,as2232:T|10|362|+|10|362|-|0|0&A|0|0|+|0|0|-|0|0
isotig03932	gigaBayes	SNP	285	285	0.999985	.	.	alleles=A,G;individualGenotypes=as1644:GG|0.500967,as2232:AA|0.998051;individualGenotypeProbabilities=as1644:AA|1.49461e-05&AG|0.499018&GG|0.500967,as2232:AA|0.998051&AG|0.00194929&GG|4.73526e-35;individualAlleleCounts=as1644:A|0|0|+|0|0|-|0|0&G|2|80|+|2|80|-|0|0,as2232:A|10|375|+|10|375|-|0|0&G|0|0|+|0|0|-|0|0
isotig03932	gigaBayes	SNP	299	299	0.99997	.	.	alleles=A,G;individualGenotypes=as1644:GG|0.50096,as2232:AA|0.998051;individualGenotypeProbabilities=as1644:AA|2.98239e-05&AG|0.49901&GG|0.50096,as2232:AA|0.998051&AG|0.00194926&GG|4.79786e-30;individualAlleleCounts=as1644:A|0|0|+|0|0|-|0|0&G|2|77|+|2|77|-|0|0,as2232:A|10|325|+|10|325|-|0|0&G|0|0|+|0|0|-|0|0
isotig03932	gigaBayes	SNP	305	305	1	.	.	alleles=G,A;individualGenotypes=as1644:AA|0.941284,as2232:GG|0.998165;individualGenotypeProbabilities=as1644:AA|0.941284&GA|0.0587156&GG|2.24163e-19,as2232:AA|1.41456e-37&GA|0.00183486&GG|0.998165;individualAlleleCounts=as1644:G|0|0|+|0|0|-|0|0&A|6|221|+|6|221|-|0|0,as2232:G|11|403|+|11|403|-|0|0&A|0|0|+|0|0|-|0|0
isotig03932	gigaBayes	SNP	353	353	1	.	.	alleles=C,T;individualGenotypes=as1644:CC|0.999985,as2232:TT|0.998051;individualGenotypeProbabilities=as1644:CC|0.999985&CT|1.52288e-05&TT|1.2249e-60,as2232:CC|2.9326e-23&CT|0.00194929&TT|0.998051;individualAlleleCounts=as1644:C|18|634|+|18|634|-|0|0&T|0|0|+|0|0|-|0|0,as2232:C|0|0|+|0|0|-|0|0&T|11|261|+|11|261|-|0|0
isotig03932	gigaBayes	SNP	422	422	1	.	.	alleles=C,T;individualGenotypes=as1644:CC|0.999992,as2232:TT|0.999512;individualGenotypeProbabilities=as1644:CC|0.999992&CT|7.62561e-06&TT|4.82078e-66,as2232:CC|3.02387e-24&CT|0.000488039&TT|0.999512;individualAlleleCounts=as1644:C|19|688|+|19|688|-|0|0&T|0|0|+|0|0|-|0|0,as2232:C|0|0|+|0|0|-|0|0&T|13|271|+|13|271|-|0|0
isotig03934	gigaBayes	SNP	148	148	1	.	.	alleles=C,T;individualGenotypes=as1644:TT|0.668394,as2232:CC|0.994819;individualGenotypeProbabilities=as1644:CC|3.14871e-09&CT|0.331606&TT|0.668394,as2232:CC|0.994819&CT|0.00518135&TT|4.0675e-27;individualAlleleCounts=as1644:C|0|0|+|0|0|-|0|0&T|3|118|+|3|118|-|0|0,as2232:C|9|297|+|9|297|-|0|0&T|0|0|+|0|0|-|0|0
isotig03934	gigaBayes	SNP	214	214	1	.	.	alleles=G,A;individualGenotypes=as1644:AA|0.984615,as2232:GG|0.999999;individualGenotypeProbabilities=as1644:AA|0.984615&GA|0.0153846&GG|2.9529e-27,as2232:AA|1.55027e-72&GA|9.39002e-07&GG|0.999999;individualAlleleCounts=as1644:G|0|0|+|0|0|-|0|0&A|8|300|+|8|300|-|0|0,as2232:G|22|753|+|22|753|-|0|0&A|0|0|+|0|0|-|0|0
isotig03934	gigaBayes	SNP	353	353	0.868778	.	.	alleles=C,A;individualGenotypes=as1644:CC|0.999576,as2232:CA|0.868778;individualGenotypeProbabilities=as1644:AA|6.02915e-31&CA|0.000424001&CC|0.999576,as2232:AA|6.20227e-33&CA|0.868778&CC|0.131222;individualAlleleCounts=as1644:C|11|302|+|11|302|-|0|0&A|0|0|+|0|0|-|0|0,as2232:C|16|340|+|16|340|-|0|0&A|4|61|+|4|61|-|0|0
isotig03934	gigaBayes	SNP	354	354	0.723024	.	.	alleles=A,C;individualGenotypes=as1644:AA|0.999647,as2232:AC|0.723024;individualGenotypeProbabilities=as1644:AA|0.999647&AC|0.000352867&CC|4.84678e-17,as2232:AA|0.276976&AC|0.723024&CC|2.02714e-19;individualAlleleCounts=as1644:A|11|164|+|11|164|-|0|0&C|0|0|+|0|0|-|0|0,as2232:A|16|207|+|16|207|-|0|0&C|4|57|+|4|57|-|0|0
isotig03934	gigaBayes	SNP	385	385	1	.	.	alleles=C,T;individualGenotypes=as1644:TT|0.998051,as2232:CC|0.999992;individualGenotypeProbabilities=as1644:CC|6.21219e-32&CT|0.0019493&TT|0.998051,as2232:CC|0.999992&CT|7.61446e-06&TT|6.23974e-55;individualAlleleCounts=as1644:C|0|0|+|0|0|-|0|0&T|11|347|+|11|347|-|0|0,as2232:C|19|577|+|19|577|-|0|0&T|0|0|+|0|0|-|0|0
isotig03934	gigaBayes	SNP	507	507	0.997488	.	.	alleles=C,T;individualGenotypes=as1644:CC|0.923179,as2232:TT|0.690659;individualGenotypeProbabilities=as1644:CC|0.923179&CT|0.0767299&TT|9.06619e-05,as2232:CC|0.00242092&CT|0.30692&TT|0.690659;individualAlleleCounts=as1644:C|5|74|+|5|74|-|0|0&T|0|0|+|0|0|-|0|0,as2232:C|0|0|+|0|0|-|0|0&T|3|59|+|3|59|-|0|0
isotig03955	gigaBayes	SNP	726	726	1	.	.	alleles=A,G;individualGenotypes=as1644:AA|0.909091,as2232:GG|0.818182;individualGenotypeProbabilities=as1644:AA|0.909091&AG|0.0909091&GG|1.09229e-16,as2232:AA|1.73111e-12&AG|0.181818&GG|0.818182;individualAlleleCounts=as1644:A|5|193|+|5|193|-|0|0&G|0|0|+|0|0|-|0|0,as2232:A|0|0|+|0|0|-|0|0&G|4|151|+|4|151|-|0|0
isotig03978	gigaBayes	SNP	923	923	0.99994	.	.	alleles=A,G;individualGenotypes=as1644:GG|0.499974,as2232:AA|0.999992;individualGenotypeProbabilities=as1644:AA|5.96264e-05&AG|0.499966&GG|0.499974,as2232:AA|0.999992&AG|7.62888e-06&GG|3.05571e-58;individualAlleleCounts=as1644:A|0|0|+|0|0|-|0|0&G|2|74|+|2|74|-|0|0,as2232:A|18|607|+|18|607|-|0|0&G|0|0|+|0|0|-|0|0
isotig03978	gigaBayes	SNP	985	985	1	.	.	alleles=G,A;individualGenotypes=as1644:AA|0.8,as2232:GG|1;individualGenotypeProbabilities=as1644:AA|0.8&GA|0.2&GG|1.92972e-09,as2232:AA|2.50618e-103&GA|1.49012e-09&GG|1;individualAlleleCounts=as1644:G|0|0|+|0|0|-|0|0&A|4|121|+|4|121|-|0|0,as2232:G|31|1060|+|31|1060|-|0|0&A|0|0|+|0|0|-|0|0
isotig03978	gigaBayes	SNP	1154	1154	0.999104	.	.	alleles=T,G;individualGenotypes=as1644:TT|0.662763,as2232:TG|0.999104;individualGenotypeProbabilities=as1644:GG|0.00420261&TG|0.333035&TT|0.662763,as2232:GG|4.3805e-39&TG|0.999104&TT|0.00089623;individualAlleleCounts=as1644:T|1|22|+|1|22|-|0|0&G|0|0|+|0|0|-|0|0,as2232:T|17|412|+|17|412|-|0|0&G|5|80|+|5|80|-|0|0
isotig03978	gigaBayes	SNP	1155	1155	0.999917	.	.	alleles=G,T;individualGenotypes=as1644:GG|0.645614,as2232:GT|0.999917;individualGenotypeProbabilities=as1644:GG|0.645614&GT|0.333306&TT|0.0210801,as2232:GG|8.33711e-05&GT|0.999917&TT|1.73673e-23;individualAlleleCounts=as1644:G|1|15|+|1|15|-|0|0&T|0|0|+|0|0|-|0|0,as2232:G|17|265|+|17|265|-|0|0&T|5|90|+|5|90|-|0|0
isotig03978	gigaBayes	SNP	1401	1401	0.991976	.	.	alleles=G,A;individualGenotypes=as2232:GA|0.991976;individualGenotypeProbabilities=as2232:AA|3.33064e-05&GA|0.991976&GG|0.00799087;individualAlleleCounts=as2232:G|3|74|+|3|74|-|0|0&A|2|50|+|2|50|-|0|0
isotig03986	gigaBayes	SNP	940	940	1	.	.	alleles=C,T;individualGenotypes=as1644:CT|0.867377,as2232:TT|0.948978;individualGenotypeProbabilities=as1644:CC|0.132623&CT|0.867377&TT|2.49008e-17,as2232:CC|5.3145e-08&CT|0.0510222&TT|0.948978;individualAlleleCounts=as1644:C|7|209|+|7|209|-|0|0&T|1|17|+|1|17|-|0|0,as2232:C|0|0|+|0|0|-|0|0&T|4|99|+|4|99|-|0|0
isotig03986	gigaBayes	SNP	1034	1034	0.906237	.	.	alleles=T,A;individualGenotypes=as1644:TT|0.81875,as2232:AA|0.543732;individualGenotypeProbabilities=as1644:AA|8.69965e-06&TA|0.181241&TT|0.81875,as2232:AA|0.543732&TA|0.362514&TT|0.0937541;individualAlleleCounts=as1644:T|3|81|+|3|81|-|0|0&A|0|0|+|0|0|-|0|0,as2232:T|0|0|+|0|0|-|0|0&A|2|41|+|2|41|-|0|0
isotig03988	gigaBayes	SNP	1090	1090	0.998102	.	.	alleles=A,C;individualGenotypes=as1644:CC|0.500992,as2232:AA|0.996116;individualGenotypeProbabilities=as1644:AA|0.00189811&AC|0.497109&CC|0.500992,as2232:AA|0.996116&AC|0.00388366&CC|2.159e-18;individualAlleleCounts=as1644:A|0|0|+|0|0|-|0|0&C|2|59|+|2|59|-|0|0,as2232:A|9|209|+|9|209|-|0|0&C|0|0|+|0|0|-|0|0
isotig03988	gigaBayes	SNP	1117	1117	0.999985	.	.	alleles=A,G;individualGenotypes=as1644:GG|0.500115,as2232:AA|0.999756;individualGenotypeProbabilities=as1644:AA|1.49716e-05&AG|0.49987&GG|0.500115,as2232:AA|0.999756&AG|0.000244077&GG|6.10225e-41;individualAlleleCounts=as1644:A|0|0|+|0|0|-|0|0&G|2|80|+|2|80|-|0|0,as2232:A|13|434|+|13|434|-|0|0&G|0|0|+|0|0|-|0|0
isotig03988	gigaBayes	SNP	1298	1298	1	.	.	alleles=G,A;individualGenotypes=as1644:AA|0.6671,as2232:GG|0.9987;individualGenotypeProbabilities=as1644:AA|0.6671&GA|0.3329&GG|1.5847e-08,as2232:AA|3.47314e-31&GA|0.00130039&GG|0.9987;individualAlleleCounts=as1644:G|0|0|+|0|0|-|0|0&A|3|111|+|3|111|-|0|0,as2232:G|11|338|+|11|338|-|0|0&A|0|0|+|0|0|-|0|0
isotig03988	gigaBayes	SNP	1397	1397	0.999987	.	.	alleles=A,G;individualGenotypes=as1644:GG|0.673461,as2232:AA|0.979592;individualGenotypeProbabilities=as1644:AA|1.28721e-05&AG|0.326526&GG|0.673461,as2232:AA|0.979592&AG|0.0204079&GG|2.08286e-14;individualAlleleCounts=as1644:A|0|0|+|0|0|-|0|0&G|3|82|+|3|82|-|0|0,as2232:A|7|170|+|7|170|-|0|0&G|0|0|+|0|0|-|0|0
isotig04011	gigaBayes	SNP	437	437	0.999924	.	.	alleles=T,C;individualGenotypes=as1644:TT|0.800015,as2232:CC|0.599955;individualGenotypeProbabilities=as1644:CC|9.51944e-09&TC|0.199985&TT|0.800015,as2232:CC|0.599955&TC|0.39997&TT|7.56093e-05;individualAlleleCounts=as1644:T|3|111|+|3|111|-|0|0&C|0|0|+|0|0|-|0|0,as2232:T|0|0|+|0|0|-|0|0&C|2|72|+|2|72|-|0|0
isotig04015	gigaBayes	SNP	82	82	1	.	.	alleles=A,G;individualGenotypes=as1644:AA|0.996139,as2232:GG|0.992278;individualGenotypeProbabilities=as1644:AA|0.996139&AG|0.003861&GG|1.87388e-33,as2232:AA|1.48771e-30&AG|0.00772201&GG|0.992278;individualAlleleCounts=as1644:A|10|362|+|10|362|-|0|0&G|0|0|+|0|0|-|0|0,as2232:A|0|0|+|0|0|-|0|0&G|9|333|+|9|333|-|0|0
isotig04015	gigaBayes	SNP	98	98	1	.	.	alleles=A,G;individualGenotypes=as1644:AA|0.996139,as2232:GG|0.992278;individualGenotypeProbabilities=as1644:AA|0.996139&AG|0.003861&GG|1.1822e-33,as2232:AA|1.48941e-29&AG|0.00772201&GG|0.992278;individualAlleleCounts=as1644:A|10|364|+|10|364|-|0|0&G|0|0|+|0|0|-|0|0,as2232:A|0|0|+|0|0|-|0|0&G|9|323|+|9|323|-|0|0
isotig04015	gigaBayes	SNP	396	396	0.999992	.	.	alleles=G,A;individualGenotypes=as1644:GG|0.952381,as2232:AA|0.809518;individualGenotypeProbabilities=as1644:AA|1.664e-09&GA|0.0476187&GG|0.952381,as2232:AA|0.809518&GA|0.190475&GG|7.53198e-06;individualAlleleCounts=as1644:G|6|122|+|6|122|-|0|0&A|0|0|+|0|0|-|0|0,as2232:G|0|0|+|0|0|-|0|0&A|4|85|+|4|85|-|0|0
isotig04021	gigaBayes	SNP	1815	1815	1	.	.	alleles=G,C;individualGenotypes=as2232:GC|1;individualGenotypeProbabilities=as2232:CC|1.11573e-17&GC|1&GG|1.10899e-15;individualAlleleCounts=as2232:G|6|200|+|6|200|-|0|0&C|5|180|+|5|180|-|0|0
isotig04021	gigaBayes	SNP	2438	2438	0.999875	.	.	alleles=A,G;individualGenotypes=as2232:AG|0.999875;individualGenotypeProbabilities=as2232:AA|0.000116533&AG|0.999875&GG|8.37553e-06;individualAlleleCounts=as2232:A|6|83|+|6|83|-|0|0&G|4|71|+|4|71|-|0|0
isotig04052	gigaBayes	SNP	760	760	0.99998	.	.	alleles=A,T;individualGenotypes=as1644:AT|0.999847,as2232:AA|0.999939;individualGenotypeProbabilities=as1644:AA|1.99617e-05&AT|0.999847&TT|0.000133007,as2232:AA|0.999939&AT|6.10221e-05&TT|3.7493e-45;individualAlleleCounts=as1644:A|1|37|+|1|37|-|0|0&T|2|80|+|2|80|-|0|0,as2232:A|14|446|+|14|446|-|0|0&T|0|0|+|0|0|-|0|0
isotig04052	gigaBayes	SNP	954	954	1	.	.	alleles=C,T;individualGenotypes=as1644:TT|0.802469,as2232:CC|0.987654;individualGenotypeProbabilities=as1644:CC|1.58461e-08&CT|0.197531&TT|0.802469,as2232:CC|0.987654&CT|0.0123457&TT|5.36624e-17;individualAlleleCounts=as1644:C|0|0|+|0|0|-|0|0&T|4|112|+|4|112|-|0|0,as2232:C|8|197|+|8|197|-|0|0&T|0|0|+|0|0|-|0|0
isotig04059	gigaBayes	SNP	237	237	1	.	.	alleles=A,G;individualGenotypes=as1644:AA|1,as2232:GG|0.8;individualGenotypeProbabilities=as1644:AA|1&AG|1.49012e-09&GG|6.57175e-89,as2232:AA|2.39656e-13&AG|0.2&GG|0.8;individualAlleleCounts=as1644:A|31|916|+|31|916|-|0|0&G|0|0|+|0|0|-|0|0,as2232:A|0|0|+|0|0|-|0|0&G|4|160|+|4|160|-|0|0
isotig04059	gigaBayes	SNP	270	270	1	.	.	alleles=C,G;individualGenotypes=as1644:CC|1,as2232:GG|0.8;individualGenotypeProbabilities=as1644:CC|1&CG|1.19209e-08&GG|7.25122e-76,as2232:CC|4.78655e-12&CG|0.2&GG|0.8;individualAlleleCounts=as1644:C|28|786|+|28|786|-|0|0&G|0|0|+|0|0|-|0|0,as2232:C|0|0|+|0|0|-|0|0&G|4|147|+|4|147|-|0|0
isotig04059	gigaBayes	SNP	281	281	1	.	.	alleles=G,C;individualGenotypes=as1644:GG|1,as2232:CC|0.8;individualGenotypeProbabilities=as1644:CC|8.20644e-67&GC|2.38419e-08&GG|1,as2232:CC|0.8&GC|0.2&GG|1.20161e-12;individualAlleleCounts=as1644:G|27|696|+|27|696|-|0|0&C|0|0|+|0|0|-|0|0,as2232:G|0|0|+|0|0|-|0|0&C|4|153|+|4|153|-|0|0
isotig04059	gigaBayes	SNP	283	283	1	.	.	alleles=T,C;individualGenotypes=as1644:TT|1,as2232:CC|0.8;individualGenotypeProbabilities=as1644:CC|3.7835e-74&TC|2.38419e-08&TT|1,as2232:CC|0.8&TC|0.2&TT|1.90859e-11;individualAlleleCounts=as1644:T|27|769|+|27|769|-|0|0&C|0|0|+|0|0|-|0|0,as2232:T|0|0|+|0|0|-|0|0&C|4|141|+|4|141|-|0|0
isotig04059	gigaBayes	SNP	315	315	1	.	.	alleles=A,T;individualGenotypes=as1644:AA|0.999997,as2232:TT|0.800001;individualGenotypeProbabilities=as1644:AA|0.999997&AT|3.05175e-06&TT|2.33127e-48,as2232:AA|1.90497e-12&AT|0.199999&TT|0.800001;individualAlleleCounts=as1644:A|20|511|+|20|511|-|0|0&T|0|0|+|0|0|-|0|0,as2232:A|0|0|+|0|0|-|0|0&T|4|151|+|4|151|-|0|0
isotig04345	gigaBayes	SNP	345	346	0.999991	.	.	alleles=C,G;individualGenotypes=as1644:CG|0.999991,as2232:CC|0.640126;individualGenotypeProbabilities=as1644:CC|6.09162e-06&CG|0.999991&GG|3.40516e-06,as2232:CC|0.640126&CG|0.33333&GG|0.0265436;individualAlleleCounts=as1644:C|7|77|+|7|77|-|0|0&G|6|87|+|6|87|-|0|0,as2232:C|1|14|+|1|14|-|0|0&G|0|0|+|0|0|-|0|0
isotig04345	gigaBayes	SNP	360	360	1	.	.	alleles=C,G;individualGenotypes=as1644:CC|1,as2232:GG|0.999992;individualGenotypeProbabilities=as1644:CC|1&CG|5.55107e-17&GG|2.84319e-146,as2232:CC|4.05585e-53&CG|7.62934e-06&GG|0.999992;individualAlleleCounts=as1644:C|56|1493|+|56|1493|-|0|0&G|0|0|+|0|0|-|0|0,as2232:C|0|0|+|0|0|-|0|0&G|19|559|+|19|559|-|0|0
isotig04345	gigaBayes	SNP	373	373	1	.	.	alleles=C,T;individualGenotypes=as1644:CC|1,as2232:TT|0.999985;individualGenotypeProbabilities=as1644:CC|1&CT|1.11021e-16&TT|5.50627e-115,as2232:CC|1.51623e-40&CT|1.52586e-05&TT|0.999985;individualAlleleCounts=as1644:C|55|1182|+|55|1182|-|0|0&T|0|0|+|0|0|-|0|0,as2232:C|0|0|+|0|0|-|0|0&T|18|434|+|18|434|-|0|0
isotig04345	gigaBayes	SNP	442	442	1	.	.	alleles=A,T;individualGenotypes=as1644:AA|1,as2232:TT|0.999985;individualGenotypeProbabilities=as1644:AA|1&AT|3.63792e-12&TT|2.04845e-104,as2232:AA|1.14433e-46&AT|1.52586e-05&TT|0.999985;individualAlleleCounts=as1644:A|40|1073|+|40|1073|-|0|0&T|0|0|+|0|0|-|0|0,as2232:A|0|0|+|0|0|-|0|0&T|18|495|+|18|495|-|0|0
isotig04345	gigaBayes	SNP	464	464	1	.	.	alleles=G,A;individualGenotypes=as1644:GG|0.99994,as2232:AA|0.984616;individualGenotypeProbabilities=as1644:AA|2.99084e-29&GA|6.00925e-05&GG|0.99994,as2232:AA|0.984616&GA|0.0153837&GG|5.2625e-15;individualAlleleCounts=as1644:G|16|321|+|16|321|-|0|0&A|0|0|+|0|0|-|0|0,as2232:G|0|0|+|0|0|-|0|0&A|8|178|+|8|178|-|0|0
isotig04345	gigaBayes	SNP	472	472	1	.	.	alleles=G,A;individualGenotypes=as1644:GG|0.999885,as2232:AA|0.941183;individualGenotypeProbabilities=as1644:AA|6.71962e-31&GA|0.000114877&GG|0.999885,as2232:AA|0.941183&GA|0.0588168&GG|1.89194e-11;individualAlleleCounts=as1644:G|15|337|+|15|337|-|0|0&A|0|0|+|0|0|-|0|0,as2232:G|0|0|+|0|0|-|0|0&A|6|142|+|6|142|-|0|0
isotig04345	gigaBayes	SNP	477	477	0.999987	.	.	alleles=T,A;individualGenotypes=as1644:TT|0.999349,as2232:AA|0.666875;individualGenotypeProbabilities=as1644:AA|6.69869e-27&TA|0.00065061&TT|0.999349,as2232:AA|0.666875&TA|0.333112&TT|1.2718e-05;individualAlleleCounts=as1644:T|12|295|+|12|295|-|0|0&A|0|0|+|0|0|-|0|0,as2232:T|0|0|+|0|0|-|0|0&A|3|82|+|3|82|-|0|0
isotig04428	gigaBayes	SNP	178	178	1	.	.	alleles=A,C;individualGenotypes=as1644:AC|1;individualGenotypeProbabilities=as1644:AA|3.64129e-08&AC|1&CC|1.91953e-10;individualAlleleCounts=as1644:A|4|127|+|0|0|-|4|127&C|3|104|+|0|0|-|3|104
isotig04428	gigaBayes	SNP	179	179	1	.	.	alleles=C,A;individualGenotypes=as1644:CA|1;individualGenotypeProbabilities=as1644:AA|3.13913e-10&CA|1&CC|3.64129e-08;individualAlleleCounts=as1644:C|4|125|+|0|0|-|4|125&A|3|104|+|0|0|-|3|104
isotig04496	gigaBayes	SNP	962	962	0.998206	.	.	alleles=C,T;individualGenotypes=as1644:TT|0.528462,as2232:CC|0.941282;individualGenotypeProbabilities=as1644:CC|0.00179362&CT|0.469744&TT|0.528462,as2232:CC|0.941282&CT|0.058718&TT|4.69128e-08;individualAlleleCounts=as1644:C|0|0|+|0|0|-|0|0&T|2|59|+|2|59|-|0|0,as2232:C|5|105|+|5|105|-|0|0&T|0|0|+|0|0|-|0|0
isotig04497	gigaBayes	SNP	941	941	1	.	.	alleles=C,T;individualGenotypes=as1644:TT|0.818182,as2232:CC|0.909091;individualGenotypeProbabilities=as1644:CC|4.43135e-08&CT|0.181818&TT|0.818182,as2232:CC|0.909091&CT|0.0909091&TT|8.85882e-12;individualAlleleCounts=as1644:C|0|0|+|0|0|-|0|0&T|4|107|+|4|107|-|0|0,as2232:C|5|144|+|5|144|-|0|0&T|0|0|+|0|0|-|0|0
isotig04498	gigaBayes	SNP	668	668	0.996706	.	.	alleles=C,T;individualGenotypes=as1644:CC|0.94137,as2232:CT|0.996706;individualGenotypeProbabilities=as1644:CC|0.94137&CT|0.0586297&TT|3.7963e-14,as2232:CC|0.00329443&CT|0.996706&TT|2.81331e-30;individualAlleleCounts=as1644:C|4|134|+|4|134|-|0|0&T|0|0|+|0|0|-|0|0,as2232:C|9|305|+|9|305|-|0|0&T|2|69|+|2|69|-|0|0
isotig04499	gigaBayes	SNP	175	175	1	.	.	alleles=T,C;individualGenotypes=as1644:CC|0.800078,as2232:TT|0.99961;individualGenotypeProbabilities=as1644:CC|0.800078&TC|0.199922&TT|1.56202e-09,as2232:CC|1.25e-38&TC|0.000390472&TT|0.99961;individualAlleleCounts=as1644:T|0|0|+|0|0|-|0|0&C|4|122|+|4|122|-|0|0,as2232:T|13|413|+|13|413|-|0|0&C|0|0|+|0|0|-|0|0
isotig04499	gigaBayes	SNP	383	383	1	.	.	alleles=T,C;individualGenotypes=as1644:TT|0.992256,as2232:CC|0.999032;individualGenotypeProbabilities=as1644:CC|4.75416e-27&TC|0.00774443&TT|0.992256,as2232:CC|0.999032&TC|0.000968054&TT|1.94575e-25;individualAlleleCounts=as1644:T|9|298|+|9|298|-|0|0&C|0|0|+|0|0|-|0|0,as2232:T|0|0|+|0|0|-|0|0&C|12|283|+|12|283|-|0|0
isotig04512	gigaBayes	SNP	326	326	0.999629	.	.	alleles=C,T;individualGenotypes=as1644:CC|0.984621,as2232:TT|0.507504;individualGenotypeProbabilities=as1644:CC|0.984621&CT|0.0153789&TT|6.04639e-19,as2232:CC|0.00037054&CT|0.492125&TT|0.507504;individualAlleleCounts=as1644:C|7|214|+|7|214|-|0|0&T|0|0|+|0|0|-|0|0,as2232:C|0|0|+|0|0|-|0|0&T|2|66|+|2|66|-|0|0
isotig04544	gigaBayes	SNP	736	736	0.996454	.	.	alleles=T,G;individualGenotypes=as2232:TG|0.996454;individualGenotypeProbabilities=as2232:GG|1.38434e-12&TG|0.996454&TT|0.00354649;individualAlleleCounts=as2232:T|7|155|+|7|155|-|0|0&G|2|60|+|2|60|-|0|0
isotig04553	gigaBayes	SNP	110	110	0.999973	.	.	alleles=T,C;individualGenotypes=as1644:CC|0.555541,as2232:TT|0.888892;individualGenotypeProbabilities=as1644:CC|0.555541&TC|0.444433&TT|2.6562e-05,as2232:CC|1.33297e-11&TC|0.111108&TT|0.888892;individualAlleleCounts=as1644:T|0|0|+|0|0|-|0|0&C|2|77|+|2|77|-|0|0,as2232:T|4|140|+|4|140|-|0|0&C|0|0|+|0|0|-|0|0
isotig04553	gigaBayes	SNP	196	196	0.990561	.	.	alleles=T,C;individualGenotypes=as1644:CC|0.499119,as2232:TT|0.992321;individualGenotypeProbabilities=as1644:CC|0.499119&TC|0.491443&TT|0.00943856,as2232:CC|2.41444e-10&TC|0.00767875&TT|0.992321;individualAlleleCounts=as1644:T|0|0|+|0|0|-|0|0&C|2|52|+|2|52|-|0|0,as2232:T|8|129|+|8|129|-|0|0&C|0|0|+|0|0|-|0|0
isotig04615	gigaBayes	SNP	246	246	0.999686	.	.	alleles=A,G;individualGenotypes=as1644:GG|0.66652,as2232:AA|0.666708;individualGenotypeProbabilities=as1644:AA|0.000251306&AG|0.333229&GG|0.66652,as2232:AA|0.666708&AG|0.333229&GG|6.29998e-05;individualAlleleCounts=as1644:A|0|0|+|0|0|-|0|0&G|2|66|+|2|66|-|0|0,as2232:A|2|72|+|2|72|-|0|0&G|0|0|+|0|0|-|0|0
isotig04650	gigaBayes	SNP	45	45	0.999985	.	.	alleles=C,A;individualGenotypes=as1644:CC|0.996109,as2232:AA|0.501938;individualGenotypeProbabilities=as1644:AA|2.97871e-33&CA|0.00389099&CC|0.996109,as2232:AA|0.501938&CA|0.498047&CC|1.4917e-05;individualAlleleCounts=as1644:C|9|357|+|9|357|-|0|0&A|0|0|+|0|0|-|0|0,as2232:C|0|0|+|0|0|-|0|0&A|2|80|+|2|80|-|0|0
isotig04650	gigaBayes	SNP	138	138	0.999976	.	.	alleles=A,G;individualGenotypes=as1644:AA|0.996109,as2232:GG|0.501934;individualGenotypeProbabilities=as1644:AA|0.996109&AG|0.00389096&GG|5.95629e-31,as2232:AA|2.3643e-05&AG|0.498043&GG|0.501934;individualAlleleCounts=as1644:A|9|334|+|9|334|-|0|0&G|0|0|+|0|0|-|0|0,as2232:A|0|0|+|0|0|-|0|0&G|2|78|+|2|78|-|0|0
isotig04657	gigaBayes	SNP	360	360	1	.	.	alleles=T,C;individualGenotypes=as1644:TT|0.96,as2232:CC|0.68;individualGenotypeProbabilities=as1644:CC|3.34359e-14&TC|0.04&TT|0.96,as2232:CC|0.68&TC|0.32&TT|3.82535e-09;individualAlleleCounts=as1644:T|6|168|+|6|168|-|0|0&C|0|0|+|0|0|-|0|0,as2232:T|0|0|+|0|0|-|0|0&C|3|117|+|3|117|-|0|0
isotig04665	gigaBayes	SNP	5650	5650	0.998638	.	.	alleles=T,G;individualGenotypes=as1644:TG|0.998638;individualGenotypeProbabilities=as1644:GG|6.86724e-46&TG|0.998638&TT|0.00136238;individualAlleleCounts=as1644:T|14|503|+|14|503|-|0|0&G|2|80|+|2|80|-|0|0
isotig04668	gigaBayes	SNP	1190	1190	1	.	.	alleles=G,A;individualGenotypes=as1644:GG|0.999024,as2232:GA|1;individualGenotypeProbabilities=as1644:AA|5.62674e-29&GA|0.00097561&GG|0.999024,as2232:AA|1.21906e-15&GA|1&GG|1.82999e-19;individualAlleleCounts=as1644:G|10|283|+|10|283|-|0|0&A|0|0|+|0|0|-|0|0,as2232:G|4|150|+|4|150|-|0|0&A|6|223|+|6|223|-|0|0
isotig04668	gigaBayes	SNP	1296	1296	1	.	.	alleles=T,A;individualGenotypes=as1644:TT|0.999878,as2232:TA|1;individualGenotypeProbabilities=as1644:AA|1.35162e-36&TA|0.000122055&TT|0.999878,as2232:AA|1.90556e-64&TA|1&TT|2.2436e-10;individualAlleleCounts=as1644:T|13|359|+|13|359|-|0|0&A|0|0|+|0|0|-|0|0,as2232:T|19|661|+|19|661|-|0|0&A|4|155|+|4|155|-|0|0
isotig04668	gigaBayes	SNP	1417	1417	1	.	.	alleles=C,G;individualGenotypes=as1644:GG|0.984615,as2232:CG|1;individualGenotypeProbabilities=as1644:CC|2.03373e-16&CG|0.0153846&GG|0.984615,as2232:CC|6.47688e-27&CG|1&GG|3.57459e-41;individualAlleleCounts=as1644:C|0|0|+|0|0|-|0|0&G|6|157|+|6|157|-|0|0,as2232:C|15|445|+|15|445|-|0|0&G|9|267|+|9|267|-|0|0
isotig04677	gigaBayes	SNP	3584	3584	1	.	.	alleles=C,T;individualGenotypes=as1644:CT|1;individualGenotypeProbabilities=as1644:CC|2.13184e-09&CT|1&TT|5.37066e-22;individualAlleleCounts=as1644:C|7|246|+|7|246|-|0|0&T|3|120|+|3|120|-|0|0
isotig04685	gigaBayes	SNP	1500	1500	1	.	.	alleles=A,G;individualGenotypes=as1644:AA|0.987654,as2232:GG|0.802469;individualGenotypeProbabilities=as1644:AA|0.987654&AG|0.0123457&GG|1.62613e-23,as2232:AA|4.76606e-10&AG|0.197531&GG|0.802469;individualAlleleCounts=as1644:A|8|262|+|8|262|-|0|0&G|0|0|+|0|0|-|0|0,as2232:A|0|0|+|0|0|-|0|0&G|4|127|+|4|127|-|0|0
isotig04685	gigaBayes	SNP	1997	1997	1	.	.	alleles=C,T;individualGenotypes=as1644:CC|0.999943,as2232:TT|0.94118;individualGenotypeProbabilities=as1644:CC|0.999943&CT|5.74416e-05&TT|3.73572e-37,as2232:CC|6.27299e-11&CT|0.0588202&TT|0.94118;individualAlleleCounts=as1644:C|16|400|+|16|400|-|0|0&T|0|0|+|0|0|-|0|0,as2232:C|0|0|+|0|0|-|0|0&T|6|137|+|6|137|-|0|0
isotig04699	gigaBayes	SNP	486	486	1	.	.	alleles=A,G;individualGenotypes=as1644:GG|0.800156,as2232:AA|0.999219;individualGenotypeProbabilities=as1644:AA|3.797e-12&AG|0.199844&GG|0.800156,as2232:AA|0.999219&AG|0.00078064&GG|3.84359e-39;individualAlleleCounts=as1644:A|0|0|+|0|0|-|0|0&G|4|148|+|4|148|-|0|0,as2232:A|12|418|+|12|418|-|0|0&G|0|0|+|0|0|-|0|0
isotig04699	gigaBayes	SNP	598	598	0.999998	.	.	alleles=G,A;individualGenotypes=as1644:AA|0.801241,as2232:GG|0.993789;individualGenotypeProbabilities=as1644:AA|0.801241&GA|0.198757&GG|1.58386e-06,as2232:AA|1.94034e-25&GA|0.00621117&GG|0.993789;individualAlleleCounts=as1644:G|0|0|+|0|0|-|0|0&A|4|92|+|4|92|-|0|0,as2232:G|9|281|+|9|281|-|0|0&A|0|0|+|0|0|-|0|0
isotig04707	gigaBayes	SNP	144	144	0.999907	.	.	alleles=A,C;individualGenotypes=as2232:AC|0.999907;individualGenotypeProbabilities=as2232:AA|9.30078e-05&AC|0.999907&CC|1.85891e-31;individualAlleleCounts=as2232:A|9|347|+|9|347|-|0|0&C|2|80|+|2|80|-|0|0
isotig04725	gigaBayes	SNP	1283	1283	1	.	.	alleles=A,G;individualGenotypes=as1644:AA|0.857143,as2232:GG|0.714286;individualGenotypeProbabilities=as1644:AA|0.857143&AG|0.142857&GG|2.71649e-11,as2232:AA|2.16371e-07&AG|0.285714&GG|0.714286;individualAlleleCounts=as1644:A|4|138|+|4|138|-|0|0&G|0|0|+|0|0|-|0|0,as2232:A|0|0|+|0|0|-|0|0&G|3|99|+|3|99|-|0|0
isotig04735	gigaBayes	SNP	1238	1238	0.999944	.	.	alleles=G,C;individualGenotypes=as1644:CC|0.529382,as2232:GG|0.94118;individualGenotypeProbabilities=as1644:CC|0.529382&GC|0.470562&GG|5.61196e-05,as2232:CC|7.09028e-15&GC|0.0588202&GG|0.94118;individualAlleleCounts=as1644:G|0|0|+|0|0|-|0|0&C|2|74|+|2|74|-|0|0,as2232:G|5|173|+|5|173|-|0|0&C|0|0|+|0|0|-|0|0
isotig04735	gigaBayes	SNP	1244	1244	0.999944	.	.	alleles=C,G;individualGenotypes=as1644:GG|0.529382,as2232:CC|0.94118;individualGenotypeProbabilities=as1644:CC|5.61196e-05&CG|0.470562&GG|0.529382,as2232:CC|0.94118&CG|0.0588202&GG|1.12386e-14;individualAlleleCounts=as1644:C|0|0|+|0|0|-|0|0&G|2|74|+|2|74|-|0|0,as2232:C|5|171|+|5|171|-|0|0&G|0|0|+|0|0|-|0|0
isotig04740	gigaBayes	SNP	757	757	0.998875	.	.	alleles=G,T;individualGenotypes=as1644:GG|0.666958,as2232:GT|0.998875;individualGenotypeProbabilities=as1644:GG|0.666958&GT|0.332958&TT|8.38339e-05,as2232:GG|0.00112546&GT|0.998875&TT|2.66106e-22;individualAlleleCounts=as1644:G|1|39|+|1|39|-|0|0&T|0|0|+|0|0|-|0|0,as2232:G|7|221|+|7|221|-|0|0&T|2|68|+|2|68|-|0|0
isotig04740	gigaBayes	SNP	1285	1286	0.96124	.	.	alleles=T,A;individualGenotypes=as1644:TT|0.671518,as2232:TA|0.96124;individualGenotypeProbabilities=as1644:AA|0.00806858&TA|0.320413&TT|0.671518,as2232:AA|1.0825e-06&TA|0.96124&TT|0.038759;individualAlleleCounts=as1644:T|1|19|+|1|19|-|0|0&A|0|0|+|0|0|-|0|0,as2232:T|5|75|+|5|75|-|0|0&A|3|48|+|3|48|-|0|0
isotig04754	gigaBayes	SNP	1382	1382	0.997893	.	.	alleles=G,A;individualGenotypes=as1644:GA|0.997838,as2232:GA|0.94962;individualGenotypeProbabilities=as1644:AA|1.26039e-13&GA|0.997838&GG|0.00216249,as2232:AA|3.02044e-09&GA|0.94962&GG|0.0503801;individualAlleleCounts=as1644:G|6|139|+|6|139|-|0|0&A|2|52|+|2|52|-|0|0,as2232:G|3|91|+|3|91|-|0|0&A|1|19|+|1|19|-|0|0
isotig04754	gigaBayes	SNP	1384	1384	0.986532	.	.	alleles=A,G;individualGenotypes=as1644:AG|0.986085,as2232:AG|0.948251;individualGenotypeProbabilities=as1644:AA|0.0139145&AG|0.986085&GG|2.65076e-07,as2232:AA|0.0516666&AG|0.948251&GG|8.22642e-05;individualAlleleCounts=as1644:A|6|77|+|6|77|-|0|0&G|2|43|+|2|43|-|0|0,as2232:A|3|47|+|3|47|-|0|0&G|1|20|+|1|20|-|0|0
isotig04756	gigaBayes	SNP	323	323	1	.	.	alleles=G,T;individualGenotypes=as1644:TT|0.998051,as2232:GG|1;individualGenotypeProbabilities=as1644:GG|3.82795e-33&GT|0.00194932&TT|0.998051,as2232:GG|1&GT|4.75907e-07&TT|6.59386e-73;individualAlleleCounts=as1644:G|0|0|+|0|0|-|0|0&T|11|359|+|11|359|-|0|0,as2232:G|23|757|+|23|757|-|0|0&T|0|0|+|0|0|-|0|0
isotig04756	gigaBayes	SNP	1548	1548	0.931599	.	.	alleles=C,T;individualGenotypes=as1644:CT|0.931599;individualGenotypeProbabilities=as1644:CC|0.0634428&CT|0.931599&TT|0.00495787;individualAlleleCounts=as1644:C|2|51|+|2|51|-|0|0&T|2|40|+|2|40|-|0|0
isotig04760	gigaBayes	SNP	918	918	1	.	.	alleles=A,G;individualGenotypes=as2232:AG|1;individualGenotypeProbabilities=as2232:AA|4.54752e-09&AG|1&GG|5.74681e-14;individualAlleleCounts=as2232:A|5|163|+|5|163|-|0|0&G|3|114|+|3|114|-|0|0
isotig04770	gigaBayes	SNP	1598	1598	1	.	.	alleles=A,T;individualGenotypes=as1644:AA|0.947368,as2232:TT|0.894737;individualGenotypeProbabilities=as1644:AA|0.947368&AT|0.0526316&TT|2.05628e-12,as2232:AA|5.0715e-12&AT|0.105263&TT|0.894737;individualAlleleCounts=as1644:A|6|151|+|6|151|-|0|0&T|0|0|+|0|0|-|0|0,as2232:A|0|0|+|0|0|-|0|0&T|5|147|+|5|147|-|0|0
isotig04774	gigaBayes	SNP	492	492	0.999832	.	.	alleles=C,T;individualGenotypes=as1644:CC|0.888908,as2232:TT|0.555462;individualGenotypeProbabilities=as1644:CC|0.888908&CT|0.111092&TT|5.30065e-13,as2232:CC|0.00016766&CT|0.44437&TT|0.555462;individualAlleleCounts=as1644:C|4|154|+|4|154|-|0|0&T|0|0|+|0|0|-|0|0,as2232:C|0|0|+|0|0|-|0|0&T|2|69|+|2|69|-|0|0
isotig04776	gigaBayes	SNP	646	646	0.999986	.	.	alleles=G,A;individualGenotypes=as1644:GG|0.941177,as2232:AA|0.529404;individualGenotypeProbabilities=as1644:AA|1.45729e-13&GA|0.0588227&GG|0.941177,as2232:AA|0.529404&GA|0.470582&GG|1.40944e-05;individualAlleleCounts=as1644:G|5|160|+|5|160|-|0|0&A|0|0|+|0|0|-|0|0,as2232:G|0|0|+|0|0|-|0|0&A|2|80|+|2|80|-|0|0
isotig04776	gigaBayes	SNP	679	679	0.999985	.	.	alleles=T,C;individualGenotypes=as1644:TT|0.984616,as2232:CC|0.507685;individualGenotypeProbabilities=as1644:CC|1.87208e-21&TC|0.0153844&TT|0.984616,as2232:CC|0.507685&TC|0.4923&TT|1.47449e-05;individualAlleleCounts=as1644:T|7|239|+|7|239|-|0|0&C|0|0|+|0|0|-|0|0,as2232:T|0|0|+|0|0|-|0|0&C|2|80|+|2|80|-|0|0
isotig04776	gigaBayes	SNP	984	984	1	.	.	alleles=G,A;individualGenotypes=as1644:GG|0.987654,as2232:AA|0.802469;individualGenotypeProbabilities=as1644:AA|3.06867e-24&GA|0.0123457&GG|0.987654,as2232:AA|0.802469&GA|0.197531&GG|1.90343e-07;individualAlleleCounts=as1644:G|8|269|+|8|269|-|0|0&A|0|0|+|0|0|-|0|0,as2232:G|0|0|+|0|0|-|0|0&A|4|101|+|4|101|-|0|0
isotig04783	gigaBayes	SNP	1019	1019	1	.	.	alleles=G,A;individualGenotypes=as1644:GG|0.984615,as2232:GA|1;individualGenotypeProbabilities=as1644:AA|1.57688e-20&GA|0.0153846&GG|0.984615,as2232:AA|2.63898e-08&GA|1&GG|3.96511e-11;individualAlleleCounts=as1644:G|6|198|+|6|198|-|0|0&A|0|0|+|0|0|-|0|0,as2232:G|2|76|+|2|76|-|0|0&A|4|139|+|4|139|-|0|0
isotig04786	gigaBayes	SNP	1752	1752	0.993383	.	.	alleles=A,C;individualGenotypes=as1644:AA|0.668558,as2232:CC|0.662569;individualGenotypeProbabilities=as1644:AA|0.668558&AC|0.331127&CC|0.000314388,as2232:AA|0.00630235&AC|0.331129&CC|0.662569;individualAlleleCounts=as1644:A|2|65|+|2|65|-|0|0&C|0|0|+|0|0|-|0|0,as2232:A|0|0|+|0|0|-|0|0&C|2|52|+|2|52|-|0|0
isotig04798	gigaBayes	SNP	402	402	0.991283	.	.	alleles=T,C;individualGenotypes=as2232:TC|0.991283;individualGenotypeProbabilities=as2232:CC|5.0023e-05&TC|0.991283&TT|0.00866737;individualAlleleCounts=as2232:T|2|72|+|2|72|-|0|0&C|3|50|+|3|50|-|0|0
isotig04813	gigaBayes	SNP	814	814	1	.	.	alleles=G,A;individualGenotypes=as1644:GG|0.996139,as2232:AA|0.992278;individualGenotypeProbabilities=as1644:AA|4.75997e-33&GA|0.003861&GG|0.996139,as2232:AA|0.992278&GA|0.00772201&GG|1.18012e-31;individualAlleleCounts=as1644:G|10|358|+|10|358|-|0|0&A|0|0|+|0|0|-|0|0,as2232:G|0|0|+|0|0|-|0|0&A|9|344|+|9|344|-|0|0
isotig04813	gigaBayes	SNP	887	887	0.998029	.	.	alleles=G,T;individualGenotypes=as1644:GG|0.999756,as2232:GT|0.998029;individualGenotypeProbabilities=as1644:GG|0.999756&GT|0.0002436&TT|6.47799e-36,as2232:GG|0.00197128&GT|0.998029&TT|5.74712e-27;individualAlleleCounts=as1644:G|12|352|+|12|352|-|0|0&T|0|0|+|0|0|-|0|0,as2232:G|11|277|+|11|277|-|0|0&T|2|76|+|2|76|-|0|0
isotig04813	gigaBayes	SNP	1231	1231	0.974159	.	.	alleles=G,T;individualGenotypes=as1644:GG|0.756461,as2232:TT|0.730616;individualGenotypeProbabilities=as1644:GG|0.756461&GT|0.243539&TT|3.66868e-08,as2232:GG|0.0258409&GT|0.243543&TT|0.730616;individualAlleleCounts=as1644:G|3|106|+|3|106|-|0|0&T|0|0|+|0|0|-|0|0,as2232:G|0|0|+|0|0|-|0|0&T|3|48|+|3|48|-|0|0
isotig04814	gigaBayes	SNP	393	393	1	.	.	alleles=A,C;individualGenotypes=as1644:AA|0.888988,as2232:AC|0.999111;individualGenotypeProbabilities=as1644:AA|0.888988&AC|0.111012&CC|9.06182e-10,as2232:AA|1.05995e-07&AC|0.999111&CC|0.000888766;individualAlleleCounts=as1644:A|3|96|+|3|96|-|0|0&C|0|0|+|0|0|-|0|0,as2232:A|1|30|+|1|30|-|0|0&C|3|104|+|3|104|-|0|0
isotig04840	gigaBayes	SNP	877	877	0.999929	.	.	alleles=A,G;individualGenotypes=as1644:GG|0.529374,as2232:AA|0.941181;individualGenotypeProbabilities=as1644:AA|7.06636e-05&AG|0.470555&GG|0.529374,as2232:AA|0.941181&AG|0.0588194&GG|4.46837e-15;individualAlleleCounts=as1644:A|0|0|+|0|0|-|0|0&G|2|73|+|2|73|-|0|0,as2232:A|5|175|+|5|175|-|0|0&G|0|0|+|0|0|-|0|0
isotig04866	gigaBayes	SNP	533	533	1	.	.	alleles=G,A;individualGenotypes=as1644:AA|1,as2232:GG|1;individualGenotypeProbabilities=as1644:AA|1&GA|7.27596e-12&GG|1.23959e-136,as2232:AA|2.5062e-217&GA|2.71051e-20&GG|1;individualAlleleCounts=as1644:G|0|0|+|0|0|-|0|0&A|39|1394|+|39|1394|-|0|0,as2232:G|67|2202|+|67|2202|-|0|0&A|0|0|+|0|0|-|0|0
isotig04866	gigaBayes	SNP	655	655	1	.	.	alleles=C,A;individualGenotypes=as1644:CC|0.999984,as2232:CA|1;individualGenotypeProbabilities=as1644:AA|3.17644e-45&CA|1.64309e-05&CC|0.999984,as2232:AA|9.20782e-49&CA|1&CC|1.38757e-09;individualAlleleCounts=as1644:C|27|471|+|27|471|-|0|0&A|1|22|+|1|22|-|0|0,as2232:C|38|537|+|38|537|-|0|0&A|8|172|+|8|172|-|0|0
isotig04866	gigaBayes	SNP	705	705	1	.	.	alleles=C,T;individualGenotypes=as1644:TT|1,as2232:CC|1;individualGenotypeProbabilities=as1644:CC|3.10097e-91&CT|1.49012e-08&TT|1,as2232:CC|1&CT|4.44089e-16&TT|2.66034e-161;individualAlleleCounts=as1644:C|0|0|+|0|0|-|0|0&T|28|940|+|28|940|-|0|0,as2232:C|53|1641|+|53|1641|-|0|0&T|0|0|+|0|0|-|0|0
isotig04867	gigaBayes	SNP	131	131	1	.	.	alleles=G,A;individualGenotypes=as1644:AA|0.667532,as2232:GG|0.997403;individualGenotypeProbabilities=as1644:AA|0.667532&GA|0.332468&GG|1.99354e-08,as2232:AA|1.60426e-33&GA|0.0025974&GG|0.997403;individualAlleleCounts=as1644:G|0|0|+|0|0|-|0|0&A|3|110|+|3|110|-|0|0,as2232:G|10|361|+|10|361|-|0|0&A|0|0|+|0|0|-|0|0
isotig04867	gigaBayes	SNP	303	303	0.99999	.	.	alleles=C,T;individualGenotypes=as1644:TT|0.673463,as2232:CC|0.979592;individualGenotypeProbabilities=as1644:CC|9.93993e-06&CT|0.326527&TT|0.673463,as2232:CC|0.979592&CT|0.020408&TT|4.98051e-21;individualAlleleCounts=as1644:C|0|0|+|0|0|-|0|0&T|3|83|+|3|83|-|0|0,as2232:C|7|236|+|7|236|-|0|0&T|0|0|+|0|0|-|0|0
isotig04868	gigaBayes	SNP	96	96	1	.	.	alleles=C,T;individualGenotypes=as1644:TT|0.818182,as2232:CC|0.909091;individualGenotypeProbabilities=as1644:CC|6.89373e-12&CT|0.181818&TT|0.818182,as2232:CC|0.909091&CT|0.0909091&TT|5.47599e-16;individualAlleleCounts=as1644:C|0|0|+|0|0|-|0|0&T|4|145|+|4|145|-|0|0,as2232:C|5|186|+|5|186|-|0|0&T|0|0|+|0|0|-|0|0
isotig04868	gigaBayes	SNP	110	110	0.999838	.	.	alleles=G,T;individualGenotypes=as1644:GG|0.888907,as2232:GT|0.999838;individualGenotypeProbabilities=as1644:GG|0.888907&GT|0.111093&TT|7.06378e-12,as2232:GG|0.000161512&GT|0.999838&TT|1.35543e-19;individualAlleleCounts=as1644:G|3|111|+|3|111|-|0|0&T|0|0|+|0|0|-|0|0,as2232:G|5|190|+|5|190|-|0|0&T|2|74|+|2|74|-|0|0
isotig04868	gigaBayes	SNP	246	246	1	.	.	alleles=G,A;individualGenotypes=as1644:AA|0.889655,as2232:GG|0.993103;individualGenotypeProbabilities=as1644:AA|0.889655&GA|0.110345&GG|5.39409e-10,as2232:AA|6.77995e-26&GA|0.00689655&GG|0.993103;individualAlleleCounts=as1644:G|0|0|+|0|0|-|0|0&A|5|127|+|5|127|-|0|0,as2232:G|9|286|+|9|286|-|0|0&A|0|0|+|0|0|-|0|0
isotig04871	gigaBayes	SNP	167	167	0.99954	.	.	alleles=G,A;individualGenotypes=as1644:GG|0.969711,as2232:AA|0.514914;individualGenotypeProbabilities=as1644:AA|7.27928e-21&GA|0.0302891&GG|0.969711,as2232:AA|0.514914&GA|0.484625&GG|0.000460415;individualAlleleCounts=as1644:G|6|233|+|6|233|-|0|0&A|0|0|+|0|0|-|0|0,as2232:G|0|0|+|0|0|-|0|0&A|2|65|+|2|65|-|0|0
isotig04885	gigaBayes	SNP	1327	1327	0.999999	.	.	alleles=C,A;individualGenotypes=as1644:CA|0.995917,as2232:CA|0.999999;individualGenotypeProbabilities=as1644:AA|7.89703e-97&CA|0.995917&CC|0.00408325,as2232:AA|9.03113e-60&CA|0.999999&CC|1.00482e-06;individualAlleleCounts=as1644:C|38|1032|+|38|1032|-|0|0&A|5|94|+|5|94|-|0|0,as2232:C|24|628|+|24|628|-|0|0&A|5|103|+|5|103|-|0|0
isotig04885	gigaBayes	SNP	1328	1328	1	.	.	alleles=T,C;individualGenotypes=as1644:TC|0.999018,as2232:TC|1;individualGenotypeProbabilities=as1644:CC|1.91876e-74&TC|0.999018&TT|0.000981557,as2232:CC|8.71273e-44&TC|1&TT|2.60474e-07;individualAlleleCounts=as1644:T|38|811|+|38|811|-|0|0&C|5|100|+|5|100|-|0|0,as2232:T|24|471|+|24|471|-|0|0&C|5|105|+|5|105|-|0|0
isotig04885	gigaBayes	SNP	1628	1628	0.890495	.	.	alleles=C,G;individualGenotypes=as1644:CC|0.986585,as2232:CG|0.872004;individualGenotypeProbabilities=as1644:CC|0.986585&CG|0.0134155&GG|2.32179e-16,as2232:CC|0.109505&CG|0.872004&GG|0.0184901;individualAlleleCounts=as1644:C|6|174|+|6|174|-|0|0&G|0|0|+|0|0|-|0|0,as2232:C|1|15|+|1|15|-|0|0&G|2|42|+|2|42|-|0|0
isotig04887	gigaBayes	SNP	974	974	0.999914	.	.	alleles=C,G;individualGenotypes=as1644:CC|0.599997,as2232:GG|0.799969;individualGenotypeProbabilities=as1644:CC|0.599997&CG|0.399965&GG|3.78903e-05,as2232:CC|4.86071e-05&CG|0.199983&GG|0.799969;individualAlleleCounts=as1644:C|2|75|+|2|75|-|0|0&G|0|0|+|0|0|-|0|0,as2232:C|0|0|+|0|0|-|0|0&G|3|74|+|3|74|-|0|0
isotig04888	gigaBayes	SNP	572	572	0.999965	.	.	alleles=C,T;individualGenotypes=as1644:TT|0.666653,as2232:CC|0.666668;individualGenotypeProbabilities=as1644:CC|2.50801e-05&CT|0.333322&TT|0.666653,as2232:CC|0.666668&CT|0.333322&TT|9.98331e-06;individualAlleleCounts=as1644:C|0|0|+|0|0|-|0|0&T|2|76|+|2|76|-|0|0,as2232:C|2|80|+|2|80|-|0|0&T|0|0|+|0|0|-|0|0
isotig04888	gigaBayes	SNP	659	659	0.999987	.	.	alleles=G,A;individualGenotypes=as1644:GG|0.88889,as2232:AA|0.555548;individualGenotypeProbabilities=as1644:AA|8.40418e-13&GA|0.11111&GG|0.88889,as2232:AA|0.555548&GA|0.444439&GG|1.33114e-05;individualAlleleCounts=as1644:G|4|152|+|4|152|-|0|0&A|0|0|+|0|0|-|0|0,as2232:G|0|0|+|0|0|-|0|0&A|2|80|+|2|80|-|0|0
isotig04891	gigaBayes	SNP	617	617	0.911465	.	.	alleles=A,G;individualGenotypes=as1644:AG|0.911465,as2232:AA|0.898726;individualGenotypeProbabilities=as1644:AA|0.0885351&AG|0.911465&GG|2.83816e-20,as2232:AA|0.898726&AG|0.101274&GG|1.31783e-09;individualAlleleCounts=as1644:A|7|198|+|7|198|-|0|0&G|3|48|+|3|48|-|0|0,as2232:A|3|88|+|3|88|-|0|0&G|0|0|+|0|0|-|0|0
isotig04891	gigaBayes	SNP	618	618	0.909772	.	.	alleles=G,A;individualGenotypes=as1644:GA|0.909772,as2232:GG|0.89891;individualGenotypeProbabilities=as1644:AA|3.44065e-12&GA|0.909772&GG|0.0902281,as2232:AA|4.47352e-06&GA|0.101086&GG|0.89891;individualAlleleCounts=as1644:G|7|118|+|7|118|-|0|0&A|3|48|+|3|48|-|0|0,as2232:G|3|53|+|3|53|-|0|0&A|0|0|+|0|0|-|0|0
isotig04891	gigaBayes	SNP	1264	1264	0.997671	.	.	alleles=T,A;individualGenotypes=as1644:TA|0.997671,as2232:TT|0.999027;individualGenotypeProbabilities=as1644:AA|6.22311e-44&TA|0.997671&TT|0.00232903,as2232:AA|1.2811e-33&TA|0.000973338&TT|0.999027;individualAlleleCounts=as1644:T|13|451|+|13|451|-|0|0&A|2|80|+|2|80|-|0|0,as2232:T|10|329|+|10|329|-|0|0&A|0|0|+|0|0|-|0|0
isotig04894	gigaBayes	SNP	712	712	0.99919	.	.	alleles=A,G;individualGenotypes=as1644:AG|0.99919,as2232:AA|0.888979;individualGenotypeProbabilities=as1644:AA|0.000809603&AG|0.99919&GG|2.70435e-18,as2232:AA|0.888979&AG|0.111021&GG|1.1185e-12;individualAlleleCounts=as1644:A|5|177|+|5|177|-|0|0&G|2|67|+|2|67|-|0|0,as2232:A|3|119|+|3|119|-|0|0&G|0|0|+|0|0|-|0|0
isotig04906	gigaBayes	SNP	351	351	0.999997	.	.	alleles=A,C;individualGenotypes=as1644:AC|0.999997,as2232:AA|0.888889;individualGenotypeProbabilities=as1644:AA|3.12769e-06&AC|0.999997&CC|6.45998e-16,as2232:AA|0.888889&AC|0.111111&CC|2.23373e-12;individualAlleleCounts=as1644:A|4|151|+|4|151|-|0|0&C|3|89|+|3|89|-|0|0,as2232:A|3|116|+|3|116|-|0|0&C|0|0|+|0|0|-|0|0
isotig04906	gigaBayes	SNP	376	376	1	.	.	alleles=G,A;individualGenotypes=as1644:GG|0.979592,as2232:AA|0.673469;individualGenotypeProbabilities=as1644:AA|2.02316e-18&GA|0.0204082&GG|0.979592,as2232:AA|0.673469&GA|0.326531&GG|4.91431e-09;individualAlleleCounts=as1644:G|7|210|+|7|210|-|0|0&A|0|0|+|0|0|-|0|0,as2232:G|0|0|+|0|0|-|0|0&A|3|116|+|3|116|-|0|0
isotig04906	gigaBayes	SNP	381	381	0.999838	.	.	alleles=G,T;individualGenotypes=as1644:GT|0.999838,as2232:GG|0.888907;individualGenotypeProbabilities=as1644:GG|0.000161512&GT|0.999838&TT|2.15975e-17,as2232:GG|0.888907&GT|0.111093&TT|2.23338e-12;individualAlleleCounts=as1644:G|5|168|+|5|168|-|0|0&T|2|74|+|2|74|-|0|0,as2232:G|3|116|+|3|116|-|0|0&T|0|0|+|0|0|-|0|0
isotig04906	gigaBayes	SNP	712	712	0.99968	.	.	alleles=G,A;individualGenotypes=as1644:GA|0.999344,as2232:GG|0.800129;individualGenotypeProbabilities=as1644:AA|0.000337443&GA|0.999344&GG|0.000318763,as2232:AA|1.81459e-06&GA|0.199869&GG|0.800129;individualAlleleCounts=as1644:G|1|32|+|1|32|-|0|0&A|2|67|+|2|67|-|0|0,as2232:G|2|60|+|2|60|-|0|0&A|0|0|+|0|0|-|0|0
isotig04910	gigaBayes	SNP	1307	1307	0.920584	.	.	alleles=C,T;individualGenotypes=as1644:CT|0.920584;individualGenotypeProbabilities=as1644:CC|0.0794157&CT|0.920584&TT|2.0877e-08;individualAlleleCounts=as1644:C|4|107|+|4|107|-|0|0&T|2|41|+|2|41|-|0|0
isotig04910	gigaBayes	SNP	1308	1308	0.95878	.	.	alleles=T,C;individualGenotypes=as1644:TC|0.95878;individualGenotypeProbabilities=as1644:CC|1.44042e-05&TC|0.95878&TT|0.0412057;individualAlleleCounts=as1644:T|4|79|+|4|79|-|0|0&C|2|44|+|2|44|-|0|0
isotig04918	gigaBayes	SNP	821	821	0.998285	.	.	alleles=G,A;individualGenotypes=as2232:GA|0.998285;individualGenotypeProbabilities=as2232:AA|8.65827e-47&GA|0.998285&GG|0.00171458;individualAlleleCounts=as2232:G|14|512|+|14|512|-|0|0&A|2|79|+|2|79|-|0|0
isotig04924	gigaBayes	SNP	146	146	0.999991	.	.	alleles=C,G;individualGenotypes=as2232:CG|0.999991;individualGenotypeProbabilities=as2232:CC|7.99353e-06&CG|0.999991&GG|6.43386e-07;individualAlleleCounts=as2232:C|3|91|+|3|91|-|0|0&G|2|80|+|2|80|-|0|0
isotig04931	gigaBayes	SNP	379	379	0.864473	.	.	alleles=T,G;individualGenotypes=as2232:TG|0.864473;individualGenotypeProbabilities=as2232:GG|1.34709e-11&TG|0.864473&TT|0.135527;individualAlleleCounts=as2232:T|5|140|+|5|140|-|0|0&G|2|40|+|2|40|-|0|0
isotig04946	gigaBayes	SNP	370	370	0.956521	.	.	alleles=T,A;individualGenotypes=as1644:TA|0.956521,as2232:TT|0.992585;individualGenotypeProbabilities=as1644:AA|5.88149e-57&TA|0.956521&TT|0.0434793,as2232:AA|3.03435e-23&TA|0.00741489&TT|0.992585;individualAlleleCounts=as1644:T|17|591|+|17|591|-|0|0&A|2|77|+|2|77|-|0|0,as2232:T|7|225|+|7|225|-|0|0&A|0|0|+|0|0|-|0|0
isotig04946	gigaBayes	SNP	461	461	1	.	.	alleles=G,A;individualGenotypes=as1644:GG|1,as2232:AA|0.996109;individualGenotypeProbabilities=as1644:AA|1.38184e-75&GA|2.37491e-07&GG|1,as2232:AA|0.996109&GA|0.00389105&GG|4.78352e-33;individualAlleleCounts=as1644:G|24|784|+|24|784|-|0|0&A|0|0|+|0|0|-|0|0,as2232:G|0|0|+|0|0|-|0|0&A|10|358|+|10|358|-|0|0
isotig04946	gigaBayes	SNP	687	687	1	.	.	alleles=T,C;individualGenotypes=as1644:TT|0.998267,as2232:CC|0.889081;individualGenotypeProbabilities=as1644:CC|3.41942e-29&TC|0.0017331&TT|0.998267,as2232:CC|0.889081&TC|0.110919&TT|2.92412e-12;individualAlleleCounts=as1644:T|11|319|+|11|319|-|0|0&C|0|0|+|0|0|-|0|0,as2232:T|0|0|+|0|0|-|0|0&C|5|150|+|5|150|-|0|0
isotig04948	gigaBayes	SNP	229	229	1	.	.	alleles=T,A;individualGenotypes=as1644:AA|0.667532,as2232:TT|0.997403;individualGenotypeProbabilities=as1644:AA|0.667532&TA|0.332468&TT|2.50752e-09,as2232:AA|6.30873e-35&TA|0.0025974&TT|0.997403;individualAlleleCounts=as1644:T|0|0|+|0|0|-|0|0&A|3|119|+|3|119|-|0|0,as2232:T|10|375|+|10|375|-|0|0&A|0|0|+|0|0|-|0|0
isotig04960	gigaBayes	SNP	412	412	1	.	.	alleles=T,G;individualGenotypes=as1644:GG|0.857143,as2232:TT|0.714286;individualGenotypeProbabilities=as1644:GG|0.857143&TG|0.142857&TT|1.12846e-07,as2232:GG|1.36002e-08&TG|0.285714&TT|0.714286;individualAlleleCounts=as1644:T|0|0|+|0|0|-|0|0&G|4|102|+|4|102|-|0|0,as2232:T|3|111|+|3|111|-|0|0&G|0|0|+|0|0|-|0|0
isotig04962	gigaBayes	SNP	216	216	0.999879	.	.	alleles=G,A;individualGenotypes=as1644:GG|0.666286,as2232:GA|0.999879;individualGenotypeProbabilities=as1644:AA|0.000420587&GA|0.333293&GG|0.666286,as2232:AA|2.33263e-19&GA|0.999879&GG|0.000121063;individualAlleleCounts=as1644:G|1|32|+|1|32|-|0|0&A|0|0|+|0|0|-|0|0,as2232:G|5|191|+|5|191|-|0|0&A|2|74|+|2|74|-|0|0
isotig04962	gigaBayes	SNP	265	265	0.997328	.	.	alleles=G,A;individualGenotypes=as1644:GG|0.996119,as2232:GA|0.997328;individualGenotypeProbabilities=as1644:AA|1.5793e-30&GA|0.00388065&GG|0.996119,as2232:AA|1.41716e-44&GA|0.997328&GG|0.0026725;individualAlleleCounts=as1644:G|8|298|+|8|298|-|0|0&A|0|0|+|0|0|-|0|0,as2232:G|12|455|+|12|455|-|0|0&A|2|77|+|2|77|-|0|0
isotig04962	gigaBayes	SNP	307	307	0.997338	.	.	alleles=G,A;individualGenotypes=as1644:GG|0.992269,as2232:GA|0.997338;individualGenotypeProbabilities=as1644:AA|7.90669e-24&GA|0.0077313&GG|0.992269,as2232:AA|7.10319e-40&GA|0.997338&GG|0.00266217;individualAlleleCounts=as1644:G|7|231|+|7|231|-|0|0&A|0|0|+|0|0|-|0|0,as2232:G|12|408|+|12|408|-|0|0&A|2|77|+|2|77|-|0|0
isotig04962	gigaBayes	SNP	340	340	1	.	.	alleles=C,T;individualGenotypes=as1644:CC|0.992248,as2232:CT|1;individualGenotypeProbabilities=as1644:CC|0.992248&CT|0.00775194&TT|2.00804e-24,as2232:CC|1.2377e-24&CT|1&TT|8.1208e-17;individualAlleleCounts=as1644:C|7|237|+|7|237|-|0|0&T|0|0|+|0|0|-|0|0,as2232:C|5|164|+|5|164|-|0|0&T|9|277|+|9|277|-|0|0
isotig04962	gigaBayes	SNP	350	350	0.969757	.	.	alleles=A,G;individualGenotypes=as1644:AA|0.992483,as2232:AG|0.969757;individualGenotypeProbabilities=as1644:AA|0.992483&AG|0.0075175&GG|2.44237e-21,as2232:AA|0.0302426&AG|0.969757&GG|8.65708e-28;individualAlleleCounts=as1644:A|7|206|+|7|206|-|0|0&G|0|0|+|0|0|-|0|0,as2232:A|11|285|+|11|285|-|0|0&G|2|64|+|2|64|-|0|0
isotig04962	gigaBayes	SNP	361	361	0.999979	.	.	alleles=A,T;individualGenotypes=as1644:AA|0.992248,as2232:AT|0.999979;individualGenotypeProbabilities=as1644:AA|0.992248&AT|0.00775177&TT|5.1549e-21,as2232:AA|2.13494e-05&AT|0.999979&TT|3.58433e-33;individualAlleleCounts=as1644:A|7|203|+|7|203|-|0|0&T|0|0|+|0|0|-|0|0,as2232:A|10|333|+|10|333|-|0|0&T|3|90|+|3|90|-|0|0
isotig04962	gigaBayes	SNP	389	389	0.99225	.	.	alleles=C,T;individualGenotypes=as1644:CC|0.992308,as2232:CT|0.99225;individualGenotypeProbabilities=as1644:CC|0.992308&CT|0.00769186&TT|5.22125e-18,as2232:CC|0.0077496&CT|0.99225&TT|1.39656e-24;individualAlleleCounts=as1644:C|7|173|+|7|173|-|0|0&T|0|0|+|0|0|-|0|0,as2232:C|11|253|+|11|253|-|0|0&T|2|70|+|2|70|-|0|0
isotig04962	gigaBayes	SNP	430	430	0.989168	.	.	alleles=G,C;individualGenotypes=as1644:GG|0.984782,as2232:GC|0.989168;individualGenotypeProbabilities=as1644:CC|4.04543e-15&GC|0.015218&GG|0.984782,as2232:CC|2.44495e-22&GC|0.989168&GG|0.0108323;individualAlleleCounts=as1644:G|6|144|+|6|144|-|0|0&C|0|0|+|0|0|-|0|0,as2232:G|9|226|+|9|226|-|0|0&C|2|64|+|2|64|-|0|0
isotig04962	gigaBayes	SNP	504	504	0.987373	.	.	alleles=A,G;individualGenotypes=as1644:AA|0.670216,as2232:AG|0.987372;individualGenotypeProbabilities=as1644:AA|0.670216&AG|0.329124&GG|0.00065954,as2232:AA|0.012626&AG|0.987372&GG|1.72313e-06;individualAlleleCounts=as1644:A|1|30|+|1|30|-|0|0&G|0|0|+|0|0|-|0|0,as2232:A|3|61|+|3|61|-|0|0&G|2|51|+|2|51|-|0|0
isotig04963	gigaBayes	SNP	547	547	0.997754	.	.	alleles=T,C;individualGenotypes=as1644:CC|0.665914,as2232:TC|0.99565;individualGenotypeProbabilities=as1644:CC|0.665914&TC|0.331883&TT|0.00220228,as2232:CC|0.000254027&TC|0.99565&TT|0.00409571;individualAlleleCounts=as1644:T|0|0|+|0|0|-|0|0&C|1|35|+|1|35|-|0|0,as2232:T|3|69|+|3|69|-|0|0&C|1|25|+|1|25|-|0|0
isotig04988	gigaBayes	SNP	358	358	0.999853	.	.	alleles=C,T;individualGenotypes=as2232:CT|0.999853;individualGenotypeProbabilities=as2232:CC|0.000147407&CT|0.999853&TT|4.98635e-27;individualAlleleCounts=as2232:C|9|303|+|9|303|-|0|0&T|2|78|+|2|78|-|0|0
isotig05002	gigaBayes	SNP	399	399	0.814722	.	.	alleles=C,T;individualGenotypes=as1644:CT|0.814722;individualGenotypeProbabilities=as1644:CC|0.185278&CT|0.814722&TT|5.87145e-72;individualAlleleCounts=as1644:C|20|778|+|20|778|-|0|0&T|2|73|+|2|73|-|0|0
isotig05004	gigaBayes	SNP	156	156	0.999971	.	.	alleles=G,C;individualGenotypes=as1644:CC|0.507677,as2232:GG|0.984616;individualGenotypeProbabilities=as1644:CC|0.507677&GC|0.492293&GG|2.94224e-05,as2232:CC|1.17342e-23&GC|0.0153842&GG|0.984616;individualAlleleCounts=as1644:G|0|0|+|0|0|-|0|0&C|2|77|+|2|77|-|0|0,as2232:G|7|261|+|7|261|-|0|0&C|0|0|+|0|0|-|0|0
isotig05004	gigaBayes	SNP	234	234	1	.	.	alleles=T,C;individualGenotypes=as1644:CC|0.673469,as2232:TT|0.979592;individualGenotypeProbabilities=as1644:CC|0.673469&TC|0.326531&TT|3.90348e-09,as2232:CC|1.00885e-15&TC|0.0204082&TT|0.979592;individualAlleleCounts=as1644:T|0|0|+|0|0|-|0|0&C|3|117|+|3|117|-|0|0,as2232:T|7|183|+|7|183|-|0|0&C|0|0|+|0|0|-|0|0
isotig05004	gigaBayes	SNP	327	327	1	.	.	alleles=C,G;individualGenotypes=as1644:GG|0.802469,as2232:CC|0.987654;individualGenotypeProbabilities=as1644:CC|5.99348e-11&CG|0.197531&GG|0.802469,as2232:CC|0.987654&CG|0.0123457&GG|1.92077e-25;individualAlleleCounts=as1644:C|0|0|+|0|0|-|0|0&G|4|136|+|4|136|-|0|0,as2232:C|8|281|+|8|281|-|0|0&G|0|0|+|0|0|-|0|0
isotig05004	gigaBayes	SNP	333	333	1	.	.	alleles=C,G;individualGenotypes=as1644:GG|0.802469,as2232:CC|0.987654;individualGenotypeProbabilities=as1644:CC|9.42496e-13&CG|0.197531&GG|0.802469,as2232:CC|0.987654&CG|0.0123457&GG|3.75747e-27;individualAlleleCounts=as1644:C|0|0|+|0|0|-|0|0&G|4|154|+|4|154|-|0|0,as2232:C|8|298|+|8|298|-|0|0&G|0|0|+|0|0|-|0|0
isotig05004	gigaBayes	SNP	387	387	1	.	.	alleles=T,G;individualGenotypes=as1644:GG|0.915816,as2232:TT|0.757659;individualGenotypeProbabilities=as1644:GG|0.915816&TG|0.0841843&TT|3.33073e-14,as2232:GG|1.2352e-37&TG|0.242341&TT|0.757659;individualAlleleCounts=as1644:T|0|0|+|0|0|-|0|0&G|5|168|+|5|168|-|0|0,as2232:T|11|417|+|11|417|-|0|0&G|1|15|+|1|15|-|0|0
isotig05004	gigaBayes	SNP	390	390	1	.	.	alleles=C,T;individualGenotypes=as1644:TT|0.888985,as2232:CC|0.999133;individualGenotypeProbabilities=as1644:CC|4.25085e-15&CT|0.111015&TT|0.888985,as2232:CC|0.999133&CT|0.000867303&TT|5.54404e-39;individualAlleleCounts=as1644:C|0|0|+|0|0|-|0|0&T|5|178|+|5|178|-|0|0,as2232:C|12|417|+|12|417|-|0|0&T|0|0|+|0|0|-|0|0
isotig05004	gigaBayes	SNP	513	513	0.999999	.	.	alleles=C,T;individualGenotypes=as1644:TT|0.888985,as2232:CC|0.999133;individualGenotypeProbabilities=as1644:CC|7.45431e-07&CT|0.111015&TT|0.888985,as2232:CC|0.999133&CT|0.000867302&TT|2.767e-33;individualAlleleCounts=as1644:C|0|0|+|0|0|-|0|0&T|5|96|+|5|96|-|0|0,as2232:C|12|360|+|12|360|-|0|0&T|0|0|+|0|0|-|0|0
isotig05004	gigaBayes	SNP	622	622	0.999013	.	.	alleles=A,G;individualGenotypes=as1644:GG|0.713618,as2232:AA|0.857247;individualGenotypeProbabilities=as1644:AA|0.000949931&AG|0.285432&GG|0.713618,as2232:AA|0.857247&AG|0.142716&GG|3.69115e-05;individualAlleleCounts=as1644:A|0|0|+|0|0|-|0|0&G|3|63|+|3|63|-|0|0,as2232:A|4|77|+|4|77|-|0|0&G|0|0|+|0|0|-|0|0
isotig05004	gigaBayes	SNP	690	690	0.997186	.	.	alleles=A,C;individualGenotypes=as1644:CC|0.527921,as2232:AA|0.941342;individualGenotypeProbabilities=as1644:AA|0.00281443&AC|0.469264&CC|0.527921,as2232:AA|0.941342&AC|0.0586579&CC|1.16648e-09;individualAlleleCounts=as1644:A|0|0|+|0|0|-|0|0&C|2|57|+|2|57|-|0|0,as2232:A|5|121|+|5|121|-|0|0&C|0|0|+|0|0|-|0|0
isotig05004	gigaBayes	SNP	691	691	0.985818	.	.	alleles=C,T;individualGenotypes=as1644:TT|0.521901,as2232:CC|0.942011;individualGenotypeProbabilities=as1644:CC|0.0141818&CT|0.463917&TT|0.521901,as2232:CC|0.942011&CT|0.057989&TT|1.39598e-14;individualAlleleCounts=as1644:C|0|0|+|0|0|-|0|0&T|2|50|+|2|50|-|0|0,as2232:C|5|170|+|5|170|-|0|0&T|0|0|+|0|0|-|0|0
isotig05010	gigaBayes	SNP	13	13	0.99998	.	.	alleles=A,G;individualGenotypes=as2232:AG|0.99998;individualGenotypeProbabilities=as2232:AA|1.32922e-05&AG|0.99998&GG|6.6612e-06;individualAlleleCounts=as2232:A|2|80|+|2|80|-|0|0&G|2|77|+|2|77|-|0|0
isotig05010	gigaBayes	SNP	205	205	1	.	.	alleles=G,C;individualGenotypes=as1644:CC|0.992248,as2232:GG|1;individualGenotypeProbabilities=as1644:CC|0.992248&GC|0.00775194&GG|4.72014e-30,as2232:CC|1.95009e-91&GC|2.95713e-08&GG|1;individualAlleleCounts=as1644:G|0|0|+|0|0|-|0|0&C|9|328|+|9|328|-|0|0,as2232:G|27|942|+|27|942|-|0|0&C|0|0|+|0|0|-|0|0
isotig05010	gigaBayes	SNP	220	220	1	.	.	alleles=T,G;individualGenotypes=as1644:GG|0.999024,as2232:TT|1;individualGenotypeProbabilities=as1644:GG|0.999024&TG|0.00097561&TT|1.89936e-39,as2232:GG|6.11579e-95&TG|1.48866e-08&TT|1;individualAlleleCounts=as1644:T|0|0|+|0|0|-|0|0&G|12|422|+|12|422|-|0|0,as2232:T|28|977|+|28|977|-|0|0&G|0|0|+|0|0|-|0|0
isotig05025	gigaBayes	SNP	437	437	0.928124	.	.	alleles=C,T;individualGenotypes=as1644:CT|0.92324,as2232:CC|0.896848;individualGenotypeProbabilities=as1644:CC|0.071336&CT|0.92324&TT|0.00542394,as2232:CC|0.896848&CT|0.102582&TT|0.000569942;individualAlleleCounts=as1644:C|2|22|+|2|22|-|0|0&T|3|45|+|3|45|-|0|0,as2232:C|3|45|+|3|45|-|0|0&T|0|0|+|0|0|-|0|0
isotig05026	gigaBayes	SNP	447	447	0.925215	.	.	alleles=T,A;individualGenotypes=as1644:TT|0.897198,as2232:TA|0.925215;individualGenotypeProbabilities=as1644:AA|2.06794e-11&TA|0.102802&TT|0.897198,as2232:AA|1.25855e-51&TA|0.925215&TT|0.074785;individualAlleleCounts=as1644:T|3|106|+|3|106|-|0|0&A|0|0|+|0|0|-|0|0,as2232:T|15|532|+|15|532|-|0|0&A|2|69|+|2|69|-|0|0
isotig05042	gigaBayes	SNP	117	117	1	.	.	alleles=A,G;individualGenotypes=as1644:AG|1,as2232:AG|0.999996;individualGenotypeProbabilities=as1644:AA|1.016e-10&AG|1&GG|1.27457e-11,as2232:AA|4.04593e-06&AG|0.999996&GG|8.04629e-11;individualAlleleCounts=as1644:A|3|114|+|3|114|-|0|0&G|3|105|+|3|105|-|0|0,as2232:A|3|106|+|3|106|-|0|0&G|2|59|+|2|59|-|0|0
isotig05042	gigaBayes	SNP	305	305	1	.	.	alleles=T,C;individualGenotypes=as1644:TC|1,as2232:TC|0.976692;individualGenotypeProbabilities=as1644:CC|1.98481e-11&TC|1&TT|7.3518e-08,as2232:CC|0.00776106&TC|0.976692&TT|0.0155473;individualAlleleCounts=as1644:T|4|121|+|4|121|-|0|0&C|3|88|+|3|88|-|0|0,as2232:T|1|24|+|1|24|-|0|0&C|1|21|+|1|21|-|0|0
isotig05043	gigaBayes	SNP	469	469	0.999866	.	.	alleles=T,A;individualGenotypes=as1644:TA|0.999866,as2232:TT|1;individualGenotypeProbabilities=as1644:AA|7.17231e-25&TA|0.999866&TT|0.000134051,as2232:AA|2.53209e-84&TA|1.19193e-07&TT|1;individualAlleleCounts=as1644:T|7|247|+|7|247|-|0|0&A|2|79|+|2|79|-|0|0,as2232:T|23|836|+|23|836|-|0|0&A|0|0|+|0|0|-|0|0
isotig05044	gigaBayes	SNP	370	370	0.930427	.	.	alleles=T,G;individualGenotypes=as1644:TG|0.930427,as2232:TT|1;individualGenotypeProbabilities=as1644:GG|1.16745e-70&TG|0.930427&TT|0.0695735,as2232:GG|9.34521e-91&TG|5.54577e-08&TT|1;individualAlleleCounts=as1644:T|19|733|+|19|733|-|0|0&G|2|80|+|2|80|-|0|0,as2232:T|24|900|+|24|900|-|0|0&G|0|0|+|0|0|-|0|0
isotig05044	gigaBayes	SNP	726	726	0.998143	.	.	alleles=T,A;individualGenotypes=as1644:TA|0.998143,as2232:TT|0.941286;individualGenotypeProbabilities=as1644:AA|2.89278e-29&TA|0.998143&TT|0.00185741,as2232:AA|1.65099e-07&TA|0.0587143&TT|0.941286;individualAlleleCounts=as1644:T|15|299|+|15|299|-|0|0&A|5|75|+|5|75|-|0|0,as2232:T|4|68|+|4|68|-|0|0&A|0|0|+|0|0|-|0|0
isotig05049	gigaBayes	SNP	55	55	1	.	.	alleles=A,T;individualGenotypes=as1644:AA|0.999133,as2232:TT|0.888985;individualGenotypeProbabilities=as1644:AA|0.999133&AT|0.000867303&TT|1.1782e-18,as2232:AA|3.46888e-12&AT|0.111015&TT|0.888985;individualAlleleCounts=as1644:A|12|215|+|12|215|-|0|0&T|0|0|+|0|0|-|0|0,as2232:A|0|0|+|0|0|-|0|0&T|5|149|+|5|149|-|0|0
isotig05049	gigaBayes	SNP	357	357	1	.	.	alleles=G,A;individualGenotypes=as1644:GG|1,as2232:AA|1;individualGenotypeProbabilities=as1644:AA|2.19165e-148&GA|2.84217e-14&GG|1,as2232:AA|1&GA|4.76837e-07&GG|6.27064e-57;individualAlleleCounts=as1644:G|47|1512|+|47|1512|-|0|0&A|0|0|+|0|0|-|0|0,as2232:G|0|0|+|0|0|-|0|0&A|23|598|+|23|598|-|0|0
isotig05062	gigaBayes	SNP	383	383	0.853122	.	.	alleles=T,G;individualGenotypes=as1644:TG|0.853122;individualGenotypeProbabilities=as1644:GG|3.92648e-34&TG|0.853122&TT|0.146878;individualAlleleCounts=as1644:T|14|385|+|14|385|-|0|0&G|2|59|+|2|59|-|0|0
isotig05063	gigaBayes	SNP	198	198	0.881859	.	.	alleles=G,C;individualGenotypes=as1644:GG|0.999946,as2232:GC|0.881859;individualGenotypeProbabilities=as1644:CC|1.08315e-41&GC|5.38211e-05&GG|0.999946,as2232:CC|4.87597e-11&GC|0.881859&GG|0.118141;individualAlleleCounts=as1644:G|14|410|+|14|410|-|0|0&C|0|0|+|0|0|-|0|0,as2232:G|4|103|+|4|103|-|0|0&C|2|44|+|2|44|-|0|0
isotig05063	gigaBayes	SNP	234	234	0.998989	.	.	alleles=G,C;individualGenotypes=as1644:GG|0.999939,as2232:GC|0.998989;individualGenotypeProbabilities=as1644:CC|1.66171e-45&GC|6.09697e-05&GG|0.999939,as2232:CC|3.42633e-12&GC|0.998989&GG|0.00101079;individualAlleleCounts=as1644:G|14|448|+|14|448|-|0|0&C|0|0|+|0|0|-|0|0,as2232:G|4|115|+|4|115|-|0|0&C|2|65|+|2|65|-|0|0
isotig05063	gigaBayes	SNP	350	350	0.866671	.	.	alleles=C,G;individualGenotypes=as1644:CC|0.999947,as2232:CG|0.866671;individualGenotypeProbabilities=as1644:CC|0.999947&CG|5.28942e-05&GG|7.27196e-43,as2232:CC|0.133329&CG|0.866671&GG|4.5267e-09;individualAlleleCounts=as1644:C|14|421|+|14|421|-|0|0&G|0|0|+|0|0|-|0|0,as2232:C|3|82|+|3|82|-|0|0&G|2|42|+|2|42|-|0|0
isotig05063	gigaBayes	SNP	503	503	0.997978	.	.	alleles=A,C;individualGenotypes=as1644:AC|0.997978;individualGenotypeProbabilities=as1644:AA|0.00187631&AC|0.997978&CC|0.000145786;individualAlleleCounts=as1644:A|5|70|+|5|70|-|0|0&C|3|58|+|3|58|-|0|0
isotig05065	gigaBayes	SNP	136	136	1	.	.	alleles=G,A;individualGenotypes=as1644:AA|0.666137,as2232:GA|1;individualGenotypeProbabilities=as1644:AA|0.666137&GA|0.333333&GG|0.000529595,as2232:AA|1.34531e-11&GA|1&GG|6.03569e-08;individualAlleleCounts=as1644:G|0|0|+|0|0|-|0|0&A|1|31|+|1|31|-|0|0,as2232:G|4|142|+|4|142|-|0|0&A|2|76|+|2|76|-|0|0
isotig05148	gigaBayes	SNP	120	120	0.99996	.	.	alleles=G,T;individualGenotypes=as1644:GT|0.99996;individualGenotypeProbabilities=as1644:GG|2.65261e-05&GT|0.99996&TT|1.32919e-05;individualAlleleCounts=as1644:G|2|77|+|2|77|-|0|0&T|2|74|+|2|74|-|0|0
isotig05204	gigaBayes	SNP	250	250	1	.	.	alleles=G,A;individualGenotypes=as1644:GG|1,as2232:AA|0.999998;individualGenotypeProbabilities=as1644:AA|9.94208e-136&GA|1.45519e-11&GG|1,as2232:AA|0.999998&GA|1.90734e-06&GG|7.58327e-73;individualAlleleCounts=as1644:G|38|1385|+|38|1385|-|0|0&A|0|0|+|0|0|-|0|0,as2232:G|0|0|+|0|0|-|0|0&A|21|756|+|21|756|-|0|0
isotig05209	gigaBayes	SNP	62	62	1	.	.	alleles=G,A;individualGenotypes=as1644:GA|1,as2232:GG|0.999992;individualGenotypeProbabilities=as1644:AA|2.13473e-288&GA|1&GG|3.99521e-20,as2232:AA|2.51864e-66&GA|7.62934e-06&GG|0.999992;individualAlleleCounts=as1644:G|80|3008|+|80|3008|-|0|0&A|11|360|+|11|360|-|0|0,as2232:G|17|656|+|17|656|-|0|0&A|0|0|+|0|0|-|0|0
isotig05209	gigaBayes	SNP	157	157	1	.	.	alleles=C,T;individualGenotypes=as1644:CC|1,as2232:TT|0.999985;individualGenotypeProbabilities=as1644:CC|1&CT|5.04863e-29&TT|0,as2232:CC|6.12598e-56&CT|1.52586e-05&TT|0.999985;individualAlleleCounts=as1644:C|96|3416|+|96|3416|-|0|0&T|0|0|+|0|0|-|0|0,as2232:C|0|0|+|0|0|-|0|0&T|18|587|+|18|587|-|0|0
isotig05209	gigaBayes	SNP	221	221	1	.	.	alleles=C,T;individualGenotypes=as1644:CC|1,as2232:TT|0.999992;individualGenotypeProbabilities=as1644:CC|1&CT|3.94427e-31&TT|1.28965e-314,as2232:CC|2.05429e-54&CT|7.62934e-06&TT|0.999992;individualAlleleCounts=as1644:C|103|3176|+|103|3176|-|0|0&T|0|0|+|0|0|-|0|0,as2232:C|0|0|+|0|0|-|0|0&T|19|572|+|19|572|-|0|0
isotig05209	gigaBayes	SNP	242	242	1	.	.	alleles=C,T;individualGenotypes=as1644:CC|1,as2232:TT|0.999969;individualGenotypeProbabilities=as1644:CC|1&CT|3.94418e-31&TT|1.28554e-297,as2232:CC|4.06346e-49&CT|3.05166e-05&TT|0.999969;individualAlleleCounts=as1644:C|103|3007|+|103|3007|-|0|0&T|0|0|+|0|0|-|0|0,as2232:C|0|0|+|0|0|-|0|0&T|17|519|+|17|519|-|0|0
isotig05209	gigaBayes	SNP	302	302	1	.	.	alleles=C,T;individualGenotypes=as1644:CC|1,as2232:TT|0.999999;individualGenotypeProbabilities=as1644:CC|1&CT|6.31088e-30&TT|2.69906e-312,as2232:CC|1.93844e-75&CT|9.53673e-07&TT|0.999999;individualAlleleCounts=as1644:C|99|3152|+|99|3152|-|0|0&T|0|0|+|0|0|-|0|0,as2232:C|0|0|+|0|0|-|0|0&T|22|782|+|22|782|-|0|0
isotig05289	gigaBayes	SNP	3109	3109	1	.	.	alleles=G,C;individualGenotypes=as1644:GG|0.833333,as2232:CC|0.833333;individualGenotypeProbabilities=as1644:CC|3.9852e-13&GC|0.166667&GG|0.833333,as2232:CC|0.833333&GC|0.166667&GG|1.00177e-11;individualAlleleCounts=as1644:G|4|157|+|4|157|-|0|0&C|0|0|+|0|0|-|0|0,as2232:G|0|0|+|0|0|-|0|0&C|4|143|+|4|143|-|0|0
isotig05289	gigaBayes	SNP	3127	3127	1	.	.	alleles=G,A;individualGenotypes=as1644:GG|0.909091,as2232:AA|0.818182;individualGenotypeProbabilities=as1644:AA|4.34792e-17&GA|0.0909091&GG|0.909091,as2232:AA|0.818182&GA|0.181818&GG|1.09284e-11;individualAlleleCounts=as1644:G|5|197|+|5|197|-|0|0&A|0|0|+|0|0|-|0|0,as2232:G|0|0|+|0|0|-|0|0&A|4|143|+|4|143|-|0|0
isotig05289	gigaBayes	SNP	3158	3158	1	.	.	alleles=C,G;individualGenotypes=as1644:CC|0.986301,as2232:GG|0.890411;individualGenotypeProbabilities=as1644:CC|0.986301&CG|0.0136986&GG|2.08765e-28,as2232:CC|1.04641e-15&CG|0.109589&GG|0.890411;individualAlleleCounts=as1644:C|8|311|+|8|311|-|0|0&G|0|0|+|0|0|-|0|0,as2232:C|0|0|+|0|0|-|0|0&G|5|184|+|5|184|-|0|0
isotig05289	gigaBayes	SNP	3199	3199	1	.	.	alleles=G,A;individualGenotypes=as1644:GG|0.999028,as2232:AA|0.996113;individualGenotypeProbabilities=as1644:AA|1.49842e-41&GA|0.000971817&GG|0.999028,as2232:AA|0.996113&GA|0.00388727&GG|1.49718e-34;individualAlleleCounts=as1644:G|12|443|+|12|443|-|0|0&A|0|0|+|0|0|-|0|0,as2232:G|0|0|+|0|0|-|0|0&A|10|373|+|10|373|-|0|0
isotig05290	gigaBayes	SNP	3109	3109	1	.	.	alleles=C,G;individualGenotypes=as1644:GG|0.800005,as2232:CC|0.999976;individualGenotypeProbabilities=as1644:CC|4.82005e-11&CG|0.199995&GG|0.800005,as2232:CC|0.999976&CG|2.44135e-05&GG|2.5156e-51;individualAlleleCounts=as1644:C|0|0|+|0|0|-|0|0&G|4|137|+|4|137|-|0|0,as2232:C|17|540|+|17|540|-|0|0&G|0|0|+|0|0|-|0|0
isotig05290	gigaBayes	SNP	3127	3127	1	.	.	alleles=A,G;individualGenotypes=as1644:GG|0.800005,as2232:AA|0.999976;individualGenotypeProbabilities=as1644:AA|7.70044e-11&AG|0.199995&GG|0.800005,as2232:AA|0.999976&AG|2.44135e-05&GG|1.21983e-55;individualAlleleCounts=as1644:A|0|0|+|0|0|-|0|0&G|4|135|+|4|135|-|0|0,as2232:A|17|583|+|17|583|-|0|0&G|0|0|+|0|0|-|0|0
isotig05290	gigaBayes	SNP	3140	3140	1	.	.	alleles=T,C;individualGenotypes=as1644:TT|0.941176,as2232:TC|1;individualGenotypeProbabilities=as1644:CC|9.4196e-16&TC|0.0588235&TT|0.941176,as2232:CC|5.0395e-26&TC|1&TT|9.55111e-31;individualAlleleCounts=as1644:T|4|150|+|4|150|-|0|0&C|0|0|+|0|0|-|0|0,as2232:T|7|255|+|7|255|-|0|0&C|10|337|+|10|337|-|0|0
isotig05290	gigaBayes	SNP	3158	3158	1	.	.	alleles=C,G;individualGenotypes=as1644:CC|0.941176,as2232:CG|1;individualGenotypeProbabilities=as1644:CC|0.941176&CG|0.0588235&GG|3.76339e-14,as2232:CC|1.20201e-20&CG|1&GG|3.3213e-29;individualAlleleCounts=as1644:C|4|134|+|4|134|-|0|0&G|0|0|+|0|0|-|0|0,as2232:C|10|287|+|10|287|-|0|0&G|7|236|+|7|236|-|0|0
isotig05290	gigaBayes	SNP	3167	3167	1	.	.	alleles=A,G;individualGenotypes=as1644:AA|0.941176,as2232:AG|1;individualGenotypeProbabilities=as1644:AA|0.941176&AG|0.0588235&GG|9.47347e-14,as2232:AA|6.48803e-26&AG|1&GG|1.29823e-21;individualAlleleCounts=as1644:A|4|130|+|4|130|-|0|0&G|0|0|+|0|0|-|0|0,as2232:A|7|211|+|7|211|-|0|0&G|10|289|+|10|289|-|0|0
isotig05290	gigaBayes	SNP	3257	3257	0.999998	.	.	alleles=C,T;individualGenotypes=as1644:CC|0.8,as2232:CT|0.999998;individualGenotypeProbabilities=as1644:CC|0.8&CT|0.2&TT|5.0802e-07,as2232:CC|2.39057e-06&CT|0.999998&TT|4.05719e-16;individualAlleleCounts=as1644:C|2|62|+|2|62|-|0|0&T|0|0|+|0|0|-|0|0,as2232:C|6|154|+|6|154|-|0|0&T|4|91|+|4|91|-|0|0
isotig05325	gigaBayes	SNP	1575	1575	0.999995	.	.	alleles=T,C;individualGenotypes=as1644:TC|0.999995;individualGenotypeProbabilities=as1644:CC|1.88307e-14&TC|0.999995&TT|4.56178e-06;individualAlleleCounts=as1644:T|10|177|+|10|177|-|0|0&C|3|92|+|3|92|-|0|0
isotig05325	gigaBayes	SNP	1576	1576	0.999994	.	.	alleles=G,A;individualGenotypes=as1644:GA|0.999994;individualGenotypeProbabilities=as1644:AA|1.45323e-11&GA|0.999994&GG|6.39066e-06;individualAlleleCounts=as1644:G|8|144|+|8|144|-|0|0&A|3|87|+|3|87|-|0|0
isotig05380	gigaBayes	SNP	170	170	0.999953	.	.	alleles=G,A;individualGenotypes=as1644:AA|0.666534,as2232:GA|0.999897;individualGenotypeProbabilities=as1644:AA|0.666534&GA|0.333299&GG|0.000166434,as2232:AA|1.3307e-05&GA|0.999897&GG|8.93698e-05;individualAlleleCounts=as1644:G|0|0|+|0|0|-|0|0&A|1|37|+|1|37|-|0|0,as2232:G|2|80|+|2|80|-|0|0&A|1|39|+|1|39|-|0|0
isotig05387	gigaBayes	SNP	612	612	0.99971	.	.	alleles=C,T;individualGenotypes=as1644:CC|0.969706,as2232:TT|0.515002;individualGenotypeProbabilities=as1644:CC|0.969706&CT|0.0302942&TT|1.92919e-16,as2232:CC|0.000289952&CT|0.484708&TT|0.515002;individualAlleleCounts=as1644:C|6|189|+|6|189|-|0|0&T|0|0|+|0|0|-|0|0,as2232:C|0|0|+|0|0|-|0|0&T|2|67|+|2|67|-|0|0
isotig05387	gigaBayes	SNP	751	751	0.973075	.	.	alleles=T,C;individualGenotypes=as1644:TT|0.891881,as2232:CC|0.540593;individualGenotypeProbabilities=as1644:CC|8.78284e-07&TC|0.108118&TT|0.891881,as2232:CC|0.540593&TC|0.432483&TT|0.0269243;individualAlleleCounts=as1644:T|4|92|+|4|92|-|0|0&C|0|0|+|0|0|-|0|0,as2232:T|0|0|+|0|0|-|0|0&C|2|47|+|2|47|-|0|0
isotig05387	gigaBayes	SNP	810	810	0.99473	.	.	alleles=A,G;individualGenotypes=as1644:AA|0.800561,as2232:GG|0.597331;individualGenotypeProbabilities=as1644:AA|0.800561&AG|0.198946&GG|0.000493386,as2232:AA|0.00477652&AG|0.397893&GG|0.597331;individualAlleleCounts=as1644:A|3|64|+|3|64|-|0|0&G|0|0|+|0|0|-|0|0,as2232:A|0|0|+|0|0|-|0|0&G|2|54|+|2|54|-|0|0
isotig05394	gigaBayes	SNP	1226	1226	1	.	.	alleles=G,A;individualGenotypes=as1644:AA|0.969697,as2232:GG|1;individualGenotypeProbabilities=as1644:AA|0.969697&GA|0.030303&GG|9.19349e-24,as2232:AA|3.76086e-77&GA|4.62387e-07&GG|1;individualAlleleCounts=as1644:G|0|0|+|0|0|-|0|0&A|7|265|+|7|265|-|0|0,as2232:G|23|799|+|23|799|-|0|0&A|0|0|+|0|0|-|0|0
isotig05405	gigaBayes	SNP	1098	1098	0.912443	.	.	alleles=C,G;individualGenotypes=as2232:CG|0.912443;individualGenotypeProbabilities=as2232:CC|0.0875568&CG|0.912443&GG|2.54238e-33;individualAlleleCounts=as2232:C|15|380|+|15|380|-|0|0&G|2|64|+|2|64|-|0|0
isotig05411	gigaBayes	SNP	151	151	0.953758	.	.	alleles=G,T;individualGenotypes=as1644:GG|0.943897,as2232:GT|0.953758;individualGenotypeProbabilities=as1644:GG|0.943897&GT|0.0561034&TT|1.13255e-14,as2232:GG|0.0462416&GT|0.953758&TT|1.06467e-39;individualAlleleCounts=as1644:G|4|139|+|4|139|-|0|0&T|0|0|+|0|0|-|0|0,as2232:G|14|411|+|14|411|-|0|0&T|2|69|+|2|69|-|0|0
isotig05411	gigaBayes	SNP	157	157	0.699349	.	.	alleles=T,C;individualGenotypes=as1644:TT|0.958862,as2232:TC|0.699349;individualGenotypeProbabilities=as1644:CC|2.08352e-15&TC|0.0411382&TT|0.958862,as2232:CC|1.60027e-50&TC|0.699349&TT|0.300651;individualAlleleCounts=as1644:T|4|145|+|4|145|-|0|0&C|0|0|+|0|0|-|0|0,as2232:T|15|520|+|15|520|-|0|0&C|2|62|+|2|62|-|0|0
isotig05417	gigaBayes	SNP	1723	1723	1	.	.	alleles=A,G;individualGenotypes=as1644:GG|0.8,as2232:AA|0.999999;individualGenotypeProbabilities=as1644:AA|1.91848e-09&AG|0.2&GG|0.8,as2232:AA|0.999999&AG|7.62939e-07&GG|1.15211e-57;individualAlleleCounts=as1644:A|0|0|+|0|0|-|0|0&G|4|121|+|4|121|-|0|0,as2232:A|22|604|+|22|604|-|0|0&G|0|0|+|0|0|-|0|0
isotig05427	gigaBayes	SNP	1101	1101	1	.	.	alleles=C,T;individualGenotypes=as1644:CC|0.999756,as2232:CT|1;individualGenotypeProbabilities=as1644:CC|0.999756&CT|0.000244081&TT|6.54225e-37,as2232:CC|1.21148e-12&CT|1&TT|1.31591e-13;individualAlleleCounts=as1644:C|12|362|+|12|362|-|0|0&T|0|0|+|0|0|-|0|0,as2232:C|5|129|+|5|129|-|0|0&T|4|154|+|4|154|-|0|0
isotig05437	gigaBayes	SNP	1136	1136	0.858237	.	.	alleles=A,T;individualGenotypes=as1644:AT|0.858237;individualGenotypeProbabilities=as1644:AA|0.141763&AT|0.858237&TT|7.86505e-25;individualAlleleCounts=as1644:A|16|290|+|16|290|-|0|0&T|4|56|+|4|56|-|0|0
isotig05437	gigaBayes	SNP	1137	1137	0.906635	.	.	alleles=C,A;individualGenotypes=as1644:CA|0.906635;individualGenotypeProbabilities=as1644:AA|3.34529e-24&CA|0.906635&CC|0.0933651;individualAlleleCounts=as1644:C|16|284|+|16|284|-|0|0&A|4|58|+|4|58|-|0|0
isotig05454	gigaBayes	SNP	108	108	1	.	.	alleles=G,T;individualGenotypes=as1644:GG|0.999985,as2232:TT|0.999512;individualGenotypeProbabilities=as1644:GG|0.999985&GT|1.52511e-05&TT|4.76411e-66,as2232:GG|2.39615e-44&GT|0.000488036&TT|0.999512;individualAlleleCounts=as1644:G|18|688|+|18|688|-|0|0&T|0|0|+|0|0|-|0|0,as2232:G|0|0|+|0|0|-|0|0&T|13|471|+|13|471|-|0|0
isotig05464	gigaBayes	SNP	1015	1015	1	.	.	alleles=C,A;individualGenotypes=as1644:CA|1;individualGenotypeProbabilities=as1644:AA|2.02612e-17&CA|1&CC|1.60989e-16;individualAlleleCounts=as1644:C|5|197|+|5|197|-|0|0&A|5|188|+|5|188|-|0|0
isotig05467	gigaBayes	SNP	818	818	1	.	.	alleles=A,T;individualGenotypes=as1644:TT|1,as2232:AA|1;individualGenotypeProbabilities=as1644:AA|3.01731e-104&AT|7.45058e-09&TT|1,as2232:AA|1&AT|3.46945e-18&TT|3.06048e-216;individualAlleleCounts=as1644:A|0|0|+|0|0|-|0|0&T|29|1070|+|29|1070|-|0|0,as2232:A|60|2190|+|60|2190|-|0|0&T|0|0|+|0|0|-|0|0
isotig05467	gigaBayes	SNP	1089	1089	0.957316	.	.	alleles=T,G;individualGenotypes=as1644:TT|0.999766,as2232:TG|0.957316;individualGenotypeProbabilities=as1644:GG|3.30992e-25&TG|0.000233663&TT|0.999766,as2232:GG|1.01844e-30&TG|0.957316&TT|0.0426836;individualAlleleCounts=as1644:T|12|246|+|12|246|-|0|0&G|0|0|+|0|0|-|0|0,as2232:T|15|314|+|15|314|-|0|0&G|5|62|+|5|62|-|0|0
isotig05467	gigaBayes	SNP	1091	1091	0.999643	.	.	alleles=G,T;individualGenotypes=as1644:GG|0.999756,as2232:GT|0.999643;individualGenotypeProbabilities=as1644:GG|0.999756&GT|0.000243994&TT|4.35036e-25,as2232:GG|0.000357405&GT|0.999643&TT|3.20617e-36;individualAlleleCounts=as1644:G|12|245|+|12|245|-|0|0&T|0|0|+|0|0|-|0|0,as2232:G|17|370|+|17|370|-|0|0&T|6|84|+|6|84|-|0|0
isotig05494	gigaBayes	SNP	543	543	1	.	.	alleles=G,A;individualGenotypes=as2232:GA|1;individualGenotypeProbabilities=as2232:AA|1.07447e-51&GA|1&GG|3.39244e-09;individualAlleleCounts=as2232:G|15|555|+|15|555|-|0|0&A|4|130|+|4|130|-|0|0
isotig05495	gigaBayes	SNP	720	720	0.999824	.	.	alleles=G,T;individualGenotypes=as1644:GT|0.999824,as2232:GG|0.969702;individualGenotypeProbabilities=as1644:GG|0.000176193&GT|0.999824&TT|2.98939e-17,as2232:GG|0.969702&GT|0.0302977&TT|6.12626e-19;individualAlleleCounts=as1644:G|5|167|+|5|167|-|0|0&T|2|74|+|2|74|-|0|0,as2232:G|5|182|+|5|182|-|0|0&T|0|0|+|0|0|-|0|0
isotig05506	gigaBayes	SNP	1065	1065	1	.	.	alleles=A,G;individualGenotypes=as1644:GG|0.998051,as2232:AA|0.99997;individualGenotypeProbabilities=as1644:AA|1.19402e-37&AG|0.00194926&GG|0.998051,as2232:AA|0.99997&AG|3.04572e-05&GG|8.02482e-47;individualAlleleCounts=as1644:A|0|0|+|0|0|-|0|0&G|11|404|+|11|404|-|0|0,as2232:A|17|496|+|17|496|-|0|0&G|0|0|+|0|0|-|0|0
isotig05506	gigaBayes	SNP	1208	1208	1	.	.	alleles=A,C;individualGenotypes=as1644:CC|0.969811,as2232:AA|0.996226;individualGenotypeProbabilities=as1644:AA|1.84806e-17&AC|0.0301887&CC|0.969811,as2232:AA|0.996226&AC|0.00377358&CC|2.00108e-25;individualAlleleCounts=as1644:A|0|0|+|0|0|-|0|0&C|7|202|+|7|202|-|0|0,as2232:A|10|282|+|10|282|-|0|0&C|0|0|+|0|0|-|0|0
isotig05519	gigaBayes	SNP	652	652	0.998655	.	.	alleles=C,A;individualGenotypes=as2232:CA|0.998655;individualGenotypeProbabilities=as2232:AA|6.65237e-06&CA|0.998655&CC|0.00133802;individualAlleleCounts=as2232:C|2|80|+|2|80|-|0|0&A|2|57|+|2|57|-|0|0
isotig05519	gigaBayes	SNP	679	679	0.999322	.	.	alleles=A,G;individualGenotypes=as2232:AG|0.999322;individualGenotypeProbabilities=as2232:AA|0.000670962&AG|0.999322&GG|6.65682e-06;individualAlleleCounts=as2232:A|2|80|+|2|80|-|0|0&G|2|60|+|2|60|-|0|0
isotig05519	gigaBayes	SNP	718	718	0.996529	.	.	alleles=G,A;individualGenotypes=as2232:GA|0.996529;individualGenotypeProbabilities=as2232:AA|6.6382e-06&GA|0.996529&GG|0.00346467;individualAlleleCounts=as2232:G|2|80|+|2|80|-|0|0&A|2|53|+|2|53|-|0|0
isotig05519	gigaBayes	SNP	720	720	0.996529	.	.	alleles=A,C;individualGenotypes=as2232:AC|0.996529;individualGenotypeProbabilities=as2232:AA|0.00346467&AC|0.996529&CC|6.6382e-06;individualAlleleCounts=as2232:A|2|80|+|2|80|-|0|0&C|2|53|+|2|53|-|0|0
isotig05519	gigaBayes	SNP	733	733	0.996598	.	.	alleles=A,G;individualGenotypes=as2232:AG|0.996598;individualGenotypeProbabilities=as2232:AA|0.00339513&AG|0.996598&GG|6.63867e-06;individualAlleleCounts=as2232:A|2|80|+|2|80|-|0|0&G|2|53|+|2|53|-|0|0
isotig05519	gigaBayes	SNP	776	776	0.999713	.	.	alleles=G,C;individualGenotypes=as2232:GC|0.999713;individualGenotypeProbabilities=as2232:CC|2.10627e-05&GC|0.999713&GG|0.000265938;individualAlleleCounts=as2232:G|2|75|+|2|75|-|0|0&C|2|64|+|2|64|-|0|0
isotig05552	gigaBayes	SNP	65	65	0.999924	.	.	alleles=A,C;individualGenotypes=as1644:AA|0.800015,as2232:CC|0.599955;individualGenotypeProbabilities=as1644:AA|0.800015&AC|0.199985&CC|2.3907e-09,as2232:AA|7.56093e-05&AC|0.39997&CC|0.599955;individualAlleleCounts=as1644:A|3|117|+|3|117|-|0|0&C|0|0|+|0|0|-|0|0,as2232:A|0|0|+|0|0|-|0|0&C|2|72|+|2|72|-|0|0
isotig05553	gigaBayes	SNP	637	637	1	.	.	alleles=A,T;individualGenotypes=as1644:AA|0.999024,as2232:AT|1;individualGenotypeProbabilities=as1644:AA|0.999024&AT|0.00097561&TT|6.35159e-35,as2232:AA|1.51305e-07&AT|1&TT|2.52849e-12;individualAlleleCounts=as1644:A|10|342|+|10|342|-|0|0&T|0|0|+|0|0|-|0|0,as2232:A|3|115|+|3|115|-|0|0&T|3|102|+|3|102|-|0|0
isotig05615	gigaBayes	SNP	178	178	0.99998	.	.	alleles=G,A;individualGenotypes=as1644:GG|0.666663,as2232:AA|0.666663;individualGenotypeProbabilities=as1644:AA|9.98346e-06&GA|0.333327&GG|0.666663,as2232:AA|0.666663&GA|0.333327&GG|9.98346e-06;individualAlleleCounts=as1644:G|2|80|+|2|80|-|0|0&A|0|0|+|0|0|-|0|0,as2232:G|0|0|+|0|0|-|0|0&A|2|80|+|2|80|-|0|0
isotig05615	gigaBayes	SNP	239	239	0.999988	.	.	alleles=A,G;individualGenotypes=as1644:GG|0.599993,as2232:AA|0.800002;individualGenotypeProbabilities=as1644:AA|1.19803e-05&AG|0.399995&GG|0.599993,as2232:AA|0.800002&AG|0.199998&GG|7.57253e-08;individualAlleleCounts=as1644:A|0|0|+|0|0|-|0|0&G|2|80|+|2|80|-|0|0,as2232:A|3|102|+|3|102|-|0|0&G|0|0|+|0|0|-|0|0
isotig05647	gigaBayes	SNP	531	531	0.999971	.	.	alleles=T,C;individualGenotypes=as1644:CC|0.515137,as2232:TT|0.969698;individualGenotypeProbabilities=as1644:CC|0.515137&TC|0.484834&TT|2.89766e-05,as2232:CC|3.71963e-17&TC|0.0303022&TT|0.969698;individualAlleleCounts=as1644:T|0|0|+|0|0|-|0|0&C|2|77|+|2|77|-|0|0,as2232:T|6|196|+|6|196|-|0|0&C|0|0|+|0|0|-|0|0
isotig05648	gigaBayes	SNP	318	318	0.999998	.	.	alleles=T,C;individualGenotypes=as1644:CC|0.692306,as2232:TT|0.923077;individualGenotypeProbabilities=as1644:CC|0.692306&TC|0.307692&TT|1.84831e-06,as2232:CC|5.85109e-15&TC|0.0769229&TT|0.923077;individualAlleleCounts=as1644:T|0|0|+|0|0|-|0|0&C|3|90|+|3|90|-|0|0,as2232:T|5|175|+|5|175|-|0|0&C|0|0|+|0|0|-|0|0
isotig05654	gigaBayes	SNP	70	70	0.999988	.	.	alleles=G,T;individualGenotypes=as1644:GG|0.800002,as2232:TT|0.599993;individualGenotypeProbabilities=as1644:GG|0.800002&GT|0.199998&TT|2.3908e-09,as2232:GG|1.19803e-05&GT|0.399995&TT|0.599993;individualAlleleCounts=as1644:G|3|117|+|3|117|-|0|0&T|0|0|+|0|0|-|0|0,as2232:G|0|0|+|0|0|-|0|0&T|2|80|+|2|80|-|0|0
isotig05665	gigaBayes	SNP	89	89	0.999468	.	.	alleles=G,A;individualGenotypes=as1644:GG|0.996111,as2232:GA|0.999468;individualGenotypeProbabilities=as1644:AA|5.12211e-25&GA|0.00388898&GG|0.996111,as2232:AA|1.41638e-23&GA|0.999468&GG|0.000531513;individualAlleleCounts=as1644:G|8|243|+|8|243|-|0|0&A|0|0|+|0|0|-|0|0,as2232:G|7|234|+|7|234|-|0|0&A|2|73|+|2|73|-|0|0
isotig05665	gigaBayes	SNP	715	715	0.959704	.	.	alleles=A,T;individualGenotypes=as1644:AA|0.624911,as2232:AT|0.959704;individualGenotypeProbabilities=as1644:AA|0.624911&AT|0.375089&TT|9.744e-11,as2232:AA|0.0402963&AT|0.959704&TT|3.20596e-12;individualAlleleCounts=as1644:A|6|109|+|6|109|-|0|0&T|1|11|+|1|11|-|0|0,as2232:A|6|117|+|6|117|-|0|0&T|2|50|+|2|50|-|0|0
isotig05665	gigaBayes	SNP	716	716	0.788787	.	.	alleles=T,A;individualGenotypes=as1644:TT|0.691712,as2232:TA|0.788786;individualGenotypeProbabilities=as1644:AA|2.02884e-07&TA|0.308288&TT|0.691712,as2232:AA|1.32846e-07&TA|0.788786&TT|0.211213;individualAlleleCounts=as1644:T|6|76|+|6|76|-|0|0&A|1|11|+|1|11|-|0|0,as2232:T|6|71|+|6|71|-|0|0&A|2|42|+|2|42|-|0|0
isotig05665	gigaBayes	SNP	749	749	0.812524	.	.	alleles=T,A;individualGenotypes=as1644:TA|0.812524,as2232:TT|0.993701;individualGenotypeProbabilities=as1644:AA|1.74496e-11&TA|0.812524&TT|0.187476,as2232:AA|3.22789e-24&TA|0.00629864&TT|0.993701;individualAlleleCounts=as1644:T|5|109|+|5|109|-|0|0&A|2|43|+|2|43|-|0|0,as2232:T|7|234|+|7|234|-|0|0&A|0|0|+|0|0|-|0|0
isotig05669	gigaBayes	SNP	3322	3322	0.994277	.	.	alleles=T,G;individualGenotypes=as2232:TG|0.994277;individualGenotypeProbabilities=as2232:GG|1.80758e-19&TG|0.994277&TT|0.00572297;individualAlleleCounts=as2232:T|6|221|+|6|221|-|0|0&G|2|56|+|2|56|-|0|0
isotig05680	gigaBayes	SNP	2614	2614	0.894342	.	.	alleles=C,T;individualGenotypes=as1644:TT|0.460703,as2232:CC|0.9729;individualGenotypeProbabilities=as1644:CC|0.105658&CT|0.433639&TT|0.460703,as2232:CC|0.9729&CT|0.0271002&TT|1.70092e-14;individualAlleleCounts=as1644:C|0|0|+|0|0|-|0|0&T|2|41|+|2|41|-|0|0,as2232:C|6|169|+|6|169|-|0|0&T|0|0|+|0|0|-|0|0
isotig05682	gigaBayes	SNP	2525	2525	1	.	.	alleles=C,T;individualGenotypes=as1644:TT|0.894737,as2232:CC|0.947368;individualGenotypeProbabilities=as1644:CC|1.27459e-12&CT|0.105263&TT|0.894737,as2232:CC|0.947368&CT|0.0526316&TT|3.30585e-14;individualAlleleCounts=as1644:C|0|0|+|0|0|-|0|0&T|5|153|+|5|153|-|0|0,as2232:C|6|169|+|6|169|-|0|0&T|0|0|+|0|0|-|0|0
isotig05691	gigaBayes	SNP	2060	2060	0.999999	.	.	alleles=G,A;individualGenotypes=as1644:AA|0.667532,as2232:GG|0.997403;individualGenotypeProbabilities=as1644:AA|0.667532&GA|0.332467&GG|7.99517e-07,as2232:AA|8.42963e-27&GA|0.0025974&GG|0.997403;individualAlleleCounts=as1644:G|0|0|+|0|0|-|0|0&A|3|94|+|3|94|-|0|0,as2232:G|10|294|+|10|294|-|0|0&A|0|0|+|0|0|-|0|0
isotig05691	gigaBayes	SNP	3193	3193	1	.	.	alleles=A,T;individualGenotypes=as1644:AA|0.833333,as2232:TT|0.833333;individualGenotypeProbabilities=as1644:AA|0.833333&AT|0.166667&TT|3.9852e-13,as2232:AA|1.00234e-11&AT|0.166667&TT|0.833333;individualAlleleCounts=as1644:A|4|157|+|4|157|-|0|0&T|0|0|+|0|0|-|0|0,as2232:A|0|0|+|0|0|-|0|0&T|4|143|+|4|143|-|0|0
isotig05703	gigaBayes	SNP	2819	2819	1	.	.	alleles=A,G;individualGenotypes=as1644:GG|0.944444,as2232:AA|0.944444;individualGenotypeProbabilities=as1644:AA|5.78895e-16&AG|0.0555556&GG|0.944444,as2232:AA|0.944444&AG|0.0555556&GG|1.68274e-18;individualAlleleCounts=as1644:A|0|0|+|0|0|-|0|0&G|6|187|+|6|187|-|0|0,as2232:A|6|212|+|6|212|-|0|0&G|0|0|+|0|0|-|0|0
isotig05711	gigaBayes	SNP	1842	1842	0.997298	.	.	alleles=G,T;individualGenotypes=as1644:GT|0.997298,as2232:GG|0.80054;individualGenotypeProbabilities=as1644:GG|0.00270209&GT|0.997298&TT|7.84723e-30,as2232:GG|0.80054&GT|0.19946&TT|2.00473e-08;individualAlleleCounts=as1644:G|12|307|+|12|307|-|0|0&T|2|76|+|2|76|-|0|0,as2232:G|2|76|+|2|76|-|0|0&T|0|0|+|0|0|-|0|0
isotig05711	gigaBayes	SNP	2896	2896	1	.	.	alleles=C,G;individualGenotypes=as1644:CC|0.999992,as2232:GG|0.999969;individualGenotypeProbabilities=as1644:CC|0.999992&CG|7.6291e-06&GG|2.405e-65,as2232:CC|2.00787e-50&CG|3.05164e-05&GG|0.999969;individualAlleleCounts=as1644:C|19|681|+|19|681|-|0|0&G|0|0|+|0|0|-|0|0,as2232:C|0|0|+|0|0|-|0|0&G|17|532|+|17|532|-|0|0
isotig05712	gigaBayes	SNP	1521	1521	0.999976	.	.	alleles=A,G;individualGenotypes=as1644:AA|0.996109,as2232:AG|0.999976;individualGenotypeProbabilities=as1644:AA|0.996109&AG|0.00389096&GG|1.58172e-30,as2232:AA|2.3867e-05&AG|0.999976&GG|3.17397e-12;individualAlleleCounts=as1644:A|8|298|+|8|298|-|0|0&G|0|0|+|0|0|-|0|0,as2232:A|3|114|+|3|114|-|0|0&G|2|80|+|2|80|-|0|0
isotig05716	gigaBayes	SNP	482	482	0.999194	.	.	alleles=G,A;individualGenotypes=as1644:GA|0.999194;individualGenotypeProbabilities=as1644:AA|2.88615e-26&GA|0.999194&GG|0.000805802;individualAlleleCounts=as1644:G|18|314|+|18|314|-|0|0&A|3|87|+|3|87|-|0|0
isotig05725	gigaBayes	SNP	1456	1456	0.846894	.	.	alleles=C,T;individualGenotypes=as1644:CT|0.690223,as2232:CT|0.845994;individualGenotypeProbabilities=as1644:CC|0.309777&CT|0.690223&TT|4.69994e-17,as2232:CC|0.154006&CT|0.845994&TT|2.50373e-29;individualAlleleCounts=as1644:C|8|180|+|8|180|-|0|0&T|1|24|+|1|24|-|0|0,as2232:C|13|306|+|13|306|-|0|0&T|3|50|+|3|50|-|0|0
isotig05725	gigaBayes	SNP	1457	1457	0.884686	.	.	alleles=T,C;individualGenotypes=as1644:TC|0.735511,as2232:TC|0.883927;individualGenotypeProbabilities=as1644:CC|2.19778e-09&TC|0.735511&TT|0.264489,as2232:CC|2.76321e-16&TC|0.883927&TT|0.116073;individualAlleleCounts=as1644:T|7|102|+|7|102|-|0|0&C|1|22|+|1|22|-|0|0,as2232:T|13|178|+|13|178|-|0|0&C|3|51|+|3|51|-|0|0
isotig05725	gigaBayes	SNP	1635	1635	0.890154	.	.	alleles=T,G;individualGenotypes=as1644:TT|0.821933,as2232:GG|0.534114;individualGenotypeProbabilities=as1644:GG|4.37723e-05&TG|0.178023&TT|0.821933,as2232:GG|0.534114&TG|0.356083&TT|0.109802;individualAlleleCounts=as1644:T|3|74|+|3|74|-|0|0&G|0|0|+|0|0|-|0|0,as2232:T|0|0|+|0|0|-|0|0&G|2|40|+|2|40|-|0|0
isotig05730	gigaBayes	SNP	1041	1041	0.997666	.	.	alleles=C,A;individualGenotypes=as2232:CA|0.997666;individualGenotypeProbabilities=as2232:AA|1.49968e-24&CA|0.997666&CC|0.00233395;individualAlleleCounts=as2232:C|9|278|+|9|278|-|0|0&A|2|66|+|2|66|-|0|0
isotig05734	gigaBayes	SNP	1606	1606	0.996325	.	.	alleles=A,T;individualGenotypes=as2232:AT|0.996325;individualGenotypeProbabilities=as2232:AA|0.00367544&AT|0.996325&TT|2.43283e-29;individualAlleleCounts=as2232:A|14|330|+|14|330|-|0|0&T|4|68|+|4|68|-|0|0
isotig05734	gigaBayes	SNP	1607	1607	0.98495	.	.	alleles=T,A;individualGenotypes=as2232:TA|0.98495;individualGenotypeProbabilities=as2232:AA|3.25415e-21&TA|0.98495&TT|0.0150498;individualAlleleCounts=as2232:T|14|250|+|14|250|-|0|0&A|4|62|+|4|62|-|0|0
isotig05734	gigaBayes	SNP	1699	1699	0.868145	.	.	alleles=T,A;individualGenotypes=as2232:TA|0.868145;individualGenotypeProbabilities=as2232:AA|0.0312378&TA|0.868145&TT|0.100618;individualAlleleCounts=as2232:T|4|46|+|4|46|-|0|0&A|2|40|+|2|40|-|0|0
isotig05742	gigaBayes	SNP	883	883	0.997598	.	.	alleles=T,C;individualGenotypes=as1644:TC|0.997598;individualGenotypeProbabilities=as1644:CC|2.77854e-42&TC|0.997598&TT|0.0024017;individualAlleleCounts=as1644:T|15|470|+|15|470|-|0|0&C|2|80|+|2|80|-|0|0
isotig05751	gigaBayes	SNP	1763	1763	1	.	.	alleles=G,A;individualGenotypes=as1644:AA|0.80001,as2232:GG|0.999951;individualGenotypeProbabilities=as1644:AA|0.80001&GA|0.19999&GG|2.39994e-11,as2232:AA|1.54942e-52&GA|4.88257e-05&GG|0.999951;individualAlleleCounts=as1644:G|0|0|+|0|0|-|0|0&A|4|140|+|4|140|-|0|0,as2232:G|16|552|+|16|552|-|0|0&A|0|0|+|0|0|-|0|0
isotig05751	gigaBayes	SNP	1855	1855	0.997898	.	.	alleles=C,G;individualGenotypes=as1644:CC|0.969761,as2232:CG|0.997898;individualGenotypeProbabilities=as1644:CC|0.969761&CG|0.0302393&GG|9.90488e-16,as2232:CC|0.00210152&CG|0.997898&GG|9.15158e-79;individualAlleleCounts=as1644:C|5|150|+|5|150|-|0|0&G|0|0|+|0|0|-|0|0,as2232:C|24|821|+|24|821|-|0|0&G|3|102|+|3|102|-|0|0
isotig05751	gigaBayes	SNP	1864	1864	0.993373	.	.	alleles=A,G;individualGenotypes=as1644:AA|0.969898,as2232:AG|0.993373;individualGenotypeProbabilities=as1644:AA|0.969898&AG|0.0301022&GG|6.10871e-17,as2232:AA|0.00662669&AG|0.993373&GG|1.42334e-81;individualAlleleCounts=as1644:A|5|162|+|5|162|-|0|0&G|0|0|+|0|0|-|0|0,as2232:A|24|849|+|24|849|-|0|0&G|3|97|+|3|97|-|0|0
isotig05751	gigaBayes	SNP	1887	1887	0.836009	.	.	alleles=C,T;individualGenotypes=as1644:CC|0.987138,as2232:CT|0.836009;individualGenotypeProbabilities=as1644:CC|0.987138&CT|0.0128617&TT|6.71019e-18,as2232:CC|0.163991&CT|0.836009&TT|3.53312e-90;individualAlleleCounts=as1644:C|6|171|+|6|171|-|0|0&T|0|0|+|0|0|-|0|0,as2232:C|27|942|+|27|942|-|0|0&T|3|90|+|3|90|-|0|0
isotig05751	gigaBayes	SNP	1995	1995	0.617919	.	.	alleles=C,T;individualGenotypes=as1644:CC|0.990494,as2232:CT|0.617919;individualGenotypeProbabilities=as1644:CC|0.990494&CT|0.00950644&TT|7.70579e-21,as2232:CC|0.382081&CT|0.617919&TT|2.56136e-81;individualAlleleCounts=as1644:C|6|199|+|6|199|-|0|0&T|0|0|+|0|0|-|0|0,as2232:C|25|847|+|25|847|-|0|0&T|3|80|+|3|80|-|0|0
isotig05754	gigaBayes	SNP	687	687	0.999882	.	.	alleles=T,C;individualGenotypes=as1644:TT|0.999993,as2232:TC|0.957823;individualGenotypeProbabilities=as1644:CC|2.25026e-52&TC|7.30756e-06&TT|0.999993,as2232:CC|0.0420585&TC|0.957823&TT|0.000118059;individualAlleleCounts=as1644:T|17|538|+|17|538|-|0|0&C|0|0|+|0|0|-|0|0,as2232:T|1|12|+|1|12|-|0|0&C|2|72|+|2|72|-|0|0
isotig05754	gigaBayes	SNP	744	744	0.86159	.	.	alleles=C,T;individualGenotypes=as1644:CC|1,as2232:CT|0.858711;individualGenotypeProbabilities=as1644:CC|1&CT|2.04733e-07&TT|8.17751e-64,as2232:CC|0.13841&CT|0.858711&TT|0.00287871;individualAlleleCounts=as1644:C|22|641|+|22|641|-|0|0&T|0|0|+|0|0|-|0|0,as2232:C|1|23|+|1|23|-|0|0&T|2|41|+|2|41|-|0|0
isotig05756	gigaBayes	SNP	838	838	0.9995	.	.	alleles=A,G;individualGenotypes=as2232:AG|0.9995;individualGenotypeProbabilities=as2232:AA|0.000500211&AG|0.9995&GG|2.47005e-26;individualAlleleCounts=as2232:A|8|291|+|8|291|-|0|0&G|3|68|+|3|68|-|0|0
isotig05757	gigaBayes	SNP	1215	1215	0.99153	.	.	alleles=T,A;individualGenotypes=as1644:TA|0.99153;individualGenotypeProbabilities=as1644:AA|4.16919e-05&TA|0.99153&TT|0.00842784;individualAlleleCounts=as1644:T|2|72|+|2|72|-|0|0&A|2|49|+|2|49|-|0|0
isotig05762	gigaBayes	SNP	737	737	0.999994	.	.	alleles=G,A;individualGenotypes=as1644:AA|0.809519,as2232:GG|0.952381;individualGenotypeProbabilities=as1644:AA|0.809519&GA|0.190475&GG|6.07214e-06,as2232:AA|2.28739e-18&GA|0.0476188&GG|0.952381;individualAlleleCounts=as1644:G|0|0|+|0|0|-|0|0&A|4|86|+|4|86|-|0|0,as2232:G|6|210|+|6|210|-|0|0&A|0|0|+|0|0|-|0|0
isotig05770	gigaBayes	SNP	316	316	0.999984	.	.	alleles=A,G;individualGenotypes=as1644:AA|0.799998,as2232:AG|0.99997;individualGenotypeProbabilities=as1644:AA|0.799998&AG|0.199994&GG|8.45972e-06,as2232:AA|1.59732e-05&AG|0.99997&GG|1.39393e-05;individualAlleleCounts=as1644:A|2|50|+|2|50|-|0|0&G|0|0|+|0|0|-|0|0,as2232:A|2|46|+|2|46|-|0|0&G|2|80|+|2|80|-|0|0
isotig05786	gigaBayes	SNP	1488	1488	0.971683	.	.	alleles=G,T;individualGenotypes=as1644:GT|0.971683;individualGenotypeProbabilities=as1644:GG|0.0283171&GT|0.971683&TT|1.41578e-17;individualAlleleCounts=as1644:G|6|202|+|6|202|-|0|0&T|2|49|+|2|49|-|0|0
isotig05797	gigaBayes	SNP	527	527	0.999944	.	.	alleles=A,G;individualGenotypes=as1644:AG|0.999944;individualGenotypeProbabilities=as1644:AA|5.63064e-05&AG|0.999944&GG|7.13608e-22;individualAlleleCounts=as1644:A|7|247|+|7|247|-|0|0&G|2|78|+|2|78|-|0|0
isotig05799	gigaBayes	SNP	998	999	0.920971	.	.	alleles=G,A;individualGenotypes=as1644:GA|0.920971;individualGenotypeProbabilities=as1644:AA|3.60954e-06&GA|0.920971&GG|0.0790249;individualAlleleCounts=as1644:G|6|87|+|6|87|-|0|0&A|3|43|+|3|43|-|0|0
isotig05800	gigaBayes	SNP	584	584	0.99831	.	.	alleles=A,G;individualGenotypes=as2232:AG|0.99831;individualGenotypeProbabilities=as2232:AA|0.00169037&AG|0.99831&GG|1.34777e-10;individualAlleleCounts=as2232:A|4|129|+|4|129|-|0|0&G|2|58|+|2|58|-|0|0
isotig05802	gigaBayes	SNP	783	783	0.999985	.	.	alleles=C,G;individualGenotypes=as2232:CG|0.999985;individualGenotypeProbabilities=as2232:CC|1.52257e-05&CG|0.999985&GG|1.52358e-16;individualAlleleCounts=as2232:C|5|190|+|5|190|-|0|0&G|2|80|+|2|80|-|0|0
isotig05814	gigaBayes	SNP	149	149	1	.	.	alleles=C,G;individualGenotypes=as1644:CC|0.999992,as2232:CG|0.999997;individualGenotypeProbabilities=as1644:CC|0.999992&CG|7.62931e-06&GG|2.57085e-65,as2232:CC|2.31572e-16&CG|0.999997&GG|2.84715e-06;individualAlleleCounts=as1644:C|17|646|+|17|646|-|0|0&G|0|0|+|0|0|-|0|0,as2232:C|2|61|+|2|61|-|0|0&G|7|197|+|7|197|-|0|0
isotig05814	gigaBayes	SNP	287	287	1	.	.	alleles=G,C;individualGenotypes=as1644:GG|1,as2232:GC|1;individualGenotypeProbabilities=as1644:CC|1.27498e-78&GC|2.38419e-07&GG|1,as2232:CC|1.3204e-123&GC|1&GG|4.05704e-89;individualAlleleCounts=as1644:G|22|779|+|22|779|-|0|0&C|0|0|+|0|0|-|0|0,as2232:G|34|1235|+|34|1235|-|0|0&C|26|925|+|26|925|-|0|0
isotig05814	gigaBayes	SNP	425	425	1	.	.	alleles=A,G;individualGenotypes=as1644:AA|1,as2232:AG|1;individualGenotypeProbabilities=as1644:AA|1&AG|9.31323e-10&GG|4.32938e-95,as2232:AA|1.04998e-112&AG|1&GG|2.23442e-118;individualAlleleCounts=as1644:A|30|944|+|30|944|-|0|0&G|0|0|+|0|0|-|0|0,as2232:A|35|1181|+|35|1181|-|0|0&G|35|1159|+|35|1159|-|0|0
isotig05814	gigaBayes	SNP	539	539	1	.	.	alleles=C,G;individualGenotypes=as1644:CC|1,as2232:CG|1;individualGenotypeProbabilities=as1644:CC|1&CG|1.86265e-09&GG|2.09342e-49,as2232:CC|4.22923e-74&CG|1&GG|2.48774e-52;individualAlleleCounts=as1644:C|29|492|+|29|492|-|0|0&G|0|0|+|0|0|-|0|0,as2232:C|32|525|+|32|525|-|0|0&G|30|774|+|30|774|-|0|0
isotig05814	gigaBayes	SNP	605	605	1	.	.	alleles=G,A;individualGenotypes=as1644:AA|0.999878,as2232:GG|1;individualGenotypeProbabilities=as1644:AA|0.999878&GA|0.000122055&GG|8.6575e-39,as2232:AA|1.69749e-100&GA|1.77614e-15&GG|1;individualAlleleCounts=as1644:G|0|0|+|0|0|-|0|0&A|15|416|+|15|416|-|0|0,as2232:G|51|1038|+|51|1038|-|0|0&A|0|0|+|0|0|-|0|0
isotig05814	gigaBayes	SNP	738	738	0.999858	.	.	alleles=A,G;individualGenotypes=as1644:AA|0.999969,as2232:AG|0.999858;individualGenotypeProbabilities=as1644:AA|0.999969&AG|3.05123e-05&GG|3.38435e-46,as2232:AA|0.000141952&AG|0.999858&GG|3.1201e-33;individualAlleleCounts=as1644:A|15|455|+|15|455|-|0|0&G|0|0|+|0|0|-|0|0,as2232:A|12|335|+|12|335|-|0|0&G|4|83|+|4|83|-|0|0
isotig05825	gigaBayes	SNP	569	569	1	.	.	alleles=G,A;individualGenotypes=as1644:AA|0.941606,as2232:GG|0.992701;individualGenotypeProbabilities=as1644:AA|0.941606&GA|0.0583942&GG|2.22532e-19,as2232:AA|5.62852e-28&GA|0.00729927&GG|0.992701;individualAlleleCounts=as1644:G|0|0|+|0|0|-|0|0&A|6|221|+|6|221|-|0|0,as2232:G|9|307|+|9|307|-|0|0&A|0|0|+|0|0|-|0|0
isotig05830	gigaBayes	SNP	295	295	1	.	.	alleles=C,T;individualGenotypes=as1644:CC|1,as2232:TT|0.941176;individualGenotypeProbabilities=as1644:CC|1&CT|1.30614e-17&TT|1.15083e-212,as2232:CC|1.77977e-20&CT|0.0588235&TT|0.941176;individualAlleleCounts=as1644:C|58|2154|+|58|2154|-|0|0&T|0|0|+|0|0|-|0|0,as2232:C|0|0|+|0|0|-|0|0&T|6|232|+|6|232|-|0|0
isotig05830	gigaBayes	SNP	388	388	1	.	.	alleles=A,G;individualGenotypes=as1644:AA|1,as2232:GG|0.941176;individualGenotypeProbabilities=as1644:AA|1&AG|1.30614e-17&GG|7.54024e-198,as2232:AA|9.25504e-13&AG|0.0588235&GG|0.941176;individualAlleleCounts=as1644:A|58|2006|+|58|2006|-|0|0&G|0|0|+|0|0|-|0|0,as2232:A|0|0|+|0|0|-|0|0&G|6|155|+|6|155|-|0|0
isotig05830	gigaBayes	SNP	793	793	0.978478	.	.	alleles=G,T;individualGenotypes=as1644:GG|0.999999,as2232:TT|0.652316;individualGenotypeProbabilities=as1644:GG|0.999999&GT|6.22097e-07&TT|5.68294e-53,as2232:GG|0.0215221&GT|0.326161&TT|0.652316;individualAlleleCounts=as1644:G|22|556|+|22|556|-|0|0&T|0|0|+|0|0|-|0|0,as2232:G|0|0|+|0|0|-|0|0&T|3|50|+|3|50|-|0|0
isotig05830	gigaBayes	SNP	962	962	1	.	.	alleles=C,A;individualGenotypes=as1644:CC|0.999898,as2232:AA|0.80002;individualGenotypeProbabilities=as1644:AA|2.67457e-49&CA|0.000102053&CC|0.999898,as2232:AA|0.80002&CA|0.19998&CC|1.95262e-10;individualAlleleCounts=as1644:C|22|532|+|22|532|-|0|0&A|1|11|+|1|11|-|0|0,as2232:C|0|0|+|0|0|-|0|0&A|4|131|+|4|131|-|0|0
isotig05830	gigaBayes	SNP	1288	1288	1	.	.	alleles=G,A;individualGenotypes=as1644:GG|0.979592,as2232:AA|0.673469;individualGenotypeProbabilities=as1644:AA|3.90873e-10&GA|0.0204082&GG|0.979592,as2232:AA|0.673469&GA|0.326531&GG|3.90348e-09;individualAlleleCounts=as1644:G|7|128|+|7|128|-|0|0&A|0|0|+|0|0|-|0|0,as2232:G|0|0|+|0|0|-|0|0&A|3|117|+|3|117|-|0|0
isotig05830	gigaBayes	SNP	1321	1321	1	.	.	alleles=C,G;individualGenotypes=as1644:CC|0.96,as2232:GG|0.68;individualGenotypeProbabilities=as1644:CC|0.96&CG|0.04&GG|5.63764e-09,as2232:CC|1.52323e-08&CG|0.32&GG|0.68;individualAlleleCounts=as1644:C|6|116|+|6|116|-|0|0&G|0|0|+|0|0|-|0|0,as2232:C|0|0|+|0|0|-|0|0&G|3|111|+|3|111|-|0|0
isotig05830	gigaBayes	SNP	1351	1351	1	.	.	alleles=T,C;individualGenotypes=as1644:TT|0.857143,as2232:CC|0.714286;individualGenotypeProbabilities=as1644:CC|2.72581e-10&TC|0.142857&TT|0.857143,as2232:CC|0.714286&TC|0.285714&TT|1.36002e-08;individualAlleleCounts=as1644:T|4|128|+|4|128|-|0|0&C|0|0|+|0|0|-|0|0,as2232:T|0|0|+|0|0|-|0|0&C|3|111|+|3|111|-|0|0
isotig05830	gigaBayes	SNP	1372	1372	0.999994	.	.	alleles=A,T;individualGenotypes=as1644:TT|0.749996,as2232:AA|0.750001;individualGenotypeProbabilities=as1644:AA|6.00317e-06&AT|0.249998&TT|0.749996,as2232:AA|0.750001&AT|0.249998&TT|4.74035e-08;individualAlleleCounts=as1644:A|0|0|+|0|0|-|0|0&T|3|84|+|3|84|-|0|0,as2232:A|3|105|+|3|105|-|0|0&T|0|0|+|0|0|-|0|0
isotig05833	gigaBayes	SNP	957	957	0.953278	.	.	alleles=A,G;individualGenotypes=as2232:AG|0.953278;individualGenotypeProbabilities=as2232:AA|0.0467219&AG|0.953278&GG|3.78622e-09;individualAlleleCounts=as2232:A|5|116|+|5|116|-|0|0&G|2|45|+|2|45|-|0|0
isotig05836	gigaBayes	SNP	342	342	1	.	.	alleles=A,G;individualGenotypes=as1644:GG|0.666534,as2232:AG|1;individualGenotypeProbabilities=as1644:AA|0.000133022&AG|0.333333&GG|0.666534,as2232:AA|1.13607e-08&AG|1&GG|5.35061e-13;individualAlleleCounts=as1644:A|0|0|+|0|0|-|0|0&G|1|37|+|1|37|-|0|0,as2232:A|4|156|+|4|156|-|0|0&G|2|80|+|2|80|-|0|0
isotig05836	gigaBayes	SNP	737	737	1	.	.	alleles=G,A;individualGenotypes=as1644:AA|0.888985,as2232:GG|0.999133;individualGenotypeProbabilities=as1644:AA|0.888985&GA|0.111015&GG|2.68249e-12,as2232:AA|3.54317e-26&GA|0.000867303&GG|0.999133;individualAlleleCounts=as1644:G|0|0|+|0|0|-|0|0&A|5|150|+|5|150|-|0|0,as2232:G|12|290|+|12|290|-|0|0&A|0|0|+|0|0|-|0|0
isotig05836	gigaBayes	SNP	760	760	1	.	.	alleles=G,T;individualGenotypes=as1644:GG|0.941176,as2232:GT|1;individualGenotypeProbabilities=as1644:GG|0.941176&GT|0.0588235&TT|1.89731e-12,as2232:GG|1.61762e-09&GT|1&TT|5.50834e-28;individualAlleleCounts=as1644:G|4|117|+|4|117|-|0|0&T|0|0|+|0|0|-|0|0,as2232:G|9|277|+|9|277|-|0|0&T|4|127|+|4|127|-|0|0
isotig05837	gigaBayes	SNP	479	479	0.501584	.	.	alleles=A,G;individualGenotypes=as2232:AG|0.501584;individualGenotypeProbabilities=as2232:AA|0.498416&AG|0.501584&GG|1.24895e-30;individualAlleleCounts=as2232:A|10|338|+|10|338|-|0|0&G|2|42|+|2|42|-|0|0
isotig05840	gigaBayes	SNP	365	365	1	.	.	alleles=T,C;individualGenotypes=as1644:CC|0.888895,as2232:TT|0.999946;individualGenotypeProbabilities=as1644:CC|0.888895&TC|0.111105&TT|2.75539e-12,as2232:CC|5.34808e-55&TC|5.42505e-05&TT|0.999946;individualAlleleCounts=as1644:T|0|0|+|0|0|-|0|0&C|5|150|+|5|150|-|0|0,as2232:T|16|577|+|16|577|-|0|0&C|0|0|+|0|0|-|0|0
isotig05852	gigaBayes	SNP	294	294	1	.	.	alleles=C,G;individualGenotypes=as1644:CC|0.96,as2232:GG|0.68;individualGenotypeProbabilities=as1644:CC|0.96&CG|0.04&GG|1.94386e-16,as2232:CC|3.04294e-07&CG|0.32&GG|0.68;individualAlleleCounts=as1644:C|6|190|+|6|190|-|0|0&G|0|0|+|0|0|-|0|0,as2232:C|0|0|+|0|0|-|0|0&G|3|98|+|3|98|-|0|0
isotig05852	gigaBayes	SNP	413	413	1	.	.	alleles=T,C;individualGenotypes=as1644:TC|1,as2232:TT|0.798914;individualGenotypeProbabilities=as1644:CC|1.74832e-22&TC|1&TT|8.09168e-09,as2232:CC|0.00108612&TC|0.2&TT|0.798914;individualAlleleCounts=as1644:T|7|227|+|7|227|-|0|0&C|3|118|+|3|118|-|0|0,as2232:T|2|29|+|2|29|-|0|0&C|0|0|+|0|0|-|0|0
isotig05853	gigaBayes	SNP	449	449	0.941193	.	.	alleles=G,T;individualGenotypes=as1644:GG|0.811031,as2232:TT|0.565439;individualGenotypeProbabilities=as1644:GG|0.811031&GT|0.188235&TT|0.000734294,as2232:GG|0.0580724&GT|0.376489&TT|0.565439;individualAlleleCounts=as1644:G|3|62|+|3|62|-|0|0&T|0|0|+|0|0|-|0|0,as2232:G|0|0|+|0|0|-|0|0&T|2|43|+|2|43|-|0|0
isotig05856	gigaBayes	SNP	424	424	1	.	.	alleles=A,G;individualGenotypes=as1644:AG|1,as2232:AA|0.666583;individualGenotypeProbabilities=as1644:AA|3.5871e-12&AG|1&GG|4.23621e-40,as2232:AA|0.666583&AG|0.333333&GG|8.39284e-05;individualAlleleCounts=as1644:A|12|403|+|12|403|-|0|0&G|4|157|+|4|157|-|0|0,as2232:A|1|39|+|1|39|-|0|0&G|0|0|+|0|0|-|0|0
isotig05866	gigaBayes	SNP	876	876	1	.	.	alleles=G,C;individualGenotypes=as1644:GG|1,as2232:CC|0.999992;individualGenotypeProbabilities=as1644:CC|5.98214e-154&GC|3.55269e-15&GG|1,as2232:CC|0.999992&GC|7.62934e-06&GG|3.14776e-61;individualAlleleCounts=as1644:G|50|1568|+|50|1568|-|0|0&C|0|0|+|0|0|-|0|0,as2232:G|0|0|+|0|0|-|0|0&C|19|640|+|19|640|-|0|0
isotig05866	gigaBayes	SNP	980	980	0.700401	.	.	alleles=C,T;individualGenotypes=as1644:CC|0.999991,as2232:CT|0.700401;individualGenotypeProbabilities=as1644:CC|0.999991&CT|8.95799e-06&TT|5.53964e-83,as2232:CC|0.299599&CT|0.700401&TT|5.50977e-32;individualAlleleCounts=as1644:C|33|851|+|33|851|-|0|0&T|2|29|+|2|29|-|0|0,as2232:C|12|328|+|12|328|-|0|0&T|2|55|+|2|55|-|0|0
isotig05866	gigaBayes	SNP	1103	1103	1	.	.	alleles=A,T;individualGenotypes=as1644:AA|0.999985,as2232:TT|0.984616;individualGenotypeProbabilities=as1644:AA|0.999985&AT|1.50238e-05&TT|9.31601e-33,as2232:AA|5.53029e-15&AT|0.0153844&TT|0.984616;individualAlleleCounts=as1644:A|18|357|+|18|357|-|0|0&T|0|0|+|0|0|-|0|0,as2232:A|0|0|+|0|0|-|0|0&T|8|178|+|8|178|-|0|0
isotig05867	gigaBayes	SNP	740	740	1	.	.	alleles=C,T;individualGenotypes=as1644:TT|0.80001,as2232:CC|0.999951;individualGenotypeProbabilities=as1644:CC|3.01702e-13&CT|0.19999&TT|0.80001,as2232:CC|0.999951&CT|4.88257e-05&TT|1.60949e-44;individualAlleleCounts=as1644:C|0|0|+|0|0|-|0|0&T|4|159|+|4|159|-|0|0,as2232:C|16|472|+|16|472|-|0|0&T|0|0|+|0|0|-|0|0
isotig05877	gigaBayes	SNP	247	247	1	.	.	alleles=G,A;individualGenotypes=as1644:GG|1,as2232:AA|0.941176;individualGenotypeProbabilities=as1644:AA|3.3966e-91&GA|6.84796e-12&GG|1,as2232:AA|0.941176&GA|0.0588235&GG|2.87157e-15;individualAlleleCounts=as1644:G|39|941|+|39|941|-|0|0&A|0|0|+|0|0|-|0|0,as2232:G|0|0|+|0|0|-|0|0&A|6|180|+|6|180|-|0|0
isotig05877	gigaBayes	SNP	346	346	1	.	.	alleles=G,A;individualGenotypes=as1644:GG|1,as2232:AA|0.8;individualGenotypeProbabilities=as1644:AA|6.59047e-100&GA|2.98023e-09&GG|1,as2232:AA|0.8&GA|0.2&GG|6.02079e-13;individualAlleleCounts=as1644:G|30|1026|+|30|1026|-|0|0&A|0|0|+|0|0|-|0|0,as2232:G|0|0|+|0|0|-|0|0&A|4|156|+|4|156|-|0|0
isotig05877	gigaBayes	SNP	378	378	1	.	.	alleles=T,C;individualGenotypes=as1644:TT|1,as2232:CC|0.888889;individualGenotypeProbabilities=as1644:CC|5.7559e-82&TC|2.6491e-08&TT|1,as2232:CC|0.888889&TC|0.111111&TT|3.36039e-14;individualAlleleCounts=as1644:T|27|847|+|27|847|-|0|0&C|0|0|+|0|0|-|0|0,as2232:T|0|0|+|0|0|-|0|0&C|5|169|+|5|169|-|0|0
isotig05877	gigaBayes	SNP	587	587	0.999766	.	.	alleles=T,C;individualGenotypes=as1644:TT|0.984619,as2232:CC|0.507573;individualGenotypeProbabilities=as1644:CC|4.66479e-25&TC|0.015381&TT|0.984619,as2232:CC|0.507573&TC|0.492193&TT|0.000233987;individualAlleleCounts=as1644:T|7|275|+|7|275|-|0|0&C|0|0|+|0|0|-|0|0,as2232:T|0|0|+|0|0|-|0|0&C|2|68|+|2|68|-|0|0
isotig05877	gigaBayes	SNP	886	886	0.692098	.	.	alleles=C,G;individualGenotypes=as1644:CG|0.692098,as2232:CC|0.959288;individualGenotypeProbabilities=as1644:CC|0.307902&CG|0.692098&GG|1.69723e-40,as2232:CC|0.959288&CG|0.0407116&GG|5.39083e-14;individualAlleleCounts=as1644:C|13|411|+|13|411|-|0|0&G|3|53|+|3|53|-|0|0,as2232:C|4|131|+|4|131|-|0|0&G|0|0|+|0|0|-|0|0
isotig05877	gigaBayes	SNP	1140	1140	1	.	.	alleles=T,C;individualGenotypes=as1644:TT|0.999885,as2232:CC|0.941183;individualGenotypeProbabilities=as1644:CC|2.91737e-46&TC|0.000114877&TT|0.999885,as2232:CC|0.941183&TC|0.0588168&TT|9.21508e-16;individualAlleleCounts=as1644:T|15|490|+|15|490|-|0|0&C|0|0|+|0|0|-|0|0,as2232:T|0|0|+|0|0|-|0|0&C|6|185|+|6|185|-|0|0
isotig05877	gigaBayes	SNP	1231	1231	1	.	.	alleles=G,A;individualGenotypes=as1644:GG|0.999996,as2232:AA|0.941177;individualGenotypeProbabilities=as1644:AA|3.62742e-64&GA|3.59029e-06&GG|0.999996,as2232:AA|0.941177&GA|0.0588233&GG|2.00858e-09;individualAlleleCounts=as1644:G|20|669|+|20|669|-|0|0&A|0|0|+|0|0|-|0|0,as2232:G|0|0|+|0|0|-|0|0&A|6|122|+|6|122|-|0|0
isotig05877	gigaBayes	SNP	1558	1558	1	.	.	alleles=G,A;individualGenotypes=as1644:AA|0.999024,as2232:GG|0.999985;individualGenotypeProbabilities=as1644:AA|0.999024&GA|0.000975595&GG|4.75326e-42,as2232:AA|2.40339e-60&GA|1.52437e-05&GG|0.999985;individualAlleleCounts=as1644:G|0|0|+|0|0|-|0|0&A|12|448|+|12|448|-|0|0,as2232:G|18|631|+|18|631|-|0|0&A|0|0|+|0|0|-|0|0
isotig05877	gigaBayes	SNP	1657	1657	1	.	.	alleles=A,T;individualGenotypes=as1644:TT|0.999939,as2232:AA|1;individualGenotypeProbabilities=as1644:AA|1.78517e-43&AT|6.10314e-05&TT|0.999939,as2232:AA|1&AT|4.76808e-07&TT|7.8811e-53;individualAlleleCounts=as1644:A|0|0|+|0|0|-|0|0&T|16|463|+|16|463|-|0|0,as2232:A|23|557|+|23|557|-|0|0&T|0|0|+|0|0|-|0|0
isotig05877	gigaBayes	SNP	2034	2034	1	.	.	alleles=G,T;individualGenotypes=as1644:GG|1,as2232:TT|0.941176;individualGenotypeProbabilities=as1644:GG|1&GT|1.09567e-10&TT|1.2418e-103,as2232:GG|9.13798e-15&GT|0.0588235&TT|0.941176;individualAlleleCounts=as1644:G|35|1064|+|35|1064|-|0|0&T|0|0|+|0|0|-|0|0,as2232:G|0|0|+|0|0|-|0|0&T|6|175|+|6|175|-|0|0
isotig05877	gigaBayes	SNP	2036	2036	1	.	.	alleles=A,T;individualGenotypes=as1644:AA|1,as2232:AT|1;individualGenotypeProbabilities=as1644:AA|1&AT|2.91038e-11&TT|2.62832e-73,as2232:AA|6.00621e-09&AT|1&TT|7.82131e-13;individualAlleleCounts=as1644:A|35|729|+|35|729|-|0|0&T|0|0|+|0|0|-|0|0,as2232:A|6|122|+|6|122|-|0|0&T|5|118|+|5|118|-|0|0
isotig05877	gigaBayes	SNP	2041	2041	0.994611	.	.	alleles=G,A;individualGenotypes=as1644:GG|1,as2232:GA|0.994611;individualGenotypeProbabilities=as1644:AA|1.05036e-89&GA|2.8947e-11&GG|1,as2232:AA|1.11896e-18&GA|0.994611&GG|0.00538924;individualAlleleCounts=as1644:G|35|892|+|35|892|-|0|0&A|0|0|+|0|0|-|0|0,as2232:G|7|182|+|7|182|-|0|0&A|4|60|+|4|60|-|0|0
isotig05877	gigaBayes	SNP	2060	2060	1	.	.	alleles=C,T;individualGenotypes=as1644:CC|1,as2232:TT|0.992248;individualGenotypeProbabilities=as1644:CC|1&CT|1.15513e-10&TT|6.1904e-120,as2232:CC|1.10804e-18&CT|0.00775194&TT|0.992248;individualAlleleCounts=as1644:C|35|1227|+|35|1227|-|0|0&T|0|0|+|0|0|-|0|0,as2232:C|0|0|+|0|0|-|0|0&T|9|215|+|9|215|-|0|0
isotig05880	gigaBayes	SNP	290	290	1	.	.	alleles=A,C;individualGenotypes=as1644:AA|0.999758,as2232:CC|0.99225;individualGenotypeProbabilities=as1644:AA|0.999758&AC|0.000242189&CC|4.96768e-41,as2232:AA|1.19846e-25&AC|0.00775006&CC|0.99225;individualAlleleCounts=as1644:A|14|438|+|14|438|-|0|0&C|0|0|+|0|0|-|0|0,as2232:A|0|0|+|0|0|-|0|0&C|9|284|+|9|284|-|0|0
isotig05880	gigaBayes	SNP	314	314	1	.	.	alleles=C,G;individualGenotypes=as1644:CC|0.99997,as2232:GG|0.969698;individualGenotypeProbabilities=as1644:CC|0.99997&CG|2.95919e-05&GG|5.90475e-59,as2232:CC|5.92582e-19&CG|0.0303021&GG|0.969698;individualAlleleCounts=as1644:C|17|617|+|17|617|-|0|0&G|0|0|+|0|0|-|0|0,as2232:C|0|0|+|0|0|-|0|0&G|7|217|+|7|217|-|0|0
isotig05880	gigaBayes	SNP	339	339	1	.	.	alleles=T,C;individualGenotypes=as1644:TT|0.99997,as2232:CC|0.984616;individualGenotypeProbabilities=as1644:CC|2.44245e-51&TC|3.00472e-05&TT|0.99997,as2232:CC|0.984616&TC|0.0153842&TT|4.81111e-21;individualAlleleCounts=as1644:T|17|541|+|17|541|-|0|0&C|0|0|+|0|0|-|0|0,as2232:T|0|0|+|0|0|-|0|0&C|8|238|+|8|238|-|0|0
isotig05880	gigaBayes	SNP	381	381	1	.	.	alleles=G,A;individualGenotypes=as1644:GG|0.999943,as2232:AA|0.94118;individualGenotypeProbabilities=as1644:AA|9.31583e-49&GA|5.74416e-05&GG|0.999943,as2232:AA|0.94118&GA|0.0588202&GG|6.09455e-13;individualAlleleCounts=as1644:G|16|515|+|16|515|-|0|0&A|0|0|+|0|0|-|0|0,as2232:G|0|0|+|0|0|-|0|0&A|6|157|+|6|157|-|0|0
isotig05880	gigaBayes	SNP	403	403	1	.	.	alleles=G,C;individualGenotypes=as1644:GG|0.99977,as2232:CC|0.94119;individualGenotypeProbabilities=as1644:CC|4.80753e-39&GC|0.000229727&GG|0.99977,as2232:CC|0.94119&GC|0.05881&GG|1.54806e-11;individualAlleleCounts=as1644:G|14|418|+|14|418|-|0|0&C|0|0|+|0|0|-|0|0,as2232:G|0|0|+|0|0|-|0|0&C|6|143|+|6|143|-|0|0
isotig05880	gigaBayes	SNP	482	482	1	.	.	alleles=T,C;individualGenotypes=as1644:TT|0.99844,as2232:CC|0.800312;individualGenotypeProbabilities=as1644:CC|5.18315e-29&TC|0.00156006&TT|0.99844,as2232:CC|0.800312&TC|0.199688&TT|3.20589e-07;individualAlleleCounts=as1644:T|11|317|+|11|317|-|0|0&C|0|0|+|0|0|-|0|0,as2232:T|0|0|+|0|0|-|0|0&C|4|99|+|4|99|-|0|0
isotig05882	gigaBayes	SNP	464	464	1	.	.	alleles=A,G;individualGenotypes=as1644:AA|0.971429,as2232:GG|0.942857;individualGenotypeProbabilities=as1644:AA|0.971429&AG|0.0285714&GG|1.37803e-22,as2232:AA|1.37615e-18&AG|0.0571429&GG|0.942857;individualAlleleCounts=as1644:A|7|253|+|7|253|-|0|0&G|0|0|+|0|0|-|0|0,as2232:A|0|0|+|0|0|-|0|0&G|6|213|+|6|213|-|0|0
isotig05882	gigaBayes	SNP	569	569	1	.	.	alleles=T,C;individualGenotypes=as1644:TT|0.971429,as2232:CC|0.942857;individualGenotypeProbabilities=as1644:CC|6.99112e-20&TC|0.0285714&TT|0.971429,as2232:CC|0.942857&TC|0.0571429&TT|1.11568e-16;individualAlleleCounts=as1644:T|7|226|+|7|226|-|0|0&C|0|0|+|0|0|-|0|0,as2232:T|0|0|+|0|0|-|0|0&C|6|194|+|6|194|-|0|0
isotig05882	gigaBayes	SNP	663	663	0.999997	.	.	alleles=C,T;individualGenotypes=as1644:TT|0.952378,as2232:CC|0.809524;individualGenotypeProbabilities=as1644:CC|2.93149e-06&CT|0.0476189&TT|0.952378,as2232:CC|0.809524&CT|0.190476&TT|4.64975e-07;individualAlleleCounts=as1644:C|0|0|+|0|0|-|0|0&T|6|90|+|6|90|-|0|0,as2232:C|4|97|+|4|97|-|0|0&T|0|0|+|0|0|-|0|0
isotig05882	gigaBayes	SNP	674	674	1	.	.	alleles=A,G;individualGenotypes=as1644:AA|0.952381,as2232:GG|0.809524;individualGenotypeProbabilities=as1644:AA|0.952381&AG|0.047619&GG|7.32236e-17,as2232:AA|2.91448e-09&AG|0.190476&GG|0.809524;individualAlleleCounts=as1644:A|6|195|+|6|195|-|0|0&G|0|0|+|0|0|-|0|0,as2232:A|0|0|+|0|0|-|0|0&G|4|119|+|4|119|-|0|0
isotig05892	gigaBayes	SNP	40	40	1	.	.	alleles=A,G;individualGenotypes=as1644:AA|0.99998,as2232:GG|0.666673;individualGenotypeProbabilities=as1644:AA|0.99998&AG|2.03446e-05&GG|1.3223e-53,as2232:AA|7.95135e-09&AG|0.333327&GG|0.666673;individualAlleleCounts=as1644:A|17|562|+|17|562|-|0|0&G|0|0|+|0|0|-|0|0,as2232:A|0|0|+|0|0|-|0|0&G|3|114|+|3|114|-|0|0
isotig05903	gigaBayes	SNP	185	185	0.999999	.	.	alleles=G,A;individualGenotypes=as2232:GA|0.999999;individualGenotypeProbabilities=as2232:AA|2.9357e-43&GA|0.999999&GG|9.26353e-07;individualAlleleCounts=as2232:G|13|470|+|13|470|-|0|0&A|3|105|+|3|105|-|0|0
isotig05903	gigaBayes	SNP	489	489	1	.	.	alleles=A,C;individualGenotypes=as1644:CC|0.969698,as2232:AA|0.99997;individualGenotypeProbabilities=as1644:AA|3.65959e-24&AC|0.0303021&CC|0.969698,as2232:AA|0.99997&AC|2.95919e-05&CC|5.94202e-59;individualAlleleCounts=as1644:A|0|0|+|0|0|-|0|0&C|7|269|+|7|269|-|0|0,as2232:A|17|617|+|17|617|-|0|0&C|0|0|+|0|0|-|0|0
isotig05903	gigaBayes	SNP	531	531	1	.	.	alleles=C,A;individualGenotypes=as1644:AA|0.996109,as2232:CC|1;individualGenotypeProbabilities=as1644:AA|0.996109&CA|0.00389105&CC|3.043e-30,as2232:AA|6.10565e-94&CA|2.96864e-08&CC|1;individualAlleleCounts=as1644:C|0|0|+|0|0|-|0|0&A|10|330|+|10|330|-|0|0,as2232:C|27|967|+|27|967|-|0|0&A|0|0|+|0|0|-|0|0
isotig05903	gigaBayes	SNP	572	572	0.580918	.	.	alleles=C,G;individualGenotypes=as1644:CG|0.580918,as2232:CC|1;individualGenotypeProbabilities=as1644:CC|0.419082&CG|0.580918&GG|5.6003e-80,as2232:CC|1&CG|1.03192e-15&GG|3.81864e-178;individualAlleleCounts=as1644:C|22|832|+|22|832|-|0|0&G|2|78|+|2|78|-|0|0,as2232:C|49|1772|+|49|1772|-|0|0&G|0|0|+|0|0|-|0|0
isotig05903	gigaBayes	SNP	642	642	1	.	.	alleles=C,G;individualGenotypes=as1644:GG|0.968237,as2232:CC|1;individualGenotypeProbabilities=as1644:CC|4.03437e-108&CG|0.0317629&GG|0.968237,as2232:CC|1&CG|2.62441e-20&GG|1.29337e-194;individualAlleleCounts=as1644:C|3|47|+|3|47|-|0|0&G|32|1155|+|32|1155|-|0|0,as2232:C|67|1976|+|67|1976|-|0|0&G|0|0|+|0|0|-|0|0
isotig05903	gigaBayes	SNP	645	645	1	.	.	alleles=G,C;individualGenotypes=as1644:CC|1,as2232:GG|1;individualGenotypeProbabilities=as1644:CC|1&GC|1.16415e-10&GG|3.49944e-74,as2232:CC|8.27393e-211&GC|2.71051e-20&GG|1;individualAlleleCounts=as1644:G|0|0|+|0|0|-|0|0&C|35|772|+|35|772|-|0|0,as2232:G|67|2137|+|67|2137|-|0|0&C|0|0|+|0|0|-|0|0
isotig05903	gigaBayes	SNP	648	648	1	.	.	alleles=C,G;individualGenotypes=as1644:GG|1,as2232:CC|1;individualGenotypeProbabilities=as1644:CC|5.05634e-109&CG|5.82077e-11&GG|1,as2232:CC|1&CG|5.42101e-20&GG|4.84947e-157;individualAlleleCounts=as1644:C|0|0|+|0|0|-|0|0&G|36|1119|+|36|1119|-|0|0,as2232:C|66|1602|+|66|1602|-|0|0&G|0|0|+|0|0|-|0|0
isotig05903	gigaBayes	SNP	672	672	1	.	.	alleles=C,A;individualGenotypes=as1644:AA|1,as2232:CC|1;individualGenotypeProbabilities=as1644:AA|1&CA|9.09495e-13&CC|4.93681e-151,as2232:AA|2.05041e-262&CA|2.11758e-22&CC|1;individualAlleleCounts=as1644:C|0|0|+|0|0|-|0|0&A|42|1538|+|42|1538|-|0|0,as2232:C|74|2652|+|74|2652|-|0|0&A|0|0|+|0|0|-|0|0
isotig05903	gigaBayes	SNP	1045	1045	1	.	.	alleles=G,A;individualGenotypes=as1644:AA|0.889081,as2232:GG|0.998267;individualGenotypeProbabilities=as1644:AA|0.889081&GA|0.110919&GG|1.37552e-08,as2232:AA|2.95564e-20&GA|0.0017331&GG|0.998267;individualAlleleCounts=as1644:G|0|0|+|0|0|-|0|0&A|5|113|+|5|113|-|0|0,as2232:G|11|230|+|11|230|-|0|0&A|0|0|+|0|0|-|0|0
isotig05912	gigaBayes	SNP	323	323	0.999987	.	.	alleles=A,G;individualGenotypes=as1644:AA|0.88889,as2232:GG|0.555548;individualGenotypeProbabilities=as1644:AA|0.88889&AG|0.11111&GG|1.3314e-13,as2232:AA|1.33114e-05&AG|0.444439&GG|0.555548;individualAlleleCounts=as1644:A|4|160|+|4|160|-|0|0&G|0|0|+|0|0|-|0|0,as2232:A|0|0|+|0|0|-|0|0&G|2|80|+|2|80|-|0|0
isotig05918	gigaBayes	SNP	243	243	0.99994	.	.	alleles=G,A;individualGenotypes=as1644:AA|0.49997,as2232:GG|1;individualGenotypeProbabilities=as1644:AA|0.49997&GA|0.49997&GG|5.96268e-05,as2232:AA|5.98752e-85&GA|2.38404e-07&GG|1;individualAlleleCounts=as1644:G|0|0|+|0|0|-|0|0&A|2|74|+|2|74|-|0|0,as2232:G|23|874|+|23|874|-|0|0&A|0|0|+|0|0|-|0|0
isotig05918	gigaBayes	SNP	296	296	0.99994	.	.	alleles=T,C;individualGenotypes=as1644:TC|0.49997,as2232:TT|1;individualGenotypeProbabilities=as1644:CC|0.49997&TC|0.49997&TT|5.96268e-05,as2232:CC|4.7843e-102&TC|7.45014e-09&TT|1;individualAlleleCounts=as1644:T|0|0|+|0|0|-|0|0&C|2|74|+|2|74|-|0|0,as2232:T|28|1045|+|28|1045|-|0|0&C|0|0|+|0|0|-|0|0
isotig06060	gigaBayes	SNP	2978	2978	0.999675	.	.	alleles=C,T;individualGenotypes=as1644:CT|0.999675;individualGenotypeProbabilities=as1644:CC|0.000324533&CT|0.999675&TT|1.30056e-86;individualAlleleCounts=as1644:C|25|932|+|25|932|-|0|0&T|3|108|+|3|108|-|0|0
isotig06060	gigaBayes	SNP	3341	3341	0.982805	.	.	alleles=C,A;individualGenotypes=as1644:CA|0.982805;individualGenotypeProbabilities=as1644:AA|6.28432e-56&CA|0.982805&CC|0.0171945;individualAlleleCounts=as1644:C|23|611|+|23|611|-|0|0&A|5|77|+|5|77|-|0|0
isotig06060	gigaBayes	SNP	3342	3342	0.999492	.	.	alleles=A,C;individualGenotypes=as1644:AC|0.999492;individualGenotypeProbabilities=as1644:AA|0.000508355&AC|0.999492&CC|3.44337e-23;individualAlleleCounts=as1644:A|24|292|+|24|292|-|0|0&C|5|94|+|5|94|-|0|0
isotig06085	gigaBayes	SNP	1994	1994	0.999774	.	.	alleles=G,A;individualGenotypes=as2232:GA|0.999774;individualGenotypeProbabilities=as2232:AA|1.43448e-25&GA|0.999774&GG|0.000226291;individualAlleleCounts=as2232:G|8|286|+|8|286|-|0|0&A|2|74|+|2|74|-|0|0
isotig06208	gigaBayes	SNP	1333	1333	1	.	.	alleles=G,A;individualGenotypes=as1644:AA|0.673469,as2232:GG|0.979592;individualGenotypeProbabilities=as1644:AA|0.673469&GA|0.326531&GG|6.1958e-08,as2232:AA|3.11109e-21&GA|0.0204082&GG|0.979592;individualAlleleCounts=as1644:G|0|0|+|0|0|-|0|0&A|3|105|+|3|105|-|0|0,as2232:G|7|238|+|7|238|-|0|0&A|0|0|+|0|0|-|0|0
isotig06208	gigaBayes	SNP	1392	1392	1	.	.	alleles=T,A;individualGenotypes=as1644:AA|0.888979,as2232:TA|0.99919;individualGenotypeProbabilities=as1644:AA|0.888979&TA|0.111021&TT|4.20043e-10,as2232:AA|9.8746e-15&TA|0.99919&TT|0.000810255;individualAlleleCounts=as1644:T|0|0|+|0|0|-|0|0&A|3|99|+|3|99|-|0|0,as2232:T|6|181|+|6|181|-|0|0&A|1|37|+|1|37|-|0|0
isotig06208	gigaBayes	SNP	1424	1424	0.999859	.	.	alleles=T,C;individualGenotypes=as1644:CC|0.529337,as2232:TT|0.941185;individualGenotypeProbabilities=as1644:CC|0.529337&TC|0.470522&TT|0.000141053,as2232:CC|2.29832e-12&TC|0.0588152&TT|0.941185;individualAlleleCounts=as1644:T|0|0|+|0|0|-|0|0&C|2|70|+|2|70|-|0|0,as2232:T|5|148|+|5|148|-|0|0&C|0|0|+|0|0|-|0|0
isotig06216	gigaBayes	SNP	411	411	0.982717	.	.	alleles=A,G;individualGenotypes=as1644:AA|0.672038,as2232:GG|0.655533;individualGenotypeProbabilities=as1644:AA|0.672038&AG|0.327571&GG|0.000391366,as2232:AA|0.0168912&AG|0.327576&GG|0.655533;individualAlleleCounts=as1644:A|2|64|+|2|64|-|0|0&G|0|0|+|0|0|-|0|0,as2232:A|0|0|+|0|0|-|0|0&G|2|48|+|2|48|-|0|0
isotig06219	gigaBayes	SNP	158	158	1	.	.	alleles=G,T;individualGenotypes=as1644:GG|0.999992,as2232:TT|0.992248;individualGenotypeProbabilities=as1644:GG|0.999992&GT|7.57019e-06&TT|1.10904e-53,as2232:GG|3.75092e-30&GT|0.00775188&TT|0.992248;individualAlleleCounts=as1644:G|19|565|+|19|565|-|0|0&T|0|0|+|0|0|-|0|0,as2232:G|0|0|+|0|0|-|0|0&T|9|329|+|9|329|-|0|0
isotig06270	gigaBayes	SNP	908	908	0.999797	.	.	alleles=C,T;individualGenotypes=as2232:CT|0.999797;individualGenotypeProbabilities=as2232:CC|0.000203328&CT|0.999797&TT|3.98401e-16;individualAlleleCounts=as2232:C|12|193|+|12|193|-|0|0&T|5|75|+|5|75|-|0|0
isotig06312	gigaBayes	SNP	762	762	1	.	.	alleles=A,G;individualGenotypes=as1644:AA|0.993789,as2232:GG|0.801242;individualGenotypeProbabilities=as1644:AA|0.993789&AG|0.00621118&GG|9.50943e-31,as2232:AA|2.38167e-13&AG|0.198758&GG|0.801242;individualAlleleCounts=as1644:A|9|334|+|9|334|-|0|0&G|0|0|+|0|0|-|0|0,as2232:A|0|0|+|0|0|-|0|0&G|4|160|+|4|160|-|0|0
isotig06312	gigaBayes	SNP	912	912	1	.	.	alleles=G,A;individualGenotypes=as1644:GG|0.993789,as2232:AA|0.801242;individualGenotypeProbabilities=as1644:AA|2.57629e-13&GA|0.00621118&GG|0.993789,as2232:AA|0.801242&GA|0.198758&GG|3.80498e-10;individualAlleleCounts=as1644:G|9|161|+|9|161|-|0|0&A|0|0|+|0|0|-|0|0,as2232:G|0|0|+|0|0|-|0|0&A|4|128|+|4|128|-|0|0
isotig06340	gigaBayes	SNP	482	482	1	.	.	alleles=C,T;individualGenotypes=as1644:TT|0.894737,as2232:CC|0.947368;individualGenotypeProbabilities=as1644:CC|6.4297e-14&CT|0.105263&TT|0.894737,as2232:CC|0.947368&CT|0.0526316&TT|5.05765e-17;individualAlleleCounts=as1644:C|0|0|+|0|0|-|0|0&T|5|166|+|5|166|-|0|0,as2232:C|6|197|+|6|197|-|0|0&T|0|0|+|0|0|-|0|0
isotig06344	gigaBayes	SNP	943	943	0.599675	.	.	alleles=T,G;individualGenotypes=as1644:TT|0.981828,as2232:TG|0.599675;individualGenotypeProbabilities=as1644:GG|6.73231e-11&TG|0.018172&TT|0.981828,as2232:GG|1.32478e-14&TG|0.599675&TT|0.400325;individualAlleleCounts=as1644:T|5|100|+|5|100|-|0|0&G|0|0|+|0|0|-|0|0,as2232:T|8|143|+|8|143|-|0|0&G|3|42|+|3|42|-|0|0
isotig06344	gigaBayes	SNP	1015	1015	0.973615	.	.	alleles=C,A;individualGenotypes=as1644:AA|0.645953,as2232:CA|0.972255;individualGenotypeProbabilities=as1644:AA|0.645953&CA|0.324085&CC|0.0299622,as2232:AA|0.000512061&CA|0.972255&CC|0.0272332;individualAlleleCounts=as1644:C|0|0|+|0|0|-|0|0&A|1|22|+|1|22|-|0|0,as2232:C|2|64|+|2|64|-|0|0&A|1|25|+|1|25|-|0|0
isotig06379	gigaBayes	SNP	336	336	0.999985	.	.	alleles=C,G;individualGenotypes=as1644:CC|0.984616,as2232:GG|0.507685;individualGenotypeProbabilities=as1644:CC|0.984616&CG|0.0153844&GG|3.79571e-17,as2232:CC|1.47449e-05&CG|0.4923&GG|0.507685;individualAlleleCounts=as1644:C|7|196|+|7|196|-|0|0&G|0|0|+|0|0|-|0|0,as2232:C|0|0|+|0|0|-|0|0&G|2|80|+|2|80|-|0|0
isotig06388	gigaBayes	SNP	682	682	1	.	.	alleles=T,C;individualGenotypes=as1644:CC|0.673469,as2232:TT|0.979592;individualGenotypeProbabilities=as1644:CC|0.673469&TC|0.326531&TT|1.56613e-07,as2232:CC|9.81908e-24&TC|0.0204082&TT|0.979592;individualAlleleCounts=as1644:T|0|0|+|0|0|-|0|0&C|3|101|+|3|101|-|0|0,as2232:T|7|263|+|7|263|-|0|0&C|0|0|+|0|0|-|0|0
isotig06392	gigaBayes	SNP	260	260	0.970392	.	.	alleles=G,A;individualGenotypes=as1644:AA|0.485206,as2232:GG|0.99997;individualGenotypeProbabilities=as1644:AA|0.485206&GA|0.485186&GG|0.0296081,as2232:AA|2.69029e-42&GA|2.96128e-05&GG|0.99997;individualAlleleCounts=as1644:G|0|0|+|0|0|-|0|0&A|2|47|+|2|47|-|0|0,as2232:G|16|448|+|16|448|-|0|0&A|0|0|+|0|0|-|0|0
isotig06392	gigaBayes	SNP	313	313	0.999962	.	.	alleles=C,G;individualGenotypes=as1644:GG|0.499996,as2232:CC|0.999969;individualGenotypeProbabilities=as1644:CC|3.76199e-05&CG|0.499966&GG|0.499996,as2232:CC|0.999969&CG|3.05155e-05&GG|6.09352e-52;individualAlleleCounts=as1644:C|0|0|+|0|0|-|0|0&G|2|76|+|2|76|-|0|0,as2232:C|16|544|+|16|544|-|0|0&G|0|0|+|0|0|-|0|0
isotig06394	gigaBayes	SNP	260	260	1	.	.	alleles=G,A;individualGenotypes=as1644:AA|0.809524,as2232:GG|0.952381;individualGenotypeProbabilities=as1644:AA|0.809524&GA|0.190476&GG|2.29393e-11,as2232:AA|1.84827e-13&GA|0.047619&GG|0.952381;individualAlleleCounts=as1644:G|0|0|+|0|0|-|0|0&A|4|140|+|4|140|-|0|0,as2232:G|6|161|+|6|161|-|0|0&A|0|0|+|0|0|-|0|0
isotig06394	gigaBayes	SNP	354	354	1	.	.	alleles=T,C;individualGenotypes=as1644:CC|0.68,as2232:TT|0.96;individualGenotypeProbabilities=as1644:CC|0.68&TC|0.32&TT|2.4164e-07,as2232:CC|4.96219e-15&TC|0.04&TT|0.96;individualAlleleCounts=as1644:T|0|0|+|0|0|-|0|0&C|3|99|+|3|99|-|0|0,as2232:T|6|176|+|6|176|-|0|0&C|0|0|+|0|0|-|0|0
isotig06474	gigaBayes	SNP	126	126	1	.	.	alleles=A,G;individualGenotypes=as1644:AA|1,as2232:GG|1;individualGenotypeProbabilities=as1644:AA|1&AG|5.55112e-17&GG|4.81676e-208,as2232:AA|3.82747e-146&AG|7.27596e-12&GG|1;individualAlleleCounts=as1644:A|56|2108|+|56|2108|-|0|0&G|0|0|+|0|0|-|0|0,as2232:A|0|0|+|0|0|-|0|0&G|39|1489|+|39|1489|-|0|0
isotig06474	gigaBayes	SNP	194	194	1	.	.	alleles=G,A;individualGenotypes=as1644:GG|1,as2232:AA|1;individualGenotypeProbabilities=as1644:AA|3.12792e-199&GA|5.55112e-17&GG|1,as2232:AA|1&GA|7.27596e-12&GG|2.16901e-127;individualAlleleCounts=as1644:G|56|2020|+|56|2020|-|0|0&A|0|0|+|0|0|-|0|0,as2232:G|0|0|+|0|0|-|0|0&A|39|1302|+|39|1302|-|0|0
isotig06483	gigaBayes	SNP	466	466	1	.	.	alleles=T,A;individualGenotypes=as2232:TA|1;individualGenotypeProbabilities=as2232:AA|6.22163e-25&TA|1&TT|3.90385e-09;individualAlleleCounts=as2232:T|8|277|+|8|277|-|0|0&A|3|119|+|3|119|-|0|0
isotig06483	gigaBayes	SNP	606	606	1	.	.	alleles=A,G;individualGenotypes=as2232:AG|1;individualGenotypeProbabilities=as2232:AA|1.42963e-07&AG|1&GG|7.21578e-38;individualAlleleCounts=as2232:A|12|414|+|12|414|-|0|0&G|3|111|+|3|111|-|0|0
isotig06486	gigaBayes	SNP	342	342	0.937254	.	.	alleles=C,T;individualGenotypes=as2232:CT|0.937254;individualGenotypeProbabilities=as2232:CC|0.0627377&CT|0.937254&TT|7.89317e-06;individualAlleleCounts=as2232:C|3|80|+|3|80|-|0|0&T|2|41|+|2|41|-|0|0
isotig06486	gigaBayes	SNP	377	377	0.999055	.	.	alleles=G,A;individualGenotypes=as2232:GA|0.999055;individualGenotypeProbabilities=as2232:AA|0.00010554&GA|0.999055&GG|0.000839648;individualAlleleCounts=as2232:G|2|68|+|2|68|-|0|0&A|2|59|+|2|59|-|0|0
isotig06527	gigaBayes	SNP	230	230	0.999976	.	.	alleles=A,G;individualGenotypes=as1644:GG|0.599986,as2232:AA|0.800004;individualGenotypeProbabilities=as1644:AA|2.39058e-05&AG|0.39999&GG|0.599986,as2232:AA|0.800004&AG|0.199995&GG|3.83722e-07;individualAlleleCounts=as1644:A|0|0|+|0|0|-|0|0&G|2|77|+|2|77|-|0|0,as2232:A|3|95|+|3|95|-|0|0&G|0|0|+|0|0|-|0|0
isotig06655	gigaBayes	SNP	381	381	0.999936	.	.	alleles=C,A;individualGenotypes=as1644:CC|0.800009,as2232:AA|0.599965;individualGenotypeProbabilities=as1644:AA|3.81731e-06&CA|0.199987&CC|0.800009,as2232:AA|0.599965&CA|0.399974&CC|6.00645e-05;individualAlleleCounts=as1644:C|3|85|+|3|85|-|0|0&A|0|0|+|0|0|-|0|0,as2232:C|0|0|+|0|0|-|0|0&A|2|73|+|2|73|-|0|0
isotig06696	gigaBayes	SNP	5028	5028	0.999818	.	.	alleles=C,A;individualGenotypes=as1644:CA|0.999818,as2232:CC|0.999969;individualGenotypeProbabilities=as1644:AA|1.25979e-12&CA|0.999818&CC|0.000181692,as2232:AA|8.14237e-50&CA|3.05111e-05&CC|0.999969;individualAlleleCounts=as1644:C|5|121|+|5|121|-|0|0&A|2|74|+|2|74|-|0|0,as2232:C|15|491|+|15|491|-|0|0&A|0|0|+|0|0|-|0|0
isotig06696	gigaBayes	SNP	5266	5266	0.941769	.	.	alleles=T,A;individualGenotypes=as2232:TA|0.941769;individualGenotypeProbabilities=as2232:AA|9.17648e-05&TA|0.941769&TT|0.0581394;individualAlleleCounts=as2232:T|5|73|+|5|73|-|0|0&A|2|44|+|2|44|-|0|0
isotig06705	gigaBayes	SNP	3480	3480	0.93298	.	.	alleles=A,T;individualGenotypes=as1644:AT|0.93298;individualGenotypeProbabilities=as1644:AA|0.0670199&AT|0.93298&TT|5.2013e-07;individualAlleleCounts=as1644:A|4|93|+|4|93|-|0|0&T|2|42|+|2|42|-|0|0
isotig06706	gigaBayes	SNP	3331	3331	1	.	.	alleles=T,A;individualGenotypes=as1644:TT|0.99844,as2232:AA|0.800312;individualGenotypeProbabilities=as1644:AA|2.01166e-30&TA|0.00156006&TT|0.99844,as2232:AA|0.800312&TA|0.199688&TT|3.79485e-12;individualAlleleCounts=as1644:T|11|331|+|11|331|-|0|0&A|0|0|+|0|0|-|0|0,as2232:T|0|0|+|0|0|-|0|0&A|4|148|+|4|148|-|0|0
isotig06718	gigaBayes	SNP	2978	2978	0.99997	.	.	alleles=A,G;individualGenotypes=as1644:GG|0.888958,as2232:AA|0.999133;individualGenotypeProbabilities=as1644:AA|3.03408e-05&AG|0.111011&GG|0.888958,as2232:AA|0.999133&AG|0.000867276&GG|3.38653e-36;individualAlleleCounts=as1644:A|0|0|+|0|0|-|0|0&G|5|80|+|5|80|-|0|0,as2232:A|12|389|+|12|389|-|0|0&G|0|0|+|0|0|-|0|0
isotig06718	gigaBayes	SNP	3193	3193	0.972068	.	.	alleles=C,T;individualGenotypes=as1644:CC|0.999985,as2232:CT|0.972068;individualGenotypeProbabilities=as1644:CC|0.999985&CT|1.48324e-05&TT|2.00572e-50,as2232:CC|0.0279318&CT|0.972068&TT|1.93583e-43;individualAlleleCounts=as1644:C|16|497|+|16|497|-|0|0&T|0|0|+|0|0|-|0|0,as2232:C|15|451|+|15|451|-|0|0&T|2|74|+|2|74|-|0|0
isotig06718	gigaBayes	SNP	3351	3351	0.825076	.	.	alleles=T,A;individualGenotypes=as1644:TA|0.825075,as2232:TT|0.987307;individualGenotypeProbabilities=as1644:AA|9.76765e-08&TA|0.825075&TT|0.174924,as2232:AA|5.67684e-12&TA|0.0126935&TT|0.987307;individualAlleleCounts=as1644:T|4|70|+|4|70|-|0|0&A|2|42|+|2|42|-|0|0,as2232:T|6|112|+|6|112|-|0|0&A|0|0|+|0|0|-|0|0
isotig06729	gigaBayes	SNP	1699	1699	0.910432	.	.	alleles=C,T;individualGenotypes=as1644:CT|0.910432;individualGenotypeProbabilities=as1644:CC|0.0895684&CT|0.910432&TT|1.48043e-37;individualAlleleCounts=as1644:C|13|417|+|13|417|-|0|0&T|2|59|+|2|59|-|0|0
isotig06730	gigaBayes	SNP	2285	2285	1	.	.	alleles=C,T;individualGenotypes=as1644:CC|0.985507,as2232:TT|0.942029;individualGenotypeProbabilities=as1644:CC|0.985507&CT|0.0144928&TT|1.13738e-21,as2232:CC|1.88093e-14&CT|0.057971&TT|0.942029;individualAlleleCounts=as1644:C|8|244|+|8|244|-|0|0&T|0|0|+|0|0|-|0|0,as2232:C|0|0|+|0|0|-|0|0&T|6|172|+|6|172|-|0|0
isotig06730	gigaBayes	SNP	2354	2354	0.999992	.	.	alleles=G,C;individualGenotypes=as1644:GG|0.96,as2232:CC|0.679995;individualGenotypeProbabilities=as1644:CC|3.94224e-13&GC|0.0399997&GG|0.96,as2232:CC|0.679995&GC|0.319998&GG|7.76107e-06;individualAlleleCounts=as1644:G|6|157|+|6|157|-|0|0&C|0|0|+|0|0|-|0|0,as2232:G|0|0|+|0|0|-|0|0&C|3|84|+|3|84|-|0|0
isotig06732	gigaBayes	SNP	2517	2517	1	.	.	alleles=G,A;individualGenotypes=as1644:GG|0.993789,as2232:AA|0.801242;individualGenotypeProbabilities=as1644:AA|3.12979e-26&GA|0.00621118&GG|0.993789,as2232:AA|0.801242&GA|0.198758&GG|3.79016e-11;individualAlleleCounts=as1644:G|9|289|+|9|289|-|0|0&A|0|0|+|0|0|-|0|0,as2232:G|0|0|+|0|0|-|0|0&A|4|138|+|4|138|-|0|0
isotig06739	gigaBayes	SNP	3028	3028	0.969919	.	.	alleles=C,T;individualGenotypes=as1644:CT|0.969919;individualGenotypeProbabilities=as1644:CC|0.030081&CT|0.969919&TT|3.05252e-30;individualAlleleCounts=as1644:C|10|337|+|10|337|-|0|0&T|2|57|+|2|57|-|0|0
isotig06741	gigaBayes	SNP	2334	2334	0.537374	.	.	alleles=A,G;individualGenotypes=as1644:AA|0.999869,as2232:AG|0.537374;individualGenotypeProbabilities=as1644:AA|0.999869&AG|0.000131163&GG|5.38424e-46,as2232:AA|0.462626&AG|0.537374&GG|1.21599e-25;individualAlleleCounts=as1644:A|12|450|+|12|450|-|0|0&G|0|0|+|0|0|-|0|0,as2232:A|7|252|+|7|252|-|0|0&G|2|41|+|2|41|-|0|0
isotig06741	gigaBayes	SNP	2496	2496	1	.	.	alleles=T,C;individualGenotypes=as1644:TT|0.999758,as2232:CC|0.99225;individualGenotypeProbabilities=as1644:CC|3.43349e-33&TC|0.000242189&TT|0.999758,as2232:CC|0.99225&TC|0.00775006&TT|3.1219e-23;individualAlleleCounts=as1644:T|14|360|+|14|360|-|0|0&C|0|0|+|0|0|-|0|0,as2232:T|0|0|+|0|0|-|0|0&C|9|260|+|9|260|-|0|0
isotig06741	gigaBayes	SNP	2554	2554	1	.	.	alleles=T,C;individualGenotypes=as1644:TT|0.999763,as2232:CC|0.969704;individualGenotypeProbabilities=as1644:CC|1.22843e-35&TC|0.000236686&TT|0.999763,as2232:CC|0.969704&TC|0.0302959&TT|3.70317e-19;individualAlleleCounts=as1644:T|14|384|+|14|384|-|0|0&C|0|0|+|0|0|-|0|0,as2232:T|0|0|+|0|0|-|0|0&C|7|219|+|7|219|-|0|0
isotig06741	gigaBayes	SNP	2607	2607	1	.	.	alleles=T,C;individualGenotypes=as1644:TT|0.972973,as2232:CC|0.891892;individualGenotypeProbabilities=as1644:CC|1.33767e-15&TC|0.027027&TT|0.972973,as2232:CC|0.891892&TC|0.108108&TT|4.22676e-11;individualAlleleCounts=as1644:T|7|183|+|7|183|-|0|0&C|0|0|+|0|0|-|0|0,as2232:T|0|0|+|0|0|-|0|0&C|5|138|+|5|138|-|0|0
isotig06741	gigaBayes	SNP	2639	2639	0.999764	.	.	alleles=C,A;individualGenotypes=as1644:CC|0.986077,as2232:CA|0.905022;individualGenotypeProbabilities=as1644:AA|4.23853e-11&CA|0.0139234&CC|0.986077,as2232:AA|0.0947415&CA|0.905022&CC|0.000236179;individualAlleleCounts=as1644:C|6|129|+|6|129|-|0|0&A|0|0|+|0|0|-|0|0,as2232:C|1|12|+|1|12|-|0|0&A|4|73|+|4|73|-|0|0
isotig06747	gigaBayes	SNP	444	444	1	.	.	alleles=T,C;individualGenotypes=as1644:CC|0.94119,as2232:TT|0.99977;individualGenotypeProbabilities=as1644:CC|0.94119&TC|0.05881&TT|1.79867e-15,as2232:CC|1.64542e-30&TC|0.000229727&TT|0.99977;individualAlleleCounts=as1644:T|0|0|+|0|0|-|0|0&C|6|182|+|6|182|-|0|0,as2232:T|14|333|+|14|333|-|0|0&C|0|0|+|0|0|-|0|0
isotig06754	gigaBayes	SNP	2163	2163	1	.	.	alleles=A,G;individualGenotypes=as1644:AG|1;individualGenotypeProbabilities=as1644:AA|2.89626e-08&AG|1&GG|5.76775e-13;individualAlleleCounts=as1644:A|4|152|+|4|152|-|0|0&G|3|105|+|3|105|-|0|0
isotig06759	gigaBayes	SNP	2883	2883	0.981644	.	.	alleles=C,A;individualGenotypes=as1644:AA|0.49837,as2232:CC|0.984898;individualGenotypeProbabilities=as1644:AA|0.49837&CA|0.483274&CC|0.0183564,as2232:AA|1.18263e-18&CA|0.0151021&CC|0.984898;individualAlleleCounts=as1644:C|0|0|+|0|0|-|0|0&A|2|49|+|2|49|-|0|0,as2232:C|7|211|+|7|211|-|0|0&A|0|0|+|0|0|-|0|0
isotig06759	gigaBayes	SNP	3715	3715	0.983128	.	.	alleles=C,G;individualGenotypes=as1644:CC|0.671799,as2232:GG|0.655908;individualGenotypeProbabilities=as1644:CC|0.671799&CG|0.327708&GG|0.000493162,as2232:CC|0.0163787&CG|0.327713&GG|0.655908;individualAlleleCounts=as1644:C|2|63|+|2|63|-|0|0&G|0|0|+|0|0|-|0|0,as2232:C|0|0|+|0|0|-|0|0&G|2|48|+|2|48|-|0|0
isotig06776	gigaBayes	SNP	431	431	0.99997	.	.	alleles=C,T;individualGenotypes=as2232:CT|0.99997;individualGenotypeProbabilities=as2232:CC|3.03818e-05&CT|0.99997&TT|1.22228e-14;individualAlleleCounts=as2232:C|5|171|+|5|171|-|0|0&T|2|77|+|2|77|-|0|0
isotig06784	gigaBayes	SNP	446	446	0.999945	.	.	alleles=C,T;individualGenotypes=as2232:CT|0.999945;individualGenotypeProbabilities=as2232:CC|5.0455e-05&CT|0.999945&TT|4.17431e-06;individualAlleleCounts=as2232:C|3|83|+|3|83|-|0|0&T|2|72|+|2|72|-|0|0
isotig06794	gigaBayes	SNP	239	239	0.904329	.	.	alleles=T,C;individualGenotypes=as1644:CC|0.555184,as2232:TC|0.903959;individualGenotypeProbabilities=as1644:CC|0.555184&TC|0.30132&TT|0.143496,as2232:CC|4.40935e-05&TC|0.903959&TT|0.095997;individualAlleleCounts=as1644:T|0|0|+|0|0|-|0|0&C|1|11|+|1|11|-|0|0,as2232:T|2|74|+|2|74|-|0|0&C|1|30|+|1|30|-|0|0
isotig06800	gigaBayes	SNP	1605	1605	0.99888	.	.	alleles=C,G;individualGenotypes=as1644:CC|0.941242,as2232:GG|0.528818;individualGenotypeProbabilities=as1644:CC|0.941242&CG|0.0587576&GG|5.61153e-16,as2232:CC|0.00112043&CG|0.470061&GG|0.528818;individualAlleleCounts=as1644:C|5|184|+|5|184|-|0|0&G|0|0|+|0|0|-|0|0,as2232:C|0|0|+|0|0|-|0|0&G|2|61|+|2|61|-|0|0
isotig06800	gigaBayes	SNP	1612	1612	0.998224	.	.	alleles=C,T;individualGenotypes=as1644:CC|0.941281,as2232:TT|0.528471;individualGenotypeProbabilities=as1644:CC|0.941281&CT|0.058719&TT|2.81342e-16,as2232:CC|0.00177556&CT|0.469753&TT|0.528471;individualAlleleCounts=as1644:C|5|187|+|5|187|-|0|0&T|0|0|+|0|0|-|0|0,as2232:C|0|0|+|0|0|-|0|0&T|2|59|+|2|59|-|0|0
isotig06812	gigaBayes	SNP	1665	1665	1	.	.	alleles=C,T;individualGenotypes=as1644:TT|0.800053,as2232:CT|0.999731;individualGenotypeProbabilities=as1644:CC|5.081e-07&CT|0.199946&TT|0.800053,as2232:CC|0.000268781&CT|0.999731&TT|8.04425e-17;individualAlleleCounts=as1644:C|0|0|+|0|0|-|0|0&T|2|65|+|2|65|-|0|0,as2232:C|5|199|+|5|199|-|0|0&T|1|39|+|1|39|-|0|0
isotig06812	gigaBayes	SNP	1824	1824	1	.	.	alleles=G,A;individualGenotypes=as1644:AA|0.888889,as2232:GA|1;individualGenotypeProbabilities=as1644:AA|0.888889&GA|0.111111&GG|9.05004e-08,as2232:AA|1.04651e-18&GA|1&GG|2.88689e-10;individualAlleleCounts=as1644:G|0|0|+|0|0|-|0|0&A|3|70|+|3|70|-|0|0,as2232:G|7|216|+|7|216|-|0|0&A|4|97|+|4|97|-|0|0
isotig06812	gigaBayes	SNP	1896	1896	1	.	.	alleles=C,T;individualGenotypes=as1644:CC|0.992248,as2232:CT|1;individualGenotypeProbabilities=as1644:CC|0.992248&CT|0.00775194&TT|1.5744e-27,as2232:CC|5.85066e-08&CT|1&TT|3.04593e-22;individualAlleleCounts=as1644:C|7|268|+|7|268|-|0|0&T|0|0|+|0|0|-|0|0,as2232:C|6|216|+|6|216|-|0|0&T|4|108|+|4|108|-|0|0
isotig06815	gigaBayes	SNP	904	904	1	.	.	alleles=A,T;individualGenotypes=as1644:TT|0.891892,as2232:AA|0.972973;individualGenotypeProbabilities=as1644:AA|1.63688e-15&AT|0.108108&TT|0.891892,as2232:AA|0.972973&AT|0.027027&TT|2.13214e-17;individualAlleleCounts=as1644:A|0|0|+|0|0|-|0|0&T|5|182|+|5|182|-|0|0,as2232:A|7|201|+|7|201|-|0|0&T|0|0|+|0|0|-|0|0
isotig06815	gigaBayes	SNP	1090	1090	1	.	.	alleles=A,G;individualGenotypes=as1644:GG|0.714286,as2232:AA|0.857143;individualGenotypeProbabilities=as1644:AA|5.4139e-09&AG|0.285714&GG|0.714286,as2232:AA|0.857143&AG|0.142857&GG|1.37105e-09;individualAlleleCounts=as1644:A|0|0|+|0|0|-|0|0&G|3|115|+|3|115|-|0|0,as2232:A|4|121|+|4|121|-|0|0&G|0|0|+|0|0|-|0|0
isotig06815	gigaBayes	SNP	1191	1191	0.996085	.	.	alleles=T,C;individualGenotypes=as1644:TT|0.800662,as2232:CC|0.597771;individualGenotypeProbabilities=as1644:CC|0.00012103&TC|0.199217&TT|0.800662,as2232:CC|0.597771&TC|0.398435&TT|0.00379434;individualAlleleCounts=as1644:T|3|70|+|3|70|-|0|0&C|0|0|+|0|0|-|0|0,as2232:T|0|0|+|0|0|-|0|0&C|2|55|+|2|55|-|0|0
isotig06817	gigaBayes	SNP	639	639	0.751986	.	.	alleles=G,T;individualGenotypes=as2232:GT|0.751986;individualGenotypeProbabilities=as2232:GG|0.248014&GT|0.751986&TT|1.71624e-54;individualAlleleCounts=as2232:G|21|606|+|21|606|-|0|0&T|2|74|+|2|74|-|0|0
isotig06817	gigaBayes	SNP	656	656	0.986643	.	.	alleles=G,A;individualGenotypes=as2232:GA|0.986643;individualGenotypeProbabilities=as2232:AA|2.47851e-38&GA|0.986643&GG|0.0133566;individualAlleleCounts=as2232:G|16|433|+|16|433|-|0|0&A|2|75|+|2|75|-|0|0
isotig06828	gigaBayes	SNP	261	261	1	.	.	alleles=G,A;individualGenotypes=as1644:AA|0.714286,as2232:GG|0.857143;individualGenotypeProbabilities=as1644:AA|0.714286&GA|0.285714&GG|6.81558e-09,as2232:AA|2.71414e-12&GA|0.142857&GG|0.857143;individualAlleleCounts=as1644:G|0|0|+|0|0|-|0|0&A|3|114|+|3|114|-|0|0,as2232:G|4|148|+|4|148|-|0|0&A|0|0|+|0|0|-|0|0
isotig06830	gigaBayes	SNP	2218	2218	0.980684	.	.	alleles=C,A;individualGenotypes=as2232:CA|0.980684;individualGenotypeProbabilities=as2232:AA|7.24964e-45&CA|0.980684&CC|0.0193157;individualAlleleCounts=as2232:C|16|489|+|16|489|-|0|0&A|4|65|+|4|65|-|0|0
isotig06830	gigaBayes	SNP	2219	2219	0.990407	.	.	alleles=A,C;individualGenotypes=as2232:AC|0.990407;individualGenotypeProbabilities=as2232:AA|0.00959306&AC|0.990407&CC|1.40856e-29;individualAlleleCounts=as2232:A|16|337|+|16|337|-|0|0&C|4|68|+|4|68|-|0|0
isotig06835	gigaBayes	SNP	84	84	0.544228	.	.	alleles=A,G;individualGenotypes=as1644:AG|0.544228,as2232:AA|0.999983;individualGenotypeProbabilities=as1644:AA|0.455772&AG|0.544228&GG|4.84284e-84,as2232:AA|0.999983&AG|1.6608e-05&GG|4.35165e-56;individualAlleleCounts=as1644:A|23|875|+|23|875|-|0|0&G|2|80|+|2|80|-|0|0,as2232:A|15|551|+|15|551|-|0|0&G|0|0|+|0|0|-|0|0
isotig06835	gigaBayes	SNP	375	375	1	.	.	alleles=A,G;individualGenotypes=as1644:AA|1,as2232:AG|1;individualGenotypeProbabilities=as1644:AA|1&AG|2.06795e-25&GG|4.18381e-253,as2232:AA|7.77541e-75&AG|1&GG|6.73965e-118;individualAlleleCounts=as1644:A|82|2526|+|82|2526|-|0|0&G|0|0|+|0|0|-|0|0,as2232:A|38|1181|+|38|1181|-|0|0&G|26|785|+|26|785|-|0|0
isotig06835	gigaBayes	SNP	1076	1077	0.978256	.	.	alleles=G,A;individualGenotypes=as1644:GA|0.977638,as2232:GA|0.912606;individualGenotypeProbabilities=as1644:AA|0.00128884&GA|0.977638&GG|0.0210729,as2232:AA|0.00826063&GA|0.912606&GG|0.0791338;individualAlleleCounts=as1644:G|2|42|+|2|42|-|0|0&A|3|39|+|3|39|-|0|0,as2232:G|1|24|+|1|24|-|0|0&A|1|15|+|1|15|-|0|0
isotig06835	gigaBayes	SNP	3859	3859	1	.	.	alleles=G,A;individualGenotypes=as1644:GG|1,as2232:AA|1;individualGenotypeProbabilities=as1644:AA|3.20646e-251&GA|2.06795e-25&GG|1,as2232:AA|1&GA|1.13687e-13&GG|2.60877e-146;individualAlleleCounts=as1644:G|84|2542|+|84|2542|-|0|0&A|0|0|+|0|0|-|0|0,as2232:G|0|0|+|0|0|-|0|0&A|45|1491|+|45|1491|-|0|0
isotig06835	gigaBayes	SNP	4375	4375	1	.	.	alleles=A,G;individualGenotypes=as1644:AA|1,as2232:AG|1;individualGenotypeProbabilities=as1644:AA|1&AG|1.81899e-12&GG|6.0566e-126,as2232:AA|4.05173e-07&AG|1&GG|1.47595e-53;individualAlleleCounts=as1644:A|39|1253|+|39|1253|-|0|0&G|0|0|+|0|0|-|0|0,as2232:A|16|550|+|16|550|-|0|0&G|3|120|+|3|120|-|0|0
isotig06835	gigaBayes	SNP	4461	4461	0.999999	.	.	alleles=T,C;individualGenotypes=as1644:TT|1,as2232:TC|0.999999;individualGenotypeProbabilities=as1644:CC|5.88308e-107&TC|2.91038e-11&TT|1,as2232:CC|1.22094e-50&TC|0.999999&TT|6.88794e-07;individualAlleleCounts=as1644:T|35|1063|+|35|1063|-|0|0&C|0|0|+|0|0|-|0|0,as2232:T|17|523|+|17|523|-|0|0&C|3|120|+|3|120|-|0|0
isotig06835	gigaBayes	SNP	4969	4969	1	.	.	alleles=T,A;individualGenotypes=as1644:TT|1,as2232:TA|0.989223;individualGenotypeProbabilities=as1644:AA|1.62552e-68&TA|7.37028e-09&TT|1,as2232:AA|0.0107774&TA|0.989223&TT|2.04447e-25;individualAlleleCounts=as1644:T|27|694|+|27|694|-|0|0&A|0|0|+|0|0|-|0|0,as2232:T|2|34|+|2|34|-|0|0&A|11|296|+|11|296|-|0|0
isotig06850	gigaBayes	SNP	2172	2172	0.983095	.	.	alleles=A,G;individualGenotypes=as1644:AG|0.983095,as2232:AA|0.671888;individualGenotypeProbabilities=as1644:AA|0.0169051&AG|0.983095&GG|2.74895e-45,as2232:AA|0.671888&AG|0.327698&GG|0.000413527;individualAlleleCounts=as1644:A|14|470|+|14|470|-|0|0&G|2|72|+|2|72|-|0|0,as2232:A|1|32|+|1|32|-|0|0&G|0|0|+|0|0|-|0|0
isotig06857	gigaBayes	SNP	252	252	0.999997	.	.	alleles=C,T;individualGenotypes=as1644:CC|0.969697,as2232:CT|0.999997;individualGenotypeProbabilities=as1644:CC|0.969697&CT|0.0303029&TT|4.8654e-19,as2232:CC|2.67834e-06&CT|0.999997&TT|2.22927e-15;individualAlleleCounts=as1644:C|5|183|+|5|183|-|0|0&T|0|0|+|0|0|-|0|0,as2232:C|4|146|+|4|146|-|0|0&T|3|90|+|3|90|-|0|0
isotig06859	gigaBayes	SNP	1883	1883	0.999954	.	.	alleles=T,A;individualGenotypes=as1644:TT|0.999024,as2232:TA|0.999954;individualGenotypeProbabilities=as1644:AA|4.36026e-32&TA|0.000975565&TT|0.999024,as2232:AA|2.63768e-14&TA|0.999954&TT|4.5593e-05;individualAlleleCounts=as1644:T|10|314|+|10|314|-|0|0&A|0|0|+|0|0|-|0|0,as2232:T|5|138|+|5|138|-|0|0&A|2|80|+|2|80|-|0|0
isotig06859	gigaBayes	SNP	2452	2452	1	.	.	alleles=T,C;individualGenotypes=as1644:CC|0.999756,as2232:TT|1;individualGenotypeProbabilities=as1644:CC|0.999756&TC|0.000244081&TT|3.23045e-38,as2232:CC|2.33643e-88&TC|1.86219e-09&TT|1;individualAlleleCounts=as1644:T|0|0|+|0|0|-|0|0&C|14|410|+|14|410|-|0|0,as2232:T|31|912|+|31|912|-|0|0&C|0|0|+|0|0|-|0|0
isotig06869	gigaBayes	SNP	1591	1591	0.999987	.	.	alleles=A,T;individualGenotypes=as1644:TT|0.555548,as2232:AA|0.88889;individualGenotypeProbabilities=as1644:AA|1.33114e-05&AT|0.444439&TT|0.555548,as2232:AA|0.88889&AT|0.11111&TT|2.65676e-13;individualAlleleCounts=as1644:A|0|0|+|0|0|-|0|0&T|2|80|+|2|80|-|0|0,as2232:A|4|157|+|4|157|-|0|0&T|0|0|+|0|0|-|0|0
isotig06869	gigaBayes	SNP	1666	1666	1	.	.	alleles=T,C;individualGenotypes=as1644:CC|0.667532,as2232:TT|0.997403;individualGenotypeProbabilities=as1644:CC|0.667532&TC|0.332468&TT|7.93086e-09,as2232:CC|1.99521e-34&TC|0.0025974&TT|0.997403;individualAlleleCounts=as1644:T|0|0|+|0|0|-|0|0&C|3|114|+|3|114|-|0|0,as2232:T|10|370|+|10|370|-|0|0&C|0|0|+|0|0|-|0|0
isotig06869	gigaBayes	SNP	1684	1684	1	.	.	alleles=G,A;individualGenotypes=as1644:AA|0.969726,as2232:GG|0.999054;individualGenotypeProbabilities=as1644:AA|0.969726&GA|0.0302744&GG|2.30661e-24,as2232:AA|1.15786e-41&GA|0.000946074&GG|0.999054;individualAlleleCounts=as1644:G|0|0|+|0|0|-|0|0&A|7|271|+|7|271|-|0|0,as2232:G|12|444|+|12|444|-|0|0&A|0|0|+|0|0|-|0|0
isotig06869	gigaBayes	SNP	1685	1685	1	.	.	alleles=C,T;individualGenotypes=as1644:TT|0.969726,as2232:CC|0.999054;individualGenotypeProbabilities=as1644:CC|2.90394e-24&CT|0.0302744&TT|0.969726,as2232:CC|0.999054&CT|0.000946074&TT|4.60843e-42;individualAlleleCounts=as1644:C|0|0|+|0|0|-|0|0&T|7|270|+|7|270|-|0|0,as2232:C|12|448|+|12|448|-|0|0&T|0|0|+|0|0|-|0|0
isotig06869	gigaBayes	SNP	1841	1841	1	.	.	alleles=A,G;individualGenotypes=as1644:AA|1,as2232:GG|0.992248;individualGenotypeProbabilities=as1644:AA|1&AG|4.73141e-07&GG|2.57195e-73,as2232:AA|3.01896e-24&AG|0.00775193&GG|0.992248;individualAlleleCounts=as1644:A|23|761|+|23|761|-|0|0&G|0|0|+|0|0|-|0|0,as2232:A|0|0|+|0|0|-|0|0&G|9|270|+|9|270|-|0|0
isotig06869	gigaBayes	SNP	1986	1986	0.999996	.	.	alleles=A,G;individualGenotypes=as1644:AA|0.997403,as2232:GG|0.66753;individualGenotypeProbabilities=as1644:AA|0.997403&AG|0.00259739&GG|4.3508e-11,as2232:AA|3.98876e-06&AG|0.332466&GG|0.66753;individualAlleleCounts=as1644:A|10|139|+|10|139|-|0|0&G|0|0|+|0|0|-|0|0,as2232:A|0|0|+|0|0|-|0|0&G|3|87|+|3|87|-|0|0
isotig06869	gigaBayes	SNP	1990	1990	0.999998	.	.	alleles=T,A;individualGenotypes=as1644:TT|0.99998,as2232:AA|0.666672;individualGenotypeProbabilities=as1644:AA|2.3479e-44&TA|2.03446e-05&TT|0.99998,as2232:AA|0.666672&TA|0.333326&TT|1.59061e-06;individualAlleleCounts=as1644:T|17|470|+|17|470|-|0|0&A|0|0|+|0|0|-|0|0,as2232:T|0|0|+|0|0|-|0|0&A|3|91|+|3|91|-|0|0
isotig06869	gigaBayes	SNP	2057	2057	0.98534	.	.	alleles=A,T;individualGenotypes=as1644:AA|0.99996,as2232:TT|0.656905;individualGenotypeProbabilities=as1644:AA|0.99996&AT|4.00919e-05&TT|2.1331e-41,as2232:AA|0.0146597&AT|0.328435&TT|0.656905;individualAlleleCounts=as1644:A|16|440|+|16|440|-|0|0&T|0|0|+|0|0|-|0|0,as2232:A|0|0|+|0|0|-|0|0&T|3|52|+|3|52|-|0|0
isotig06869	gigaBayes	SNP	2059	2059	0.97695	.	.	alleles=C,T;individualGenotypes=as1644:CC|0.99996,as2232:TT|0.651311;individualGenotypeProbabilities=as1644:CC|0.99996&CT|3.97504e-05&TT|4.20638e-42,as2232:CC|0.0230496&CT|0.325639&TT|0.651311;individualAlleleCounts=as1644:C|16|447|+|16|447|-|0|0&T|0|0|+|0|0|-|0|0,as2232:C|0|0|+|0|0|-|0|0&T|3|50|+|3|50|-|0|0
isotig06877	gigaBayes	SNP	510	510	0.502874	.	.	alleles=C,T;individualGenotypes=as1644:CC|1,as2232:CT|0.502874;individualGenotypeProbabilities=as1644:CC|1&CT|2.34169e-10&TT|2.00026e-87,as2232:CC|0.497126&CT|0.502874&TT|2.97739e-60;individualAlleleCounts=as1644:C|31|865|+|31|865|-|0|0&T|0|0|+|0|0|-|0|0,as2232:C|21|632|+|21|632|-|0|0&T|2|74|+|2|74|-|0|0
isotig06877	gigaBayes	SNP	566	566	0.905045	.	.	alleles=A,G;individualGenotypes=as1644:AG|0.905045,as2232:AA|1;individualGenotypeProbabilities=as1644:AA|0.0949552&AG|0.905045&GG|4.15095e-124,as2232:AA|1&AG|3.37155e-09&GG|5.01312e-92;individualAlleleCounts=as1644:A|37|1308|+|37|1308|-|0|0&G|3|119|+|3|119|-|0|0,as2232:A|28|913|+|28|913|-|0|0&G|0|0|+|0|0|-|0|0
isotig06895	gigaBayes	SNP	1919	1919	1	.	.	alleles=T,G;individualGenotypes=as1644:TT|1,as2232:TG|1;individualGenotypeProbabilities=as1644:GG|2.94195e-248&TG|1.69407e-21&TT|1,as2232:GG|2.92099e-84&TG|1&TT|1.69288e-09;individualAlleleCounts=as1644:T|69|2476|+|69|2476|-|0|0&G|0|0|+|0|0|-|0|0,as2232:T|25|873|+|25|873|-|0|0&G|4|160|+|4|160|-|0|0
isotig06895	gigaBayes	SNP	2206	2206	1	.	.	alleles=T,G;individualGenotypes=as1644:TT|1,as2232:GG|1;individualGenotypeProbabilities=as1644:GG|5.74205e-188&TG|8.47033e-22&TT|1,as2232:GG|1&TG|4.65661e-10&TT|6.2788e-106;individualAlleleCounts=as1644:T|72|1911|+|72|1911|-|0|0&G|0|0|+|0|0|-|0|0,as2232:T|0|0|+|0|0|-|0|0&G|33|1087|+|33|1087|-|0|0
isotig06895	gigaBayes	SNP	2464	2464	1	.	.	alleles=T,C;individualGenotypes=as1644:CC|0.999969,as2232:TT|1;individualGenotypeProbabilities=as1644:CC|0.999969&TC|3.05166e-05&TT|3.8605e-57,as2232:CC|1.15454e-95&TC|1.45515e-11&TT|1;individualAlleleCounts=as1644:T|0|0|+|0|0|-|0|0&C|17|599|+|17|599|-|0|0,as2232:T|38|987|+|38|987|-|0|0&C|0|0|+|0|0|-|0|0
isotig06895	gigaBayes	SNP	2704	2704	1	.	.	alleles=C,T;individualGenotypes=as1644:TT|0.999998,as2232:CC|1;individualGenotypeProbabilities=as1644:CC|7.81934e-70&CT|1.90734e-06&TT|0.999998,as2232:CC|1&CT|7.10541e-15&TT|4.1557e-141;individualAlleleCounts=as1644:C|0|0|+|0|0|-|0|0&T|21|726|+|21|726|-|0|0,as2232:C|49|1441|+|49|1441|-|0|0&T|0|0|+|0|0|-|0|0
isotig06895	gigaBayes	SNP	2719	2719	1	.	.	alleles=T,C;individualGenotypes=as1644:CC|0.999992,as2232:TT|1;individualGenotypeProbabilities=as1644:CC|0.999992&TC|7.62934e-06&TT|1.20983e-64,as2232:CC|3.98984e-132&TC|1.13686e-13&TT|1;individualAlleleCounts=as1644:T|0|0|+|0|0|-|0|0&C|19|674|+|19|674|-|0|0,as2232:T|45|1350|+|45|1350|-|0|0&C|0|0|+|0|0|-|0|0
isotig06895	gigaBayes	SNP	2921	2921	1	.	.	alleles=T,C;individualGenotypes=as1644:CC|0.999024,as2232:TT|1;individualGenotypeProbabilities=as1644:CC|0.999024&TC|0.00097561&TT|3.18882e-31,as2232:CC|3.25534e-73&TC|1.48866e-08&TT|1;individualAlleleCounts=as1644:T|0|0|+|0|0|-|0|0&C|12|340|+|12|340|-|0|0,as2232:T|28|761|+|28|761|-|0|0&C|0|0|+|0|0|-|0|0
isotig06895	gigaBayes	SNP	2945	2945	0.864976	.	.	alleles=T,C;individualGenotypes=as1644:TC|0.864976,as2232:TT|1;individualGenotypeProbabilities=as1644:CC|1.69686e-11&TC|0.864976&TT|0.135024,as2232:CC|5.33922e-57&TC|1.03113e-07&TT|1;individualAlleleCounts=as1644:T|5|108|+|5|108|-|0|0&C|3|44|+|3|44|-|0|0,as2232:T|23|563|+|23|563|-|0|0&C|0|0|+|0|0|-|0|0
isotig06899	gigaBayes	SNP	1007	1007	0.999249	.	.	alleles=G,A;individualGenotypes=as1644:AA|0.500112,as2232:GG|0.999025;individualGenotypeProbabilities=as1644:AA|0.500112&GA|0.499137&GG|0.000750794,as2232:AA|4.12071e-30&GA|0.000974877&GG|0.999025;individualAlleleCounts=as1644:G|0|0|+|0|0|-|0|0&A|2|63|+|2|63|-|0|0,as2232:G|11|326|+|11|326|-|0|0&A|0|0|+|0|0|-|0|0
isotig06899	gigaBayes	SNP	1236	1236	0.989941	.	.	alleles=A,G;individualGenotypes=as2232:AG|0.989941;individualGenotypeProbabilities=as2232:AA|0.0100589&AG|0.989941&GG|7.87926e-13;individualAlleleCounts=as2232:A|6|153|+|6|153|-|0|0&G|3|52|+|3|52|-|0|0
isotig06899	gigaBayes	SNP	1237	1237	0.986953	.	.	alleles=G,A;individualGenotypes=as2232:GA|0.986953;individualGenotypeProbabilities=as2232:AA|1.79147e-08&GA|0.986953&GG|0.0130467;individualAlleleCounts=as2232:G|6|110|+|6|110|-|0|0&A|3|51|+|3|51|-|0|0
isotig06911	gigaBayes	SNP	109	109	1	.	.	alleles=C,A;individualGenotypes=as1644:CC|0.888905,as2232:CA|0.999858;individualGenotypeProbabilities=as1644:AA|2.62406e-12&CA|0.111095&CC|0.888905,as2232:AA|0.000142213&CA|0.999858&CC|3.38526e-12;individualAlleleCounts=as1644:C|3|117|+|3|117|-|0|0&A|0|0|+|0|0|-|0|0,as2232:C|1|40|+|1|40|-|0|0&A|4|151|+|4|151|-|0|0
isotig06911	gigaBayes	SNP	176	176	0.924096	.	.	alleles=G,A;individualGenotypes=as1644:GG|0.996404,as2232:GA|0.924096;individualGenotypeProbabilities=as1644:AA|1.83921e-31&GA|0.0035957&GG|0.996404,as2232:AA|1.27361e-66&GA|0.924096&GG|0.075904;individualAlleleCounts=as1644:G|8|307|+|8|307|-|0|0&A|0|0|+|0|0|-|0|0,as2232:G|18|690|+|18|690|-|0|0&A|2|77|+|2|77|-|0|0
isotig06911	gigaBayes	SNP	196	196	1	.	.	alleles=A,G;individualGenotypes=as1644:AA|0.999756,as2232:AG|1;individualGenotypeProbabilities=as1644:AA|0.999756&AG|0.000244081&GG|6.33764e-46,as2232:AA|7.06387e-31&AG|1&GG|9.86521e-54;individualAlleleCounts=as1644:A|12|452|+|12|452|-|0|0&G|0|0|+|0|0|-|0|0,as2232:A|15|533|+|15|533|-|0|0&G|12|340|+|12|340|-|0|0
isotig06911	gigaBayes	SNP	221	221	1	.	.	alleles=C,T;individualGenotypes=as1644:TT|0.999756,as2232:CC|1;individualGenotypeProbabilities=as1644:CC|2.38422e-51&CT|0.000244081&TT|0.999756,as2232:CC|1&CT|1.81855e-12&TT|1.2384e-147;individualAlleleCounts=as1644:C|0|0|+|0|0|-|0|0&T|14|541|+|14|541|-|0|0,as2232:C|41|1504|+|41|1504|-|0|0&T|0|0|+|0|0|-|0|0
isotig06911	gigaBayes	SNP	547	547	1	.	.	alleles=C,T;individualGenotypes=as1644:CC|1,as2232:CT|1;individualGenotypeProbabilities=as1644:CC|1&CT|4.76837e-07&TT|3.25019e-68,as2232:CC|5.2579e-24&CT|1&TT|2.66232e-52;individualAlleleCounts=as1644:C|21|675|+|21|675|-|0|0&T|0|0|+|0|0|-|0|0,as2232:C|16|521|+|16|521|-|0|0&T|10|273|+|10|273|-|0|0
isotig06911	gigaBayes	SNP	627	627	1	.	.	alleles=A,T;individualGenotypes=as1644:AA|0.998058,as2232:TT|0.996117;individualGenotypeProbabilities=as1644:AA|0.998058&AT|0.00194175&TT|8.00619e-24,as2232:AA|2.22519e-17&AT|0.0038835&TT|0.996117;individualAlleleCounts=as1644:A|11|266|+|11|266|-|0|0&T|0|0|+|0|0|-|0|0,as2232:A|0|0|+|0|0|-|0|0&T|10|202|+|10|202|-|0|0
isotig06912	gigaBayes	SNP	1385	1385	0.99996	.	.	alleles=T,C;individualGenotypes=as1644:CC|0.66664,as2232:TT|1;individualGenotypeProbabilities=as1644:CC|0.66664&TC|0.33332&TT|4.04654e-05,as2232:CC|3.256e-83&TC|3.97348e-08&TT|1;individualAlleleCounts=as1644:T|0|0|+|0|0|-|0|0&C|3|77|+|3|77|-|0|0,as2232:T|26|858|+|26|858|-|0|0&C|0|0|+|0|0|-|0|0
isotig06912	gigaBayes	SNP	1442	1442	1	.	.	alleles=A,C;individualGenotypes=as1644:CC|0.666667,as2232:AA|1;individualGenotypeProbabilities=as1644:AA|1.00106e-08&AC|0.333333&CC|0.666667,as2232:AA|1&AC|3.17891e-07&CC|5.86539e-65;individualAlleleCounts=as1644:A|0|0|+|0|0|-|0|0&C|3|113|+|3|113|-|0|0,as2232:A|23|676|+|23|676|-|0|0&C|0|0|+|0|0|-|0|0
isotig06915	gigaBayes	SNP	314	314	1	.	.	alleles=G,A;individualGenotypes=as1644:AA|0.941176,as2232:GG|1;individualGenotypeProbabilities=as1644:AA|0.941176&GA|0.0588235&GG|5.63011e-20,as2232:AA|7.29847e-109&GA|8.76539e-10&GG|1;individualAlleleCounts=as1644:G|0|0|+|0|0|-|0|0&A|6|227|+|6|227|-|0|0,as2232:G|32|1116|+|32|1116|-|0|0&A|0|0|+|0|0|-|0|0
isotig06915	gigaBayes	SNP	454	454	1	.	.	alleles=T,C;individualGenotypes=as1644:CC|0.888889,as2232:TT|0.999997;individualGenotypeProbabilities=as1644:CC|0.888889&TC|0.111111&TT|1.07105e-12,as2232:CC|3.99641e-53&TC|3.39083e-06&TT|0.999997;individualAlleleCounts=as1644:T|0|0|+|0|0|-|0|0&C|5|154|+|5|154|-|0|0,as2232:T|20|559|+|20|559|-|0|0&C|0|0|+|0|0|-|0|0
isotig06915	gigaBayes	SNP	581	581	1	.	.	alleles=C,T;individualGenotypes=as1644:TT|0.890411,as2232:CC|0.986301;individualGenotypeProbabilities=as1644:CC|3.33055e-12&CT|0.109589&TT|0.890411,as2232:CC|0.986301&CT|0.0136986&TT|1.75641e-19;individualAlleleCounts=as1644:C|0|0|+|0|0|-|0|0&T|5|149|+|5|149|-|0|0,as2232:C|8|222|+|8|222|-|0|0&T|0|0|+|0|0|-|0|0
isotig06915	gigaBayes	SNP	1260	1260	0.99997	.	.	alleles=A,G;individualGenotypes=as1644:GG|0.500046,as2232:AA|0.999878;individualGenotypeProbabilities=as1644:AA|2.98785e-05&AG|0.499924&GG|0.500046,as2232:AA|0.999878&AG|0.000122052&GG|3.04881e-44;individualAlleleCounts=as1644:A|0|0|+|0|0|-|0|0&G|2|77|+|2|77|-|0|0,as2232:A|14|467|+|14|467|-|0|0&G|0|0|+|0|0|-|0|0
isotig06915	gigaBayes	SNP	1479	1479	0.999985	.	.	alleles=G,C;individualGenotypes=as1644:CC|0.503868,as2232:GG|0.992248;individualGenotypeProbabilities=as1644:CC|0.503868&GC|0.496117&GG|1.48592e-05,as2232:CC|3.13872e-19&GC|0.00775182&GG|0.992248;individualAlleleCounts=as1644:G|0|0|+|0|0|-|0|0&C|2|80|+|2|80|-|0|0,as2232:G|8|217|+|8|217|-|0|0&C|0|0|+|0|0|-|0|0
isotig06922	gigaBayes	SNP	1479	1479	0.999925	.	.	alleles=T,C;individualGenotypes=as1644:TT|0.666667,as2232:CC|0.666642;individualGenotypeProbabilities=as1644:CC|2.50791e-05&TC|0.333308&TT|0.666667,as2232:CC|0.666642&TC|0.333308&TT|5.00532e-05;individualAlleleCounts=as1644:T|2|76|+|2|76|-|0|0&C|0|0|+|0|0|-|0|0,as2232:T|0|0|+|0|0|-|0|0&C|2|73|+|2|73|-|0|0
isotig06928	gigaBayes	SNP	1107	1107	0.995261	.	.	alleles=T,C;individualGenotypes=as1644:TT|0.999998,as2232:CC|0.497631;individualGenotypeProbabilities=as1644:CC|2.43381e-63&TC|1.8983e-06&TT|0.999998,as2232:CC|0.497631&TC|0.49763&TT|0.00473899;individualAlleleCounts=as1644:T|20|658|+|20|658|-|0|0&C|0|0|+|0|0|-|0|0,as2232:T|0|0|+|0|0|-|0|0&C|2|55|+|2|55|-|0|0
isotig06930	gigaBayes	SNP	1919	1919	0.637164	.	.	alleles=G,A;individualGenotypes=as1644:GG|1,as2232:GA|0.637164;individualGenotypeProbabilities=as1644:AA|4.58679e-76&GA|1.8989e-08&GG|1,as2232:AA|5.89905e-78&GA|0.637164&GG|0.362836;individualAlleleCounts=as1644:G|25|752|+|25|752|-|0|0&A|0|0|+|0|0|-|0|0,as2232:G|28|822|+|28|822|-|0|0&A|3|88|+|3|88|-|0|0
isotig06930	gigaBayes	SNP	1925	1925	0.847672	.	.	alleles=G,A;individualGenotypes=as1644:GG|1,as2232:GA|0.847672;individualGenotypeProbabilities=as1644:AA|2.23951e-77&GA|5.05252e-08&GG|1,as2232:AA|9.7576e-78&GA|0.847672&GG|0.152328;individualAlleleCounts=as1644:G|24|766|+|24|766|-|0|0&A|0|0|+|0|0|-|0|0,as2232:G|28|821|+|28|821|-|0|0&A|3|93|+|3|93|-|0|0
isotig06954	gigaBayes	SNP	1854	1854	0.999997	.	.	alleles=A,T;individualGenotypes=as1644:AT|0.999997,as2232:AA|0.656102;individualGenotypeProbabilities=as1644:AA|3.20505e-06&AT|0.999997&TT|1.41914e-14,as2232:AA|0.656102&AT|0.333332&TT|0.0105659;individualAlleleCounts=as1644:A|7|156|+|7|156|-|0|0&T|4|90|+|4|90|-|0|0,as2232:A|1|18|+|1|18|-|0|0&T|0|0|+|0|0|-|0|0
isotig06967	gigaBayes	SNP	875	875	0.960465	.	.	alleles=C,T;individualGenotypes=as1644:CC|0.996263,as2232:CT|0.960465;individualGenotypeProbabilities=as1644:CC|0.996263&CT|0.00373722&TT|2.4062e-31,as2232:CC|0.0395354&CT|0.960465&TT|4.18745e-66;individualAlleleCounts=as1644:C|8|306|+|8|306|-|0|0&T|0|0|+|0|0|-|0|0,as2232:C|18|685|+|18|685|-|0|0&T|2|80|+|2|80|-|0|0
isotig06967	gigaBayes	SNP	1292	1292	0.700493	.	.	alleles=T,G;individualGenotypes=as1644:TG|0.564116,as2232:TG|0.654384;individualGenotypeProbabilities=as1644:GG|0.00349252&TG|0.564116&TT|0.432391,as2232:GG|0.0480459&TG|0.654384&TT|0.297571;individualAlleleCounts=as1644:T|4|49|+|4|49|-|0|0&G|1|14|+|1|14|-|0|0,as2232:T|1|15|+|1|15|-|0|0&G|2|30|+|2|30|-|0|0
isotig06967	gigaBayes	SNP	1293	1293	0.590096	.	.	alleles=G,T;individualGenotypes=as1644:GG|0.533058,as2232:GT|0.588026;individualGenotypeProbabilities=as1644:GG|0.533058&GT|0.46694&TT|2.39853e-06,as2232:GG|0.411971&GT|0.588026&TT|2.51166e-06;individualAlleleCounts=as1644:G|3|59|+|3|59|-|0|0&T|1|12|+|1|12|-|0|0,as2232:G|3|58|+|3|58|-|0|0&T|2|29|+|2|29|-|0|0
isotig06973	gigaBayes	SNP	1042	1042	1	.	.	alleles=T,C;individualGenotypes=as1644:TT|0.992481,as2232:CC|0.969925;individualGenotypeProbabilities=as1644:CC|1.03941e-17&TC|0.0075188&TT|0.992481,as2232:CC|0.969925&TC|0.0300752&TT|3.33448e-13;individualAlleleCounts=as1644:T|9|205|+|9|205|-|0|0&C|0|0|+|0|0|-|0|0,as2232:T|0|0|+|0|0|-|0|0&C|7|160|+|7|160|-|0|0
isotig06977	gigaBayes	SNP	1227	1227	1	.	.	alleles=G,A;individualGenotypes=as1644:GG|0.999996,as2232:AA|0.941177;individualGenotypeProbabilities=as1644:AA|1.10018e-56&GA|3.59029e-06&GG|0.999996,as2232:AA|0.941177&GA|0.0588233&GG|1.41827e-18;individualAlleleCounts=as1644:G|20|595|+|20|595|-|0|0&A|0|0|+|0|0|-|0|0,as2232:G|0|0|+|0|0|-|0|0&A|6|213|+|6|213|-|0|0
isotig06977	gigaBayes	SNP	1617	1617	1	.	.	alleles=T,G;individualGenotypes=as1644:TT|1,as2232:GG|0.996109;individualGenotypeProbabilities=as1644:GG|7.43868e-117&TG|5.66222e-14&TT|1,as2232:GG|0.996109&TG|0.00389105&TT|6.48409e-24;individualAlleleCounts=as1644:T|46|1198|+|46|1198|-|0|0&G|0|0|+|0|0|-|0|0,as2232:T|0|0|+|0|0|-|0|0&G|10|267|+|10|267|-|0|0
isotig06984	gigaBayes	SNP	102	102	0.699297	.	.	alleles=G,A;individualGenotypes=as1644:GG|1,as2232:GA|0.699297;individualGenotypeProbabilities=as1644:AA|0&GA|2.15488e-33&GG|1,as2232:AA|3.27811e-66&GA|0.699297&GG|0.300703;individualAlleleCounts=as1644:G|108|3772|+|108|3772|-|0|0&A|0|0|+|0|0|-|0|0,as2232:G|20|690|+|20|690|-|0|0&A|2|75|+|2|75|-|0|0
isotig06988	gigaBayes	SNP	583	583	0.999949	.	.	alleles=T,A;individualGenotypes=as1644:TA|0.999949,as2232:TT|0.888887;individualGenotypeProbabilities=as1644:AA|2.95254e-14&TA|0.999949&TT|5.1071e-05,as2232:AA|7.67272e-06&TA|0.111105&TT|0.888887;individualAlleleCounts=as1644:T|5|137|+|5|137|-|0|0&A|2|79|+|2|79|-|0|0,as2232:T|3|51|+|3|51|-|0|0&A|0|0|+|0|0|-|0|0
isotig06988	gigaBayes	SNP	1298	1298	0.999994	.	.	alleles=G,C;individualGenotypes=as1644:GG|0.984615,as2232:GC|0.999994;individualGenotypeProbabilities=as1644:CC|1.73622e-14&GC|0.0153845&GG|0.984615,as2232:CC|3.14012e-11&GC|0.999994&GG|5.95464e-06;individualAlleleCounts=as1644:G|6|138|+|6|138|-|0|0&C|0|0|+|0|0|-|0|0,as2232:G|3|104|+|3|104|-|0|0&C|3|86|+|3|86|-|0|0
isotig06989	gigaBayes	SNP	934	934	1	.	.	alleles=G,A;individualGenotypes=as1644:GG|0.999837,as2232:AA|0.666721;individualGenotypeProbabilities=as1644:AA|1.26314e-49&GA|0.000162734&GG|0.999837,as2232:AA|0.666721&GA|0.333279&GG|1.0009e-08;individualAlleleCounts=as1644:G|14|522|+|14|522|-|0|0&A|0|0|+|0|0|-|0|0,as2232:G|0|0|+|0|0|-|0|0&A|3|113|+|3|113|-|0|0
isotig06989	gigaBayes	SNP	1126	1126	1	.	.	alleles=A,G;individualGenotypes=as1644:AA|1,as2232:GG|0.941176;individualGenotypeProbabilities=as1644:AA|1&AG|2.24394e-07&GG|2.57993e-73,as2232:AA|1.43044e-16&AG|0.0588235&GG|0.941176;individualAlleleCounts=as1644:A|24|761|+|24|761|-|0|0&G|0|0|+|0|0|-|0|0,as2232:A|0|0|+|0|0|-|0|0&G|6|193|+|6|193|-|0|0
isotig06989	gigaBayes	SNP	1531	1531	1	.	.	alleles=T,C;individualGenotypes=as1644:CC|0.999999,as2232:TT|1;individualGenotypeProbabilities=as1644:CC|0.999999&TC|9.53673e-07&TT|1.31889e-67,as2232:CC|4.00186e-103&TC|4.65661e-10&TT|1;individualAlleleCounts=as1644:T|0|0|+|0|0|-|0|0&C|22|704|+|22|704|-|0|0,as2232:T|33|1059|+|33|1059|-|0|0&C|0|0|+|0|0|-|0|0
isotig06989	gigaBayes	SNP	1546	1546	1	.	.	alleles=C,T;individualGenotypes=as1644:TT|0.999998,as2232:CC|1;individualGenotypeProbabilities=as1644:CC|1.66569e-61&CT|1.90734e-06&TT|0.999998,as2232:CC|1&CT|1.86264e-09&TT|1.44433e-63;individualAlleleCounts=as1644:C|0|0|+|0|0|-|0|0&T|21|643|+|21|643|-|0|0,as2232:C|31|665|+|31|665|-|0|0&T|0|0|+|0|0|-|0|0
isotig06989	gigaBayes	SNP	1555	1555	1	.	.	alleles=T,C;individualGenotypes=as1644:CC|0.999996,as2232:TT|1;individualGenotypeProbabilities=as1644:CC|0.999996&TC|3.81468e-06&TT|3.92435e-61,as2232:CC|3.52466e-80&TC|9.31319e-10&TT|1;individualAlleleCounts=as1644:T|0|0|+|0|0|-|0|0&C|20|639|+|20|639|-|0|0,as2232:T|32|831|+|32|831|-|0|0&C|0|0|+|0|0|-|0|0
isotig06995	gigaBayes	SNP	1338	1338	0.999804	.	.	alleles=T,A;individualGenotypes=as1644:TT|0.99225,as2232:TA|0.999804;individualGenotypeProbabilities=as1644:AA|3.19184e-23&TA|0.00775041&TT|0.99225,as2232:AA|1.11846e-84&TA|0.999804&TT|0.000196473;individualAlleleCounts=as1644:T|7|225|+|7|225|-|0|0&A|0|0|+|0|0|-|0|0,as2232:T|27|888|+|27|888|-|0|0&A|3|120|+|3|120|-|0|0
isotig06995	gigaBayes	SNP	1650	1650	1	.	.	alleles=A,G;individualGenotypes=as1644:AA|1,as2232:GG|0.996109;individualGenotypeProbabilities=as1644:AA|1&AG|2.37491e-07&GG|1.29065e-74,as2232:AA|2.61124e-21&AG|0.00389105&GG|0.996109;individualAlleleCounts=as1644:A|24|774|+|24|774|-|0|0&G|0|0|+|0|0|-|0|0,as2232:A|0|0|+|0|0|-|0|0&G|10|241|+|10|241|-|0|0
isotig07014	gigaBayes	SNP	134	134	1	.	.	alleles=T,C;individualGenotypes=as1644:TT|0.96,as2232:CC|0.68;individualGenotypeProbabilities=as1644:CC|1.919e-19&TC|0.04&TT|0.96,as2232:CC|0.68&TC|0.32&TT|6.06357e-09;individualAlleleCounts=as1644:T|6|220|+|6|220|-|0|0&C|0|0|+|0|0|-|0|0,as2232:T|0|0|+|0|0|-|0|0&C|3|115|+|3|115|-|0|0
isotig07014	gigaBayes	SNP	148	148	1	.	.	alleles=C,T;individualGenotypes=as1644:CC|0.96,as2232:TT|0.68;individualGenotypeProbabilities=as1644:CC|0.96&CT|0.04&TT|2.45855e-16,as2232:CC|3.82541e-09&CT|0.32&TT|0.68;individualAlleleCounts=as1644:C|6|189|+|6|189|-|0|0&T|0|0|+|0|0|-|0|0,as2232:C|0|0|+|0|0|-|0|0&T|3|117|+|3|117|-|0|0
isotig07014	gigaBayes	SNP	369	369	0.995842	.	.	alleles=C,T;individualGenotypes=as1644:TT|0.746881,as2232:CC|0.75104;individualGenotypeProbabilities=as1644:CC|0.00415787&CT|0.248961&TT|0.746881,as2232:CC|0.75104&CT|0.24896&TT|4.72085e-08;individualAlleleCounts=as1644:C|0|0|+|0|0|-|0|0&T|3|56|+|3|56|-|0|0,as2232:C|3|105|+|3|105|-|0|0&T|0|0|+|0|0|-|0|0
isotig07014	gigaBayes	SNP	436	436	0.926928	.	.	alleles=C,T;individualGenotypes=as1644:TT|0.556142,as2232:CC|0.814619;individualGenotypeProbabilities=as1644:CC|0.0730719&CT|0.370786&TT|0.556142,as2232:CC|0.814619&CT|0.185381&TT|4.44051e-07;individualAlleleCounts=as1644:C|0|0|+|0|0|-|0|0&T|2|42|+|2|42|-|0|0,as2232:C|3|94|+|3|94|-|0|0&T|0|0|+|0|0|-|0|0
isotig07014	gigaBayes	SNP	502	502	0.999519	.	.	alleles=C,G;individualGenotypes=as1644:GG|0.599714,as2232:CC|0.800094;individualGenotypeProbabilities=as1644:CC|0.000478576&CG|0.399808&GG|0.599714,as2232:CC|0.800094&CG|0.199904&GG|1.92428e-06;individualAlleleCounts=as1644:C|0|0|+|0|0|-|0|0&G|2|64|+|2|64|-|0|0,as2232:C|3|88|+|3|88|-|0|0&G|0|0|+|0|0|-|0|0
isotig07014	gigaBayes	SNP	537	537	0.991522	.	.	alleles=A,T;individualGenotypes=as1644:AA|0.669332,as2232:AT|0.991411;individualGenotypeProbabilities=as1644:AA|0.669332&AT|0.33047&TT|0.000198015,as2232:AA|0.00841222&AT|0.991411&TT|0.000176817;individualAlleleCounts=as1644:A|1|37|+|1|37|-|0|0&T|0|0|+|0|0|-|0|0,as2232:A|1|36|+|1|36|-|0|0&T|2|52|+|2|52|-|0|0
isotig07025	gigaBayes	SNP	1544	1544	0.999963	.	.	alleles=C,G;individualGenotypes=as2232:CG|0.999963;individualGenotypeProbabilities=as2232:CC|3.67047e-05&CG|0.999963&GG|6.01528e-84;individualAlleleCounts=as2232:C|26|908|+|26|908|-|0|0&G|3|120|+|3|120|-|0|0
isotig07031	gigaBayes	SNP	1004	1004	0.698621	.	.	alleles=A,G;individualGenotypes=as2232:AG|0.698621;individualGenotypeProbabilities=as2232:AA|0.301379&AG|0.698621&GG|1.55752e-46;individualAlleleCounts=as2232:A|16|513|+|16|513|-|0|0&G|2|60|+|2|60|-|0|0
isotig07034	gigaBayes	SNP	301	301	0.987433	.	.	alleles=A,G;individualGenotypes=as1644:AA|0.670818,as2232:GG|0.658325;individualGenotypeProbabilities=as1644:AA|0.670818&AG|0.329143&GG|3.92539e-05,as2232:AA|0.0125274&AG|0.329147&GG|0.658325;individualAlleleCounts=as1644:A|2|74|+|2|74|-|0|0&G|0|0|+|0|0|-|0|0,as2232:A|0|0|+|0|0|-|0|0&G|2|49|+|2|49|-|0|0
isotig07034	gigaBayes	SNP	333	333	0.963037	.	.	alleles=T,A;individualGenotypes=as1644:TT|0.807395,as2232:AA|0.577815;individualGenotypeProbabilities=as1644:AA|4.5945e-09&TA|0.192605&TT|0.807395,as2232:AA|0.577815&TA|0.385222&TT|0.0369626;individualAlleleCounts=as1644:T|3|114|+|3|114|-|0|0&A|0|0|+|0|0|-|0|0,as2232:T|0|0|+|0|0|-|0|0&A|2|45|+|2|45|-|0|0
isotig07034	gigaBayes	SNP	505	505	0.999904	.	.	alleles=G,T;individualGenotypes=as1644:GT|0.999904;individualGenotypeProbabilities=as1644:GG|9.60901e-05&GT|0.999904&TT|9.92263e-15;individualAlleleCounts=as1644:G|5|172|+|5|172|-|0|0&T|2|72|+|2|72|-|0|0
isotig07034	gigaBayes	SNP	1558	1558	0.953843	.	.	alleles=A,T;individualGenotypes=as1644:AA|0.998141,as2232:AT|0.953843;individualGenotypeProbabilities=as1644:AA|0.998141&AT|0.00185934&TT|1.95948e-29,as2232:AA|0.0461566&AT|0.953843&TT|9.74074e-08;individualAlleleCounts=as1644:A|9|287|+|9|287|-|0|0&T|0|0|+|0|0|-|0|0,as2232:A|3|69|+|3|69|-|0|0&T|2|47|+|2|47|-|0|0
isotig07035	gigaBayes	SNP	550	550	1	.	.	alleles=A,G;individualGenotypes=as1644:GG|0.996109,as2232:AA|1;individualGenotypeProbabilities=as1644:AA|1.27434e-29&AG|0.00389105&GG|0.996109,as2232:AA|1&AG|2.83111e-14&GG|1.20819e-156;individualAlleleCounts=as1644:A|0|0|+|0|0|-|0|0&G|10|324|+|10|324|-|0|0,as2232:A|47|1595|+|47|1595|-|0|0&G|0|0|+|0|0|-|0|0
isotig07035	gigaBayes	SNP	619	619	1	.	.	alleles=T,C;individualGenotypes=as1644:CC|0.996109,as2232:TT|1;individualGenotypeProbabilities=as1644:CC|0.996109&TC|0.00389105&TT|1.23342e-28,as2232:CC|1.28106e-174&TC|1.76944e-15&TT|1;individualAlleleCounts=as1644:T|0|0|+|0|0|-|0|0&C|10|314|+|10|314|-|0|0,as2232:T|51|1774|+|51|1774|-|0|0&C|0|0|+|0|0|-|0|0
isotig07035	gigaBayes	SNP	625	625	1	.	.	alleles=A,G;individualGenotypes=as1644:GG|0.996109,as2232:AA|1;individualGenotypeProbabilities=as1644:AA|4.75346e-32&AG|0.00389105&GG|0.996109,as2232:AA|1&AG|7.07778e-15&GG|8.55166e-167;individualAlleleCounts=as1644:A|0|0|+|0|0|-|0|0&G|10|348|+|10|348|-|0|0,as2232:A|49|1696|+|49|1696|-|0|0&G|0|0|+|0|0|-|0|0
isotig07035	gigaBayes	SNP	658	658	1	.	.	alleles=C,G;individualGenotypes=as1644:GG|0.984615,as2232:CC|1;individualGenotypeProbabilities=as1644:CC|2.76051e-16&CG|0.0153846&GG|0.984615,as2232:CC|1&CG|2.79845e-14&GG|2.08604e-148;individualAlleleCounts=as1644:C|0|0|+|0|0|-|0|0&G|8|191|+|8|191|-|0|0,as2232:C|47|1512|+|47|1512|-|0|0&G|0|0|+|0|0|-|0|0
isotig07039	gigaBayes	SNP	832	832	0.992818	.	.	alleles=G,A;individualGenotypes=as1644:GG|0.999988,as2232:AA|0.794256;individualGenotypeProbabilities=as1644:AA|2.98709e-41&GA|1.21192e-05&GG|0.999988,as2232:AA|0.794256&GA|0.198562&GG|0.00718227;individualAlleleCounts=as1644:G|18|440|+|18|440|-|0|0&A|0|0|+|0|0|-|0|0,as2232:G|0|0|+|0|0|-|0|0&A|4|56|+|4|56|-|0|0
isotig07039	gigaBayes	SNP	835	835	0.999482	.	.	alleles=G,C;individualGenotypes=as1644:GG|0.99999,as2232:CC|0.666325;individualGenotypeProbabilities=as1644:CC|1.30188e-39&GC|1.01672e-05&GG|0.99999,as2232:CC|0.666325&GC|0.333157&GG|0.000517982;individualAlleleCounts=as1644:G|18|423|+|18|423|-|0|0&C|0|0|+|0|0|-|0|0,as2232:G|0|0|+|0|0|-|0|0&C|3|66|+|3|66|-|0|0
isotig07039	gigaBayes	SNP	889	889	0.998701	.	.	alleles=G,A;individualGenotypes=as1644:GG|0.999919,as2232:AA|0.665828;individualGenotypeProbabilities=as1644:AA|5.30331e-32&GA|8.12679e-05&GG|0.999919,as2232:AA|0.665828&GA|0.332874&GG|0.00129852;individualAlleleCounts=as1644:G|15|347|+|15|347|-|0|0&A|0|0|+|0|0|-|0|0,as2232:G|0|0|+|0|0|-|0|0&A|3|62|+|3|62|-|0|0
isotig07052	gigaBayes	SNP	379	379	0.890607	.	.	alleles=G,A;individualGenotypes=as1644:AA|0.534343,as2232:GG|0.821886;individualGenotypeProbabilities=as1644:AA|0.534343&GA|0.356265&GG|0.109393,as2232:AA|1.69124e-09&GA|0.178114&GG|0.821886;individualAlleleCounts=as1644:G|0|0|+|0|0|-|0|0&A|2|40|+|2|40|-|0|0,as2232:G|3|118|+|3|118|-|0|0&A|0|0|+|0|0|-|0|0
isotig07052	gigaBayes	SNP	791	791	1	.	.	alleles=A,G;individualGenotypes=as1644:GG|0.75,as2232:AA|0.75;individualGenotypeProbabilities=as1644:AA|4.74038e-08&AG|0.25&GG|0.75,as2232:AA|0.75&AG|0.25&GG|1.88627e-08;individualAlleleCounts=as1644:A|0|0|+|0|0|-|0|0&G|3|105|+|3|105|-|0|0,as2232:A|3|109|+|3|109|-|0|0&G|0|0|+|0|0|-|0|0
isotig07064	gigaBayes	SNP	1170	1170	0.991058	.	.	alleles=G,T;individualGenotypes=as1644:GG|0.969968,as2232:GT|0.991058;individualGenotypeProbabilities=as1644:GG|0.969968&GT|0.0300321&TT|2.06332e-13,as2232:GG|0.00894197&GT|0.991058&TT|6.83462e-41;individualAlleleCounts=as1644:G|5|127|+|5|127|-|0|0&T|0|0|+|0|0|-|0|0,as2232:G|13|421|+|13|421|-|0|0&T|2|74|+|2|74|-|0|0
isotig07096	gigaBayes	SNP	409	409	0.999699	.	.	alleles=T,C;individualGenotypes=as1644:TC|0.999699,as2232:TT|0.941194;individualGenotypeProbabilities=as1644:CC|1.26402e-16&TC|0.999699&TT|0.000300865,as2232:CC|2.99109e-13&TC|0.0588058&TT|0.941194;individualAlleleCounts=as1644:T|4|159|+|4|159|-|0|0&C|2|70|+|2|70|-|0|0,as2232:T|4|125|+|4|125|-|0|0&C|0|0|+|0|0|-|0|0
isotig07097	gigaBayes	SNP	1700	1700	1	.	.	alleles=C,T;individualGenotypes=as1644:TT|0.800001,as2232:CC|0.999994;individualGenotypeProbabilities=as1644:CC|1.92836e-09&CT|0.199999&TT|0.800001,as2232:CC|0.999994&CT|6.10348e-06&TT|1.29221e-55;individualAlleleCounts=as1644:C|0|0|+|0|0|-|0|0&T|4|121|+|4|121|-|0|0,as2232:C|19|583|+|19|583|-|0|0&T|0|0|+|0|0|-|0|0
isotig07097	gigaBayes	SNP	1718	1718	0.940281	.	.	alleles=T,A;individualGenotypes=as1644:TT|0.971507,as2232:TA|0.940281;individualGenotypeProbabilities=as1644:AA|7.69022e-15&TA|0.0284934&TT|0.971507,as2232:AA|1.35917e-57&TA|0.940281&TT|0.0597192;individualAlleleCounts=as1644:T|5|141|+|5|141|-|0|0&A|0|0|+|0|0|-|0|0,as2232:T|18|600|+|18|600|-|0|0&A|2|78|+|2|78|-|0|0
isotig07097	gigaBayes	SNP	1830	1830	1	.	.	alleles=T,G;individualGenotypes=as1644:GG|0.999756,as2232:TT|0.999999;individualGenotypeProbabilities=as1644:GG|0.999756&TG|0.000244081&TT|9.6294e-47,as2232:GG|1.20536e-74&TG|9.53441e-07&TT|0.999999;individualAlleleCounts=as1644:T|0|0|+|0|0|-|0|0&G|14|495|+|14|495|-|0|0,as2232:T|22|774|+|22|774|-|0|0&G|0|0|+|0|0|-|0|0
isotig07097	gigaBayes	SNP	2061	2061	1	.	.	alleles=C,A;individualGenotypes=as1644:CA|0.974788,as2232:CC|0.9981;individualGenotypeProbabilities=as1644:AA|0.0252121&CA|0.974788&CC|4.89751e-11,as2232:AA|3.90881e-17&CA|0.00190017&CC|0.9981;individualAlleleCounts=as1644:C|2|26|+|2|26|-|0|0&A|9|149|+|9|149|-|0|0,as2232:C|9|184|+|9|184|-|0|0&A|0|0|+|0|0|-|0|0
isotig07097	gigaBayes	SNP	2100	2100	1	.	.	alleles=G,A;individualGenotypes=as1644:GG|0.996226,as2232:AA|0.969811;individualGenotypeProbabilities=as1644:AA|3.99233e-21&GA|0.00377358&GG|0.996226,as2232:AA|0.969811&GA|0.0301887&GG|1.2178e-15;individualAlleleCounts=as1644:G|10|239|+|10|239|-|0|0&A|0|0|+|0|0|-|0|0,as2232:G|0|0|+|0|0|-|0|0&A|7|184|+|7|184|-|0|0
isotig07097	gigaBayes	SNP	2108	2108	1	.	.	alleles=G,A;individualGenotypes=as1644:AA|0.984848,as2232:GG|0.984848;individualGenotypeProbabilities=as1644:AA|0.984848&GA|0.0151515&GG|1.74973e-13,as2232:AA|6.45186e-15&GA|0.0151515&GG|0.984848;individualAlleleCounts=as1644:G|0|0|+|0|0|-|0|0&A|8|163|+|8|163|-|0|0,as2232:G|8|177|+|8|177|-|0|0&A|0|0|+|0|0|-|0|0
isotig07097	gigaBayes	SNP	2161	2161	0.999764	.	.	alleles=A,G;individualGenotypes=as1644:AA|0.909112,as2232:GG|0.817989;individualGenotypeProbabilities=as1644:AA|0.909112&AG|0.0908876&GG|4.50082e-09,as2232:AA|0.000236224&AG|0.181775&GG|0.817989;individualAlleleCounts=as1644:A|5|117|+|5|117|-|0|0&G|0|0|+|0|0|-|0|0,as2232:A|0|0|+|0|0|-|0|0&G|4|70|+|4|70|-|0|0
isotig07105	gigaBayes	SNP	752	752	0.999962	.	.	alleles=T,G;individualGenotypes=as1644:TT|0.666546,as2232:TG|0.999962;individualGenotypeProbabilities=as1644:GG|0.000133012&TG|0.333321&TT|0.666546,as2232:GG|3.24243e-18&TG|0.999962&TT|3.82965e-05;individualAlleleCounts=as1644:T|1|37|+|1|37|-|0|0&G|0|0|+|0|0|-|0|0,as2232:T|5|177|+|5|177|-|0|0&G|2|79|+|2|79|-|0|0
isotig07106	gigaBayes	SNP	872	872	1	.	.	alleles=T,C;individualGenotypes=as1644:TT|0.999988,as2232:CC|0.800002;individualGenotypeProbabilities=as1644:CC|1.69386e-48&TC|1.22069e-05&TT|0.999988,as2232:CC|0.800002&TC|0.199998&TT|2.45453e-08;individualAlleleCounts=as1644:T|18|512|+|18|512|-|0|0&C|0|0|+|0|0|-|0|0,as2232:T|0|0|+|0|0|-|0|0&C|4|110|+|4|110|-|0|0
isotig07107	gigaBayes	SNP	755	755	0.999983	.	.	alleles=A,G;individualGenotypes=as1644:AG|0.999983,as2232:AA|0.666588;individualGenotypeProbabilities=as1644:AA|1.67563e-05&AG|0.999983&GG|1.22132e-08,as2232:AA|0.666588&AG|0.333328&GG|8.39303e-05;individualAlleleCounts=as1644:A|2|77|+|2|77|-|0|0&G|2|79|+|2|79|-|0|0,as2232:A|1|39|+|1|39|-|0|0&G|0|0|+|0|0|-|0|0
isotig07108	gigaBayes	SNP	810	810	0.999998	.	.	alleles=G,T;individualGenotypes=as1644:GT|0.999839,as2232:GG|0.800032;individualGenotypeProbabilities=as1644:GG|1.52725e-06&GT|0.999839&TT|0.000159667,as2232:GG|0.800032&GT|0.199968&TT|1.27875e-07;individualAlleleCounts=as1644:G|1|37|+|1|37|-|0|0&T|3|92|+|3|92|-|0|0,as2232:G|2|70|+|2|70|-|0|0&T|0|0|+|0|0|-|0|0
isotig07111	gigaBayes	SNP	240	240	1	.	.	alleles=C,T;individualGenotypes=as1644:TT|0.941392,as2232:CC|0.996337;individualGenotypeProbabilities=as1644:CC|4.45487e-20&CT|0.0586081&TT|0.941392,as2232:CC|0.996337&CT|0.003663&TT|5.64314e-32;individualAlleleCounts=as1644:C|0|0|+|0|0|-|0|0&T|6|228|+|6|228|-|0|0,as2232:C|10|347|+|10|347|-|0|0&T|0|0|+|0|0|-|0|0
isotig07111	gigaBayes	SNP	1234	1234	0.544236	.	.	alleles=T,A;individualGenotypes=as1644:TT|0.999967,as2232:TA|0.544236;individualGenotypeProbabilities=as1644:AA|1.87061e-47&TA|3.32155e-05&TT|0.999967,as2232:AA|1.55216e-74&TA|0.544236&TT|0.455764;individualAlleleCounts=as1644:T|14|465|+|14|465|-|0|0&A|0|0|+|0|0|-|0|0,as2232:T|23|780|+|23|780|-|0|0&A|2|80|+|2|80|-|0|0
isotig07111	gigaBayes	SNP	1235	1235	0.544236	.	.	alleles=T,A;individualGenotypes=as1644:TT|0.999967,as2232:TA|0.544236;individualGenotypeProbabilities=as1644:AA|2.25977e-48&TA|3.32155e-05&TT|0.999967,as2232:AA|3.89546e-75&TA|0.544236&TT|0.455764;individualAlleleCounts=as1644:T|14|474|+|14|474|-|0|0&A|0|0|+|0|0|-|0|0,as2232:T|23|786|+|23|786|-|0|0&A|2|80|+|2|80|-|0|0
isotig07111	gigaBayes	SNP	1236	1236	0.544236	.	.	alleles=C,G;individualGenotypes=as1644:CC|0.999967,as2232:CG|0.544236;individualGenotypeProbabilities=as1644:CC|0.999967&CG|3.32155e-05&GG|1.13646e-48,as2232:CC|0.455764&CG|0.544236&GG|3.88376e-76;individualAlleleCounts=as1644:C|14|477|+|14|477|-|0|0&G|0|0|+|0|0|-|0|0,as2232:C|23|796|+|23|796|-|0|0&G|2|80|+|2|80|-|0|0
isotig07128	gigaBayes	SNP	777	777	0.99881	.	.	alleles=T,G;individualGenotypes=as1644:TG|0.499405,as2232:TT|1;individualGenotypeProbabilities=as1644:GG|0.499405&TG|0.499405&TT|0.00119037,as2232:GG|1.01559e-78&TG|5.95337e-08&TT|1;individualAlleleCounts=as1644:T|0|0|+|0|0|-|0|0&G|2|61|+|2|61|-|0|0,as2232:T|25|812|+|25|812|-|0|0&G|0|0|+|0|0|-|0|0
isotig07129	gigaBayes	SNP	906	906	1	.	.	alleles=T,C;individualGenotypes=as1644:TT|0.996885,as2232:CC|0.800623;individualGenotypeProbabilities=as1644:CC|3.79577e-34&TC|0.00311526&TT|0.996885,as2232:CC|0.800623&TC|0.199377&TT|3.07301e-09;individualAlleleCounts=as1644:T|10|368|+|10|368|-|0|0&C|0|0|+|0|0|-|0|0,as2232:T|0|0|+|0|0|-|0|0&C|4|119|+|4|119|-|0|0
isotig07129	gigaBayes	SNP	984	984	0.999832	.	.	alleles=C,A;individualGenotypes=as1644:CC|0.99482,as2232:AA|0.668282;individualGenotypeProbabilities=as1644:AA|6.32547e-28&CA|0.00518048&CC|0.99482,as2232:AA|0.668282&CA|0.331551&CC|0.000167752;individualAlleleCounts=as1644:C|9|305|+|9|305|-|0|0&A|0|0|+|0|0|-|0|0,as2232:C|0|0|+|0|0|-|0|0&A|3|71|+|3|71|-|0|0
isotig07130	gigaBayes	SNP	906	906	0.999158	.	.	alleles=T,C;individualGenotypes=as1644:TT|0.888982,as2232:CC|0.555088;individualGenotypeProbabilities=as1644:CC|2.10922e-12&TC|0.111018&TT|0.888982,as2232:CC|0.555088&TC|0.44407&TT|0.000841857;individualAlleleCounts=as1644:T|4|148|+|4|148|-|0|0&C|0|0|+|0|0|-|0|0,as2232:T|0|0|+|0|0|-|0|0&C|2|62|+|2|62|-|0|0
isotig07143	gigaBayes	SNP	652	652	1	.	.	alleles=A,T;individualGenotypes=as1644:AA|1,as2232:AT|1;individualGenotypeProbabilities=as1644:AA|1&AT|3.72529e-09&TT|2.01857e-104,as2232:AA|4.13194e-10&AT|1&TT|3.24472e-31;individualAlleleCounts=as1644:A|28|1037|+|28|1037|-|0|0&T|0|0|+|0|0|-|0|0,as2232:A|13|317|+|13|317|-|0|0&T|4|140|+|4|140|-|0|0
isotig07143	gigaBayes	SNP	719	719	1	.	.	alleles=T,C;individualGenotypes=as1644:TT|1,as2232:TC|1;individualGenotypeProbabilities=as1644:CC|1.74114e-102&TC|1.86265e-09&TT|1,as2232:CC|1.10234e-38&TC|1&TT|1.34555e-20;individualAlleleCounts=as1644:T|29|1018|+|29|1018|-|0|0&C|0|0|+|0|0|-|0|0,as2232:T|11|382|+|11|382|-|0|0&C|8|236|+|8|236|-|0|0
isotig07148	gigaBayes	SNP	48	48	0.999986	.	.	alleles=C,A;individualGenotypes=as1644:AA|0.555548,as2232:CC|0.88889;individualGenotypeProbabilities=as1644:AA|0.555548&CA|0.444438&CC|1.33114e-05,as2232:AA|3.45845e-07&CA|0.11111&CC|0.88889;individualAlleleCounts=as1644:C|0|0|+|0|0|-|0|0&A|2|80|+|2|80|-|0|0,as2232:C|4|96|+|4|96|-|0|0&A|0|0|+|0|0|-|0|0
isotig07148	gigaBayes	SNP	91	91	0.999943	.	.	alleles=G,A;individualGenotypes=as1644:GA|0.999943,as2232:GG|0.94118;individualGenotypeProbabilities=as1644:AA|3.77541e-12&GA|0.999943&GG|5.66503e-05,as2232:AA|2.36667e-15&GA|0.0588202&GG|0.94118;individualAlleleCounts=as1644:G|3|113|+|3|113|-|0|0&A|2|76|+|2|76|-|0|0,as2232:G|4|146|+|4|146|-|0|0&A|0|0|+|0|0|-|0|0
isotig07149	gigaBayes	SNP	251	251	0.999774	.	.	alleles=A,G;individualGenotypes=as2232:AG|0.999774;individualGenotypeProbabilities=as2232:AA|0.000226301&AG|0.999774&GG|4.52359e-27;individualAlleleCounts=as2232:A|8|301|+|8|301|-|0|0&G|2|74|+|2|74|-|0|0
isotig07152	gigaBayes	SNP	1245	1245	0.9931	.	.	alleles=G,A;individualGenotypes=as1644:GA|0.9931;individualGenotypeProbabilities=as1644:AA|1.58408e-05&GA|0.9931&GG|0.00688367;individualAlleleCounts=as1644:G|2|77|+|2|77|-|0|0&A|3|51|+|3|51|-|0|0
isotig07179	gigaBayes	SNP	905	905	0.884951	.	.	alleles=A,T;individualGenotypes=as1644:AA|0.999986,as2232:AT|0.88495;individualGenotypeProbabilities=as1644:AA|0.999986&AT|1.35031e-05&TT|1.93576e-50,as2232:AA|0.115049&AT|0.88495&TT|4.25156e-07;individualAlleleCounts=as1644:A|16|497|+|16|497|-|0|0&T|0|0|+|0|0|-|0|0,as2232:A|4|64|+|4|64|-|0|0&T|2|44|+|2|44|-|0|0
isotig07179	gigaBayes	SNP	906	906	0.884955	.	.	alleles=T,A;individualGenotypes=as1644:TT|0.999973,as2232:TA|0.88493;individualGenotypeProbabilities=as1644:AA|3.07167e-39&TA|2.70051e-05&TT|0.999973,as2232:AA|2.49716e-05&TA|0.88493&TT|0.115045;individualAlleleCounts=as1644:T|15|386|+|15|386|-|0|0&A|0|0|+|0|0|-|0|0,as2232:T|4|47|+|4|47|-|0|0&A|2|44|+|2|44|-|0|0
isotig07182	gigaBayes	SNP	1104	1104	1	.	.	alleles=A,G;individualGenotypes=as1644:AG|1,as2232:AA|0.941176;individualGenotypeProbabilities=as1644:AA|4.15047e-08&AG|1&GG|3.50407e-32,as2232:AA|0.941176&AG|0.0588235&GG|1.87963e-15;individualAlleleCounts=as1644:A|9|321|+|9|321|-|0|0&G|3|115|+|3|115|-|0|0,as2232:A|4|147|+|4|147|-|0|0&G|0|0|+|0|0|-|0|0
isotig07186	gigaBayes	SNP	606	606	1	.	.	alleles=A,T;individualGenotypes=as1644:AA|0.999882,as2232:TT|0.969701;individualGenotypeProbabilities=as1644:AA|0.999882&AT|0.000118357&TT|5.93491e-48,as2232:AA|7.36992e-21&AT|0.0302994&TT|0.969701;individualAlleleCounts=as1644:A|15|507|+|15|507|-|0|0&T|0|0|+|0|0|-|0|0,as2232:A|0|0|+|0|0|-|0|0&T|7|236|+|7|236|-|0|0
isotig07186	gigaBayes	SNP	972	972	1	.	.	alleles=G,A;individualGenotypes=as1644:GG|0.996231,as2232:GA|0.968696;individualGenotypeProbabilities=as1644:AA|5.19434e-16&GA|0.00376924&GG|0.996231,as2232:AA|0.0313042&GA|0.968696&GG|1.18937e-08;individualAlleleCounts=as1644:G|8|173|+|8|173|-|0|0&A|0|0|+|0|0|-|0|0,as2232:G|1|17|+|1|17|-|0|0&A|4|116|+|4|116|-|0|0
isotig07191	gigaBayes	SNP	982	982	0.999771	.	.	alleles=T,C;individualGenotypes=as1644:TT|0.662439,as2232:TC|0.999766;individualGenotypeProbabilities=as1644:CC|0.00430563&TC|0.333255&TT|0.662439,as2232:CC|0.000105507&TC|0.999766&TT|0.00012839;individualAlleleCounts=as1644:T|1|22|+|0|0|-|1|22&C|0|0|+|0|0|-|0|0,as2232:T|3|51|+|0|0|-|3|51&C|4|72|+|0|0|-|4|72
isotig07193	gigaBayes	SNP	143	143	0.99988	.	.	alleles=A,G;individualGenotypes=as1644:AG|0.99988,as2232:AA|0.941184;individualGenotypeProbabilities=as1644:AA|0.000119714&AG|0.99988&GG|2.00385e-16,as2232:AA|0.941184&AG|0.0588165&GG|1.87861e-16;individualAlleleCounts=as1644:A|4|157|+|4|157|-|0|0&G|2|74|+|2|74|-|0|0,as2232:A|4|157|+|4|157|-|0|0&G|0|0|+|0|0|-|0|0
isotig07193	gigaBayes	SNP	528	528	0.988811	.	.	alleles=C,T;individualGenotypes=as1644:CC|0.941835,as2232:TT|0.523486;individualGenotypeProbabilities=as1644:CC|0.941835&CT|0.0581651&TT|1.41754e-10,as2232:CC|0.0111889&CT|0.465325&TT|0.523486;individualAlleleCounts=as1644:C|5|130|+|5|130|-|0|0&T|0|0|+|0|0|-|0|0,as2232:C|0|0|+|0|0|-|0|0&T|2|51|+|2|51|-|0|0
isotig07193	gigaBayes	SNP	532	532	0.999235	.	.	alleles=A,C;individualGenotypes=as1644:AC|0.998952,as2232:AC|0.903637;individualGenotypeProbabilities=as1644:AA|0.000932173&AC|0.998952&CC|0.000115985,as2232:AA|0.00344299&AC|0.903637&CC|0.0929201;individualAlleleCounts=as1644:A|5|67|+|5|67|-|0|0&C|2|43|+|2|43|-|0|0,as2232:A|1|13|+|1|13|-|0|0&C|1|28|+|1|28|-|0|0
isotig07194	gigaBayes	SNP	53	53	0.999913	.	.	alleles=G,T;individualGenotypes=as1644:GT|0.999913,as2232:GG|0.984617;individualGenotypeProbabilities=as1644:GG|8.7301e-05&GT|0.999913&TT|2.3397e-143,as2232:GG|0.984617&GT|0.0153833&TT|9.8544e-24;individualAlleleCounts=as1644:G|41|1504|+|41|1504|-|0|0&T|4|153|+|4|153|-|0|0,as2232:G|6|230|+|6|230|-|0|0&T|0|0|+|0|0|-|0|0
isotig07194	gigaBayes	SNP	120	120	1	.	.	alleles=G,A;individualGenotypes=as1644:GG|1,as2232:AA|0.984615;individualGenotypeProbabilities=as1644:AA|6.11125e-163&GA|2.79845e-14&GG|1,as2232:AA|0.984615&GA|0.0153846&GG|9.34428e-27;individualAlleleCounts=as1644:G|47|1657|+|47|1657|-|0|0&A|0|0|+|0|0|-|0|0,as2232:G|0|0|+|0|0|-|0|0&A|8|295|+|8|295|-|0|0
isotig07194	gigaBayes	SNP	444	444	0.999998	.	.	alleles=C,G;individualGenotypes=as1644:CC|0.999675,as2232:GG|0.666774;individualGenotypeProbabilities=as1644:CC|0.999675&CG|0.000325414&GG|2.90284e-28,as2232:CC|2.01174e-06&CG|0.333224&GG|0.666774;individualAlleleCounts=as1644:C|13|309|+|13|309|-|0|0&G|0|0|+|0|0|-|0|0,as2232:C|0|0|+|0|0|-|0|0&G|3|90|+|3|90|-|0|0
isotig07194	gigaBayes	SNP	446	446	0.999997	.	.	alleles=C,A;individualGenotypes=as1644:CC|0.999675,as2232:AA|0.666773;individualGenotypeProbabilities=as1644:AA|4.77492e-28&CA|0.000325414&CC|0.999675,as2232:AA|0.666773&CA|0.333224&CC|2.56544e-06;individualAlleleCounts=as1644:C|13|307|+|13|307|-|0|0&A|0|0|+|0|0|-|0|0,as2232:C|0|0|+|0|0|-|0|0&A|3|89|+|3|89|-|0|0
isotig07194	gigaBayes	SNP	450	450	0.999974	.	.	alleles=T,C;individualGenotypes=as1644:TT|0.997403,as2232:CC|0.667515;individualGenotypeProbabilities=as1644:CC|5.66791e-23&TC|0.00259734&TT|0.997403,as2232:CC|0.667515&TC|0.332459&TT|2.56218e-05;individualAlleleCounts=as1644:T|10|256|+|10|256|-|0|0&C|0|0|+|0|0|-|0|0,as2232:T|0|0|+|0|0|-|0|0&C|3|79|+|3|79|-|0|0
isotig07194	gigaBayes	SNP	839	839	0.874545	.	.	alleles=C,G;individualGenotypes=as1644:CG|0.872202,as2232:CC|0.903087;individualGenotypeProbabilities=as1644:CC|0.125454&CG|0.872202&GG|0.00234377,as2232:CC|0.903087&CG|0.0969114&GG|1.59243e-06;individualAlleleCounts=as1644:C|2|24|+|2|24|-|0|0&G|2|41|+|2|41|-|0|0,as2232:C|3|67|+|3|67|-|0|0&G|0|0|+|0|0|-|0|0
isotig07196	gigaBayes	SNP	204	204	0.999917	.	.	alleles=C,T;individualGenotypes=as1644:CC|0.666674,as2232:TT|0.666631;individualGenotypeProbabilities=as1644:CC|0.666674&CT|0.333306&TT|1.99204e-05,as2232:CC|6.30209e-05&CT|0.333306&TT|0.666631;individualAlleleCounts=as1644:C|2|77|+|2|77|-|0|0&T|0|0|+|0|0|-|0|0,as2232:C|0|0|+|0|0|-|0|0&T|2|72|+|2|72|-|0|0
isotig07196	gigaBayes	SNP	212	212	0.996711	.	.	alleles=A,G;individualGenotypes=as1644:AA|0.667724,as2232:GG|0.664513;individualGenotypeProbabilities=as1644:AA|0.667724&AG|0.332237&GG|3.96228e-05,as2232:AA|0.00324916&AG|0.332238&GG|0.664513;individualAlleleCounts=as1644:A|2|74|+|2|74|-|0|0&G|0|0|+|0|0|-|0|0,as2232:A|0|0|+|0|0|-|0|0&G|2|55|+|2|55|-|0|0
isotig07203	gigaBayes	SNP	291	291	0.999972	.	.	alleles=T,C;individualGenotypes=as1644:TT|0.941178,as2232:CC|0.529397;individualGenotypeProbabilities=as1644:CC|4.47165e-14&TC|0.0588219&TT|0.941178,as2232:CC|0.529397&TC|0.470575&TT|2.81244e-05;individualAlleleCounts=as1644:T|5|165|+|5|165|-|0|0&C|0|0|+|0|0|-|0|0,as2232:T|0|0|+|0|0|-|0|0&C|2|77|+|2|77|-|0|0
isotig07203	gigaBayes	SNP	537	537	0.99994	.	.	alleles=T,A;individualGenotypes=as1644:TA|0.49997,as2232:TT|1;individualGenotypeProbabilities=as1644:AA|0.49997&TA|0.49997&TT|5.96268e-05,as2232:AA|1.21574e-94&TA|7.45014e-09&TT|1;individualAlleleCounts=as1644:T|0|0|+|0|0|-|0|0&A|2|74|+|2|74|-|0|0,as2232:T|28|971|+|28|971|-|0|0&A|0|0|+|0|0|-|0|0
isotig07203	gigaBayes	SNP	642	642	1	.	.	alleles=C,T;individualGenotypes=as1644:TT|0.8,as2232:CC|1;individualGenotypeProbabilities=as1644:CC|7.68005e-10&CT|0.2&TT|0.8,as2232:CC|1&CT|4.76837e-08&TT|1.34148e-75;individualAlleleCounts=as1644:C|0|0|+|0|0|-|0|0&T|4|125|+|4|125|-|0|0,as2232:C|26|783|+|26|783|-|0|0&T|0|0|+|0|0|-|0|0
isotig07203	gigaBayes	SNP	756	756	1	.	.	alleles=T,G;individualGenotypes=as1644:GG|0.800078,as2232:TT|0.99961;individualGenotypeProbabilities=as1644:GG|0.800078&TG|0.199922&TT|6.02813e-11,as2232:GG|7.92254e-37&TG|0.000390472&TT|0.99961;individualAlleleCounts=as1644:T|0|0|+|0|0|-|0|0&G|4|136|+|4|136|-|0|0,as2232:T|13|395|+|13|395|-|0|0&G|0|0|+|0|0|-|0|0
isotig07203	gigaBayes	SNP	786	786	1	.	.	alleles=T,G;individualGenotypes=as1644:GG|0.800078,as2232:TT|0.99961;individualGenotypeProbabilities=as1644:GG|0.800078&TG|0.199922&TT|2.39828e-11,as2232:GG|5.25436e-35&TG|0.000390472&TT|0.99961;individualAlleleCounts=as1644:T|0|0|+|0|0|-|0|0&G|4|140|+|4|140|-|0|0,as2232:T|13|377|+|13|377|-|0|0&G|0|0|+|0|0|-|0|0
isotig07203	gigaBayes	SNP	813	813	1	.	.	alleles=C,T;individualGenotypes=as1644:TT|0.6671,as2232:CC|0.9987;individualGenotypeProbabilities=as1644:CC|2.51176e-08&CT|0.3329&TT|0.6671,as2232:CC|0.9987&CT|0.00130039&TT|7.1049e-27;individualAlleleCounts=as1644:C|0|0|+|0|0|-|0|0&T|3|109|+|3|109|-|0|0,as2232:C|11|295|+|11|295|-|0|0&T|0|0|+|0|0|-|0|0
isotig07203	gigaBayes	SNP	819	819	1	.	.	alleles=T,G;individualGenotypes=as1644:GG|0.666883,as2232:TT|0.999349;individualGenotypeProbabilities=as1644:GG|0.666883&TG|0.333116&TT|7.95149e-08,as2232:GG|6.39925e-25&TG|0.000650618&TT|0.999349;individualAlleleCounts=as1644:T|0|0|+|0|0|-|0|0&G|3|104|+|3|104|-|0|0,as2232:T|12|276|+|12|276|-|0|0&G|0|0|+|0|0|-|0|0
isotig07203	gigaBayes	SNP	831	831	1	.	.	alleles=G,A;individualGenotypes=as1644:GG|0.888889,as2232:GA|1;individualGenotypeProbabilities=as1644:AA|8.90784e-11&GA|0.111111&GG|0.888889,as2232:AA|8.3645e-09&GA|1&GG|2.27364e-14;individualAlleleCounts=as1644:G|3|100|+|3|100|-|0|0&A|0|0|+|0|0|-|0|0,as2232:G|5|82|+|5|82|-|0|0&A|7|172|+|7|172|-|0|0
isotig07203	gigaBayes	SNP	857	857	0.998931	.	.	alleles=G,A;individualGenotypes=as1644:AA|0.66617,as2232:GG|0.99935;individualGenotypeProbabilities=as1644:AA|0.66617&GA|0.33276&GG|0.00106913,as2232:AA|5.3962e-29&GA|0.000649922&GG|0.99935;individualAlleleCounts=as1644:G|0|0|+|0|0|-|0|0&A|3|63|+|3|63|-|0|0,as2232:G|12|316|+|12|316|-|0|0&A|0|0|+|0|0|-|0|0
isotig07203	gigaBayes	SNP	876	876	0.978908	.	.	alleles=G,T;individualGenotypes=as1644:TT|0.659262,as2232:GG|0.980022;individualGenotypeProbabilities=as1644:GG|0.0210921&GT|0.319646&TT|0.659262,as2232:GG|0.980022&GT|0.0199776&TT|1.25809e-14;individualAlleleCounts=as1644:G|0|0|+|0|0|-|0|0&T|3|50|+|3|50|-|0|0,as2232:G|7|172|+|7|172|-|0|0&T|0|0|+|0|0|-|0|0
isotig07206	gigaBayes	SNP	789	789	1	.	.	alleles=T,A;individualGenotypes=as1644:TT|0.999837,as2232:AA|0.666721;individualGenotypeProbabilities=as1644:AA|8.52336e-40&TA|0.000162734&TT|0.999837,as2232:AA|0.666721&TA|0.333279&TT|6.33322e-08;individualAlleleCounts=as1644:T|14|424|+|14|424|-|0|0&A|0|0|+|0|0|-|0|0,as2232:T|0|0|+|0|0|-|0|0&A|3|105|+|3|105|-|0|0
isotig07206	gigaBayes	SNP	1095	1095	1	.	.	alleles=A,G;individualGenotypes=as1644:GG|0.999878,as2232:AA|0.999969;individualGenotypeProbabilities=as1644:AA|1.0135e-42&AG|0.000122052&GG|0.999878,as2232:AA|0.999969&AG|3.05129e-05&GG|3.98534e-47;individualAlleleCounts=as1644:A|0|0|+|0|0|-|0|0&G|15|455|+|15|455|-|0|0,as2232:A|17|499|+|17|499|-|0|0&G|0|0|+|0|0|-|0|0
isotig07206	gigaBayes	SNP	1144	1144	1	.	.	alleles=A,T;individualGenotypes=as1644:TT|0.992252,as2232:AA|0.999516;individualGenotypeProbabilities=as1644:AA|9.72332e-23&AT|0.00774818&TT|0.992252,as2232:AA|0.999516&AT|0.000484262&TT|3.10246e-35;individualAlleleCounts=as1644:A|0|0|+|0|0|-|0|0&T|9|255|+|9|255|-|0|0,as2232:A|13|380|+|13|380|-|0|0&T|0|0|+|0|0|-|0|0
isotig07221	gigaBayes	SNP	771	771	0.999275	.	.	alleles=A,G;individualGenotypes=as1644:AA|0.984627,as2232:AG|0.999275;individualGenotypeProbabilities=as1644:AA|0.984627&AG|0.0153735&GG|1.92184e-14,as2232:AA|0.000724677&AG|0.999275&GG|7.85112e-32;individualAlleleCounts=as1644:A|6|138|+|6|138|-|0|0&G|0|0|+|0|0|-|0|0,as2232:A|10|323|+|10|323|-|0|0&G|2|78|+|2|78|-|0|0
isotig07222	gigaBayes	SNP	831	831	1	.	.	alleles=T,C;individualGenotypes=as1644:TT|0.996337,as2232:CC|0.941392;individualGenotypeProbabilities=as1644:CC|1.82815e-30&TC|0.003663&TT|0.996337,as2232:CC|0.941392&TC|0.0586081&TT|8.88952e-20;individualAlleleCounts=as1644:T|10|332|+|10|332|-|0|0&C|0|0|+|0|0|-|0|0,as2232:T|0|0|+|0|0|-|0|0&C|6|225|+|6|225|-|0|0
isotig07222	gigaBayes	SNP	982	982	0.999999	.	.	alleles=A,G;individualGenotypes=as1644:AA|0.999988,as2232:GG|0.800002;individualGenotypeProbabilities=as1644:AA|0.999988&AG|1.22069e-05&GG|3.43293e-47,as2232:AA|8.31261e-07&AG|0.199997&GG|0.800002;individualAlleleCounts=as1644:A|18|499|+|18|499|-|0|0&G|0|0|+|0|0|-|0|0,as2232:A|0|0|+|0|0|-|0|0&G|4|95|+|4|95|-|0|0
isotig07230	gigaBayes	SNP	471	471	1	.	.	alleles=A,G;individualGenotypes=as1644:AA|0.996885,as2232:GG|0.800623;individualGenotypeProbabilities=as1644:AA|0.996885&AG|0.00311526&GG|1.29571e-26,as2232:AA|1.90094e-11&AG|0.199377&GG|0.800623;individualAlleleCounts=as1644:A|10|293|+|10|293|-|0|0&G|0|0|+|0|0|-|0|0,as2232:A|0|0|+|0|0|-|0|0&G|4|141|+|4|141|-|0|0
isotig07230	gigaBayes	SNP	597	597	1	.	.	alleles=G,T;individualGenotypes=as1644:GG|0.999837,as2232:TT|0.666721;individualGenotypeProbabilities=as1644:GG|0.999837&GT|0.000162734&TT|1.66046e-44,as2232:GG|3.99155e-07&GT|0.333279&TT|0.666721;individualAlleleCounts=as1644:G|14|471|+|14|471|-|0|0&T|0|0|+|0|0|-|0|0,as2232:G|0|0|+|0|0|-|0|0&T|3|97|+|3|97|-|0|0
isotig07230	gigaBayes	SNP	648	648	1	.	.	alleles=C,T;individualGenotypes=as1644:CC|0.999039,as2232:TT|0.98463;individualGenotypeProbabilities=as1644:CC|0.999039&CT|0.000960615&TT|7.48858e-40,as2232:CC|1.17395e-28&CT|0.0153698&TT|0.98463;individualAlleleCounts=as1644:C|12|426|+|12|426|-|0|0&T|0|0|+|0|0|-|0|0,as2232:C|0|0|+|0|0|-|0|0&T|8|314|+|8|314|-|0|0
isotig07230	gigaBayes	SNP	752	752	0.999999	.	.	alleles=C,T;individualGenotypes=as1644:CC|0.999024,as2232:CT|0.999999;individualGenotypeProbabilities=as1644:CC|0.999024&CT|0.000975609&TT|2.00721e-35,as2232:CC|5.55235e-07&CT|0.999999&TT|4.5774e-33;individualAlleleCounts=as1644:C|10|347|+|10|347|-|0|0&T|0|0|+|0|0|-|0|0,as2232:C|9|328|+|9|328|-|0|0&T|4|102|+|4|102|-|0|0
isotig07230	gigaBayes	SNP	780	780	1	.	.	alleles=C,T;individualGenotypes=as1644:TT|0.996117,as2232:CC|0.998058;individualGenotypeProbabilities=as1644:CC|6.07985e-29&CT|0.0038835&TT|0.996117,as2232:CC|0.998058&CT|0.00194175&TT|7.74846e-35;individualAlleleCounts=as1644:C|0|0|+|0|0|-|0|0&T|10|317|+|10|317|-|0|0,as2232:C|11|376|+|11|376|-|0|0&T|0|0|+|0|0|-|0|0
isotig07232	gigaBayes	SNP	485	485	1	.	.	alleles=C,T;individualGenotypes=as1644:TT|0.818182,as2232:CC|0.909091;individualGenotypeProbabilities=as1644:CC|2.75409e-11&CT|0.181818&TT|0.818182,as2232:CC|0.909091&CT|0.0909091&TT|3.48104e-14;individualAlleleCounts=as1644:C|0|0|+|0|0|-|0|0&T|4|139|+|4|139|-|0|0,as2232:C|5|168|+|5|168|-|0|0&T|0|0|+|0|0|-|0|0
isotig07232	gigaBayes	SNP	491	491	1	.	.	alleles=A,T;individualGenotypes=as1644:TT|0.818182,as2232:AA|0.909091;individualGenotypeProbabilities=as1644:AA|2.76519e-10&AT|0.181818&TT|0.818182,as2232:AA|0.909091&AT|0.0909091&TT|2.20151e-13;individualAlleleCounts=as1644:A|0|0|+|0|0|-|0|0&T|4|129|+|4|129|-|0|0,as2232:A|5|160|+|5|160|-|0|0&T|0|0|+|0|0|-|0|0
isotig07232	gigaBayes	SNP	592	592	1	.	.	alleles=G,A;individualGenotypes=as1644:AA|0.944444,as2232:GG|0.944444;individualGenotypeProbabilities=as1644:AA|0.944444&GA|0.0555556&GG|3.42203e-15,as2232:AA|6.72587e-17&GA|0.0555556&GG|0.944444;individualAlleleCounts=as1644:G|0|0|+|0|0|-|0|0&A|6|179|+|6|179|-|0|0,as2232:G|6|196|+|6|196|-|0|0&A|0|0|+|0|0|-|0|0
isotig07232	gigaBayes	SNP	1454	1454	1	.	.	alleles=T,A;individualGenotypes=as1644:AA|0.971429,as2232:TT|0.942857;individualGenotypeProbabilities=as1644:AA|0.971429&TA|0.0285714&TT|4.39574e-19,as2232:AA|4.3435e-20&TA|0.0571429&TT|0.942857;individualAlleleCounts=as1644:T|0|0|+|0|0|-|0|0&A|7|218|+|7|218|-|0|0,as2232:T|6|228|+|6|228|-|0|0&A|0|0|+|0|0|-|0|0
isotig07232	gigaBayes	SNP	1595	1595	1	.	.	alleles=G,A;individualGenotypes=as1644:AA|0.996109,as2232:GG|0.999878;individualGenotypeProbabilities=as1644:AA|0.996109&GA|0.00389058&GG|3.77394e-32,as2232:AA|9.83638e-46&GA|0.000121581&GG|0.999878;individualAlleleCounts=as1644:G|0|0|+|0|0|-|0|0&A|10|349|+|10|349|-|0|0,as2232:G|15|485|+|15|485|-|0|0&A|0|0|+|0|0|-|0|0
isotig07232	gigaBayes	SNP	1604	1604	1	.	.	alleles=G,T;individualGenotypes=as1644:TT|0.99611,as2232:GG|0.999757;individualGenotypeProbabilities=as1644:GG|1.55198e-24&GT|0.0038901&TT|0.99611,as2232:GG|0.999757&GT|0.000243132&TT|1.07762e-38;individualAlleleCounts=as1644:G|0|0|+|0|0|-|0|0&T|10|273|+|10|273|-|0|0,as2232:G|14|415|+|14|415|-|0|0&T|0|0|+|0|0|-|0|0
isotig07235	gigaBayes	SNP	978	978	0.986586	.	.	alleles=A,G;individualGenotypes=as1644:AG|0.986586;individualGenotypeProbabilities=as1644:AA|0.0132484&AG|0.986586&GG|0.000165288;individualAlleleCounts=as1644:A|2|66|+|2|66|-|0|0&G|2|47|+|2|47|-|0|0
isotig07238	gigaBayes	SNP	1215	1215	0.981433	.	.	alleles=A,G;individualGenotypes=as2232:AG|0.981433;individualGenotypeProbabilities=as2232:AA|0.0096389&AG|0.981433&GG|0.00892805;individualAlleleCounts=as2232:A|4|51|+|4|51|-|0|0&G|3|50|+|3|50|-|0|0
isotig07249	gigaBayes	SNP	1446	1446	0.999997	.	.	alleles=A,G;individualGenotypes=as1644:AA|0.999512,as2232:AG|0.999997;individualGenotypeProbabilities=as1644:AA|0.999512&AG|0.000488042&GG|5.08407e-37,as2232:AA|2.56644e-06&AG|0.999997&GG|4.89772e-58;individualAlleleCounts=as1644:A|11|363|+|11|363|-|0|0&G|0|0|+|0|0|-|0|0,as2232:A|19|602|+|19|602|-|0|0&G|3|119|+|3|119|-|0|0
isotig07259	gigaBayes	SNP	675	675	1	.	.	alleles=T,G;individualGenotypes=as1644:GG|0.6666,as2232:TG|1;individualGenotypeProbabilities=as1644:GG|0.6666&TG|0.333333&TT|6.66709e-05,as2232:GG|8.48198e-13&TG|1&TT|1.84414e-08;individualAlleleCounts=as1644:T|0|0|+|0|0|-|0|0&G|1|40|+|1|40|-|0|0,as2232:T|4|154|+|4|154|-|0|0&G|2|77|+|2|77|-|0|0
isotig07259	gigaBayes	SNP	830	830	1	.	.	alleles=T,C;individualGenotypes=as1644:CC|0.8,as2232:TC|1;individualGenotypeProbabilities=as1644:CC|0.8&TC|0.2&TT|8.00233e-09,as2232:CC|1.83232e-15&TC|1&TT|2.43312e-08;individualAlleleCounts=as1644:T|0|0|+|0|0|-|0|0&C|2|80|+|2|80|-|0|0,as2232:T|5|183|+|5|183|-|0|0&C|2|77|+|2|77|-|0|0
isotig07266	gigaBayes	SNP	889	889	1	.	.	alleles=A,T;individualGenotypes=as1644:AT|1,as2232:TT|0.666534;individualGenotypeProbabilities=as1644:AA|1.13607e-08&AT|1&TT|2.12985e-13,as2232:AA|0.000133022&AT|0.333333&TT|0.666534;individualAlleleCounts=as1644:A|4|160|+|4|160|-|0|0&T|2|80|+|2|80|-|0|0,as2232:A|0|0|+|0|0|-|0|0&T|1|37|+|1|37|-|0|0
isotig07266	gigaBayes	SNP	1156	1156	0.996992	.	.	alleles=C,T;individualGenotypes=as1644:CT|0.995501,as2232:TT|0.797387;individualGenotypeProbabilities=as1644:CC|0.00447255&CT|0.995501&TT|2.65962e-05,as2232:CC|0.00351282&CT|0.1991&TT|0.797387;individualAlleleCounts=as1644:C|4|80|+|4|80|-|0|0&T|2|28|+|2|28|-|0|0,as2232:C|0|0|+|0|0|-|0|0&T|2|32|+|2|32|-|0|0
isotig07281	gigaBayes	SNP	752	752	1	.	.	alleles=A,G;individualGenotypes=as1644:AG|1,as2232:AA|0.999999;individualGenotypeProbabilities=as1644:AA|2.54473e-08&AG|1&GG|1.35673e-23,as2232:AA|0.999999&AG|9.53673e-07&GG|5.10542e-69;individualAlleleCounts=as1644:A|7|232|+|7|232|-|0|0&G|3|114|+|3|114|-|0|0,as2232:A|20|683|+|20|683|-|0|0&G|0|0|+|0|0|-|0|0
isotig07281	gigaBayes	SNP	1090	1090	1	.	.	alleles=A,C;individualGenotypes=as1644:CC|0.999512,as2232:AA|0.999756;individualGenotypeProbabilities=as1644:AA|7.92709e-38&AC|0.000487924&CC|0.999512,as2232:AA|0.999756&AC|0.000243962&CC|6.06068e-43;individualAlleleCounts=as1644:A|0|0|+|0|0|-|0|0&C|13|406|+|13|406|-|0|0,as2232:A|14|457|+|14|457|-|0|0&C|0|0|+|0|0|-|0|0
isotig07282	gigaBayes	SNP	425	425	0.999934	.	.	alleles=A,T;individualGenotypes=as1644:AT|0.999845,as2232:TT|0.666532;individualGenotypeProbabilities=as1644:AA|0.000141641&AT|0.999845&TT|1.33059e-05,as2232:AA|0.000185979&AT|0.333282&TT|0.666532;individualAlleleCounts=as1644:A|2|80|+|2|80|-|0|0&T|1|37|+|1|37|-|0|0,as2232:A|0|0|+|0|0|-|0|0&T|1|37|+|1|37|-|0|0
isotig07288	gigaBayes	SNP	137	137	0.999293	.	.	alleles=G,A;individualGenotypes=as1644:AA|0.529037,as2232:GG|0.941218;individualGenotypeProbabilities=as1644:AA|0.529037&GA|0.470256&GG|0.000707106,as2232:AA|2.24927e-13&GA|0.0587819&GG|0.941218;individualAlleleCounts=as1644:G|0|0|+|0|0|-|0|0&A|2|63|+|2|63|-|0|0,as2232:G|5|158|+|5|158|-|0|0&A|0|0|+|0|0|-|0|0
isotig07288	gigaBayes	SNP	192	192	0.992268	.	.	alleles=A,G;individualGenotypes=as1644:GG|0.595512,as2232:AA|0.801395;individualGenotypeProbabilities=as1644:AA|0.00757968&AG|0.396909&GG|0.595512,as2232:AA|0.801395&AG|0.198453&GG|0.000152337;individualAlleleCounts=as1644:A|0|0|+|0|0|-|0|0&G|2|52|+|2|52|-|0|0,as2232:A|3|69|+|3|69|-|0|0&G|0|0|+|0|0|-|0|0
isotig07289	gigaBayes	SNP	1139	1139	1	.	.	alleles=A,G;individualGenotypes=as1644:GG|0.999969,as2232:AA|1;individualGenotypeProbabilities=as1644:AA|6.02245e-57&AG|3.05166e-05&GG|0.999969,as2232:AA|1&AG|4.76822e-07&GG|8.55317e-59;individualAlleleCounts=as1644:A|0|0|+|0|0|-|0|0&G|17|597|+|17|597|-|0|0,as2232:A|23|616|+|23|616|-|0|0&G|0|0|+|0|0|-|0|0
isotig07289	gigaBayes	SNP	1278	1278	1	.	.	alleles=T,G;individualGenotypes=as1644:GG|0.894737,as2232:TT|0.947368;individualGenotypeProbabilities=as1644:GG|0.894737&TG|0.105263&TT|4.09553e-12,as2232:GG|2.08089e-12&TG|0.0526316&TT|0.947368;individualAlleleCounts=as1644:T|0|0|+|0|0|-|0|0&G|5|148|+|5|148|-|0|0,as2232:T|6|151|+|6|151|-|0|0&G|0|0|+|0|0|-|0|0
isotig07295	gigaBayes	SNP	790	790	1	.	.	alleles=A,G;individualGenotypes=as2232:AG|1;individualGenotypeProbabilities=as2232:AA|8.1126e-09&AG|1&GG|1.47138e-23;individualAlleleCounts=as2232:A|21|281|+|21|281|-|0|0&G|7|129|+|7|129|-|0|0
isotig07295	gigaBayes	SNP	791	791	0.99982	.	.	alleles=G,A;individualGenotypes=as2232:GA|0.99982;individualGenotypeProbabilities=as2232:AA|1.9131e-50&GA|0.99982&GG|0.000179896;individualAlleleCounts=as2232:G|29|563|+|29|563|-|0|0&A|7|102|+|7|102|-|0|0
isotig07307	gigaBayes	SNP	529	529	1	.	.	alleles=G,A;individualGenotypes=as1644:AA|0.6666,as2232:GA|1;individualGenotypeProbabilities=as1644:AA|0.6666&GA|0.333333&GG|6.66667e-05,as2232:AA|1.59886e-25&GA|1&GG|1.37982e-19;individualAlleleCounts=as1644:G|0|0|+|0|0|-|0|0&A|1|40|+|1|40|-|0|0,as2232:G|8|283|+|8|283|-|0|0&A|5|190|+|5|190|-|0|0
isotig07307	gigaBayes	SNP	531	531	1	.	.	alleles=A,C;individualGenotypes=as1644:CC|0.6666,as2232:AC|1;individualGenotypeProbabilities=as1644:AA|6.66667e-05&AC|0.333333&CC|0.6666,as2232:AA|1.3823e-18&AC|1&CC|1.01047e-24;individualAlleleCounts=as1644:A|0|0|+|0|0|-|0|0&C|1|40|+|1|40|-|0|0,as2232:A|8|275|+|8|275|-|0|0&C|5|180|+|5|180|-|0|0
isotig07307	gigaBayes	SNP	532	532	1	.	.	alleles=G,T;individualGenotypes=as1644:TT|0.6666,as2232:GT|1;individualGenotypeProbabilities=as1644:GG|6.66667e-05&GT|0.333333&TT|0.6666,as2232:GG|1.77724e-18&GT|1&TT|3.26015e-28;individualAlleleCounts=as1644:G|0|0|+|0|0|-|0|0&T|1|40|+|1|40|-|0|0,as2232:G|9|311|+|9|311|-|0|0&T|5|180|+|5|180|-|0|0
isotig07307	gigaBayes	SNP	622	622	1	.	.	alleles=G,C;individualGenotypes=as1644:GG|0.996109,as2232:GC|1;individualGenotypeProbabilities=as1644:CC|5.01647e-29&GC|0.00389105&GG|0.996109,as2232:CC|6.3327e-54&GC|1&GG|2.36282e-25;individualAlleleCounts=as1644:G|8|283|+|8|283|-|0|0&C|0|0|+|0|0|-|0|0,as2232:G|17|541|+|17|541|-|0|0&C|8|290|+|8|290|-|0|0
isotig07307	gigaBayes	SNP	718	718	1	.	.	alleles=G,A;individualGenotypes=as1644:GG|0.606091,as2232:GA|1;individualGenotypeProbabilities=as1644:AA|1.58022e-52&GA|0.393909&GG|0.606091,as2232:AA|1.23167e-38&GA|1&GG|2.84297e-38;individualAlleleCounts=as1644:G|16|553|+|16|553|-|0|0&A|1|37|+|1|37|-|0|0,as2232:G|12|379|+|12|379|-|0|0&A|12|410|+|12|410|-|0|0
isotig07307	gigaBayes	SNP	731	731	0.580918	.	.	alleles=A,T;individualGenotypes=as1644:AA|0.999996,as2232:AT|0.580918;individualGenotypeProbabilities=as1644:AA|0.999996&AT|4.43202e-06&TT|7.48993e-61,as2232:AA|0.419082&AT|0.580918&TT|1.85232e-67;individualAlleleCounts=as1644:A|17|599|+|17|599|-|0|0&T|0|0|+|0|0|-|0|0,as2232:A|22|707|+|22|707|-|0|0&T|2|78|+|2|78|-|0|0
isotig07307	gigaBayes	SNP	931	931	1	.	.	alleles=T,C;individualGenotypes=as1644:TT|0.999878,as2232:TC|1;individualGenotypeProbabilities=as1644:CC|3.30927e-38&TC|0.000122055&TT|0.999878,as2232:CC|6.39961e-29&TC|1&TT|1.10835e-08;individualAlleleCounts=as1644:T|13|375|+|13|375|-|0|0&C|0|0|+|0|0|-|0|0,as2232:T|12|290|+|12|290|-|0|0&C|5|122|+|5|122|-|0|0
isotig07307	gigaBayes	SNP	1068	1068	0.988241	.	.	alleles=A,T;individualGenotypes=as1644:AA|0.941941,as2232:AT|0.987004;individualGenotypeProbabilities=as1644:AA|0.941941&AT|0.0580591&TT|9.63629e-09,as2232:AA|0.0117586&AT|0.987004&TT|0.00123731;individualAlleleCounts=as1644:A|4|87|+|4|87|-|0|0&T|0|0|+|0|0|-|0|0,as2232:A|1|27|+|1|27|-|0|0&T|2|52|+|2|52|-|0|0
isotig07308	gigaBayes	SNP	758	758	1	.	.	alleles=A,G;individualGenotypes=as1644:GG|0.714286,as2232:AA|0.857143;individualGenotypeProbabilities=as1644:AA|6.81558e-09&AG|0.285714&GG|0.714286,as2232:AA|0.857143&AG|0.142857&GG|1.08807e-09;individualAlleleCounts=as1644:A|0|0|+|0|0|-|0|0&G|3|114|+|3|114|-|0|0,as2232:A|4|122|+|4|122|-|0|0&G|0|0|+|0|0|-|0|0
isotig07316	gigaBayes	SNP	235	235	0.999705	.	.	alleles=A,G;individualGenotypes=as1644:AG|0.999705;individualGenotypeProbabilities=as1644:AA|0.000210797&AG|0.999705&GG|8.38894e-05;individualAlleleCounts=as1644:A|2|69|+|2|69|-|0|0&G|2|65|+|2|65|-|0|0
isotig07341	gigaBayes	SNP	526	526	0.999802	.	.	alleles=T,C;individualGenotypes=as1644:TT|0.666693,as2232:CC|0.666574;individualGenotypeProbabilities=as1644:CC|3.97457e-05&TC|0.333267&TT|0.666693,as2232:CC|0.666574&TC|0.333267&TT|0.000158325;individualAlleleCounts=as1644:T|2|74|+|2|74|-|0|0&C|0|0|+|0|0|-|0|0,as2232:T|0|0|+|0|0|-|0|0&C|2|68|+|2|68|-|0|0
isotig07349	gigaBayes	SNP	343	343	0.935464	.	.	alleles=A,C;individualGenotypes=as1644:AA|0.896062,as2232:CC|0.51969;individualGenotypeProbabilities=as1644:AA|0.896062&AC|0.103938&CC|1.58014e-10,as2232:AA|0.0645362&AC|0.415774&CC|0.51969;individualAlleleCounts=as1644:A|4|129|+|4|129|-|0|0&C|0|0|+|0|0|-|0|0,as2232:A|0|0|+|0|0|-|0|0&C|2|43|+|2|43|-|0|0
isotig07349	gigaBayes	SNP	696	696	0.999315	.	.	alleles=G,A;individualGenotypes=as1644:GG|0.999999,as2232:GA|0.999315;individualGenotypeProbabilities=as1644:AA|3.3922e-63&GA|9.5302e-07&GG|0.999999,as2232:AA|9.29513e-18&GA|0.999315&GG|0.000684741;individualAlleleCounts=as1644:G|20|625|+|20|625|-|0|0&A|0|0|+|0|0|-|0|0,as2232:G|6|174|+|6|174|-|0|0&A|2|70|+|2|70|-|0|0
isotig07373	gigaBayes	SNP	941	941	0.813828	.	.	alleles=C,A;individualGenotypes=as1644:CA|0.813828,as2232:CC|1;individualGenotypeProbabilities=as1644:AA|7.97824e-46&CA|0.813828&CC|0.186172,as2232:AA|5.25173e-79&CA|9.70158e-08&CC|1;individualAlleleCounts=as1644:C|15|474|+|15|474|-|0|0&A|2|65|+|2|65|-|0|0,as2232:C|23|782|+|23|782|-|0|0&A|0|0|+|0|0|-|0|0
isotig07378	gigaBayes	SNP	1706	1706	0.999879	.	.	alleles=T,C;individualGenotypes=as1644:CC|0.599988,as2232:TT|0.799963;individualGenotypeProbabilities=as1644:CC|0.599988&TC|0.399952&TT|6.00535e-05,as2232:CC|6.06977e-05&TC|0.199976&TT|0.799963;individualAlleleCounts=as1644:T|0|0|+|0|0|-|0|0&C|2|73|+|2|73|-|0|0,as2232:T|3|73|+|3|73|-|0|0&C|0|0|+|0|0|-|0|0
isotig07390	gigaBayes	SNP	205	205	0.999892	.	.	alleles=C,T;individualGenotypes=as1644:CC|0.999024,as2232:CT|0.999892;individualGenotypeProbabilities=as1644:CC|0.999024&CT|0.000975504&TT|2.51749e-38,as2232:CC|0.00010839&CT|0.999892&TT|7.25488e-22;individualAlleleCounts=as1644:C|10|376|+|10|376|-|0|0&T|0|0|+|0|0|-|0|0,as2232:C|6|215|+|6|215|-|0|0&T|2|78|+|2|78|-|0|0
isotig07411	gigaBayes	SNP	334	334	1	.	.	alleles=A,G;individualGenotypes=as1644:AG|1,as2232:AA|0.888889;individualGenotypeProbabilities=as1644:AA|4.79381e-08&AG|1&GG|1.60283e-46,as2232:AA|0.888889&AG|0.111111&GG|2.23374e-12;individualAlleleCounts=as1644:A|12|470|+|12|470|-|0|0&G|3|120|+|3|120|-|0|0,as2232:A|3|116|+|3|116|-|0|0&G|0|0|+|0|0|-|0|0
isotig07416	gigaBayes	SNP	1318	1318	0.995774	.	.	alleles=G,C;individualGenotypes=as1644:GG|0.889359,as2232:CC|0.553207;individualGenotypeProbabilities=as1644:CC|5.28862e-11&GC|0.110641&GG|0.889359,as2232:CC|0.553207&GC|0.442567&GG|0.00422609;individualAlleleCounts=as1644:G|4|134|+|4|134|-|0|0&C|0|0|+|0|0|-|0|0,as2232:G|0|0|+|0|0|-|0|0&C|2|55|+|2|55|-|0|0
isotig07424	gigaBayes	SNP	91	91	0.997685	.	.	alleles=G,C;individualGenotypes=as1644:CC|0.513959,as2232:GG|0.969767;individualGenotypeProbabilities=as1644:CC|0.513959&GC|0.483727&GG|0.00231459,as2232:CC|1.83064e-19&GC|0.0302329&GG|0.969767;individualAlleleCounts=as1644:G|0|0|+|0|0|-|0|0&C|2|58|+|2|58|-|0|0,as2232:G|6|219|+|6|219|-|0|0&C|0|0|+|0|0|-|0|0
isotig07424	gigaBayes	SNP	365	365	1	.	.	alleles=G,C;individualGenotypes=as1644:CC|0.942857,as2232:GG|0.971429;individualGenotypeProbabilities=as1644:CC|0.942857&GC|0.0571429&GG|2.17669e-20,as2232:CC|2.1954e-21&GC|0.0285714&GG|0.971429;individualAlleleCounts=as1644:G|0|0|+|0|0|-|0|0&C|6|231|+|6|231|-|0|0,as2232:G|7|241|+|7|241|-|0|0&C|0|0|+|0|0|-|0|0
isotig07424	gigaBayes	SNP	374	374	1	.	.	alleles=A,G;individualGenotypes=as1644:GG|0.942857,as2232:AA|0.971429;individualGenotypeProbabilities=as1644:AA|1.38298e-17&AG|0.0571429&GG|0.942857,as2232:AA|0.971429&AG|0.0285714&GG|8.74194e-22;individualAlleleCounts=as1644:A|0|0|+|0|0|-|0|0&G|6|203|+|6|203|-|0|0,as2232:A|7|245|+|7|245|-|0|0&G|0|0|+|0|0|-|0|0
isotig07424	gigaBayes	SNP	418	418	1	.	.	alleles=G,C;individualGenotypes=as1644:CC|0.942029,as2232:GG|0.985507;individualGenotypeProbabilities=as1644:CC|0.942029&GC|0.057971&GG|5.564e-18,as2232:CC|1.8434e-20&GC|0.0144928&GG|0.985507;individualAlleleCounts=as1644:G|0|0|+|0|0|-|0|0&C|6|207|+|6|207|-|0|0,as2232:G|8|232|+|8|232|-|0|0&C|0|0|+|0|0|-|0|0
isotig07424	gigaBayes	SNP	442	442	1	.	.	alleles=T,C;individualGenotypes=as1644:CC|0.942029,as2232:TT|0.985507;individualGenotypeProbabilities=as1644:CC|0.942029&TC|0.057971&TT|8.85059e-18,as2232:CC|1.21522e-18&TC|0.0144928&TT|0.985507;individualAlleleCounts=as1644:T|0|0|+|0|0|-|0|0&C|6|205|+|6|205|-|0|0,as2232:T|8|214|+|8|214|-|0|0&C|0|0|+|0|0|-|0|0
isotig07424	gigaBayes	SNP	779	779	1	.	.	alleles=C,A;individualGenotypes=as1644:AA|0.999985,as2232:CC|1;individualGenotypeProbabilities=as1644:AA|0.999985&CA|1.52586e-05&CC|1.5309e-59,as2232:AA|8.96692e-190&CA|2.77552e-17&CC|1;individualAlleleCounts=as1644:C|0|0|+|0|0|-|0|0&A|18|623|+|18|623|-|0|0,as2232:C|57|1926|+|57|1926|-|0|0&A|0|0|+|0|0|-|0|0
isotig07424	gigaBayes	SNP	1046	1046	1	.	.	alleles=A,T;individualGenotypes=as1644:TT|0.996109,as2232:AA|1;individualGenotypeProbabilities=as1644:AA|5.08598e-19&AT|0.00389105&TT|0.996109,as2232:AA|1&AT|2.96864e-08&TT|4.62827e-48;individualAlleleCounts=as1644:A|0|0|+|0|0|-|0|0&T|10|219|+|10|219|-|0|0,as2232:A|27|512|+|27|512|-|0|0&T|0|0|+|0|0|-|0|0
isotig07424	gigaBayes	SNP	1049	1049	1	.	.	alleles=G,C;individualGenotypes=as1644:CC|0.992248,as2232:GG|1;individualGenotypeProbabilities=as1644:CC|0.992248&GC|0.00775194&GG|1.31278e-20,as2232:CC|3.9657e-60&GC|2.95713e-08&GG|1;individualAlleleCounts=as1644:G|0|0|+|0|0|-|0|0&C|9|234|+|9|234|-|0|0,as2232:G|27|631|+|27|631|-|0|0&C|0|0|+|0|0|-|0|0
isotig07424	gigaBayes	SNP	1050	1050	1	.	.	alleles=T,C;individualGenotypes=as1644:TC|1,as2232:TT|1;individualGenotypeProbabilities=as1644:CC|5.70369e-16&TC|1&TT|4.76601e-07,as2232:CC|4.72303e-55&TC|7.45058e-09&TT|1;individualAlleleCounts=as1644:T|9|156|+|9|156|-|0|0&C|6|101|+|6|101|-|0|0,as2232:T|27|547|+|27|547|-|0|0&C|0|0|+|0|0|-|0|0
isotig07435	gigaBayes	SNP	249	249	1	.	.	alleles=A,G;individualGenotypes=as1644:AA|0.992248,as2232:AG|1;individualGenotypeProbabilities=as1644:AA|0.992248&AG|0.00775194&GG|3.96705e-25,as2232:AA|5.70597e-08&AG|1&GG|1.90836e-21;individualAlleleCounts=as1644:A|7|244|+|7|244|-|0|0&G|0|0|+|0|0|-|0|0,as2232:A|6|209|+|6|209|-|0|0&G|3|109|+|3|109|-|0|0
isotig07435	gigaBayes	SNP	575	575	1	.	.	alleles=A,G;individualGenotypes=as1644:AA|0.999879,as2232:GG|0.992249;individualGenotypeProbabilities=as1644:AA|0.999879&AG|0.000121109&GG|1.94773e-44,as2232:AA|6.4022e-19&AG|0.007751&GG|0.992249;individualAlleleCounts=as1644:A|15|472|+|15|472|-|0|0&G|0|0|+|0|0|-|0|0,as2232:A|0|0|+|0|0|-|0|0&G|9|217|+|9|217|-|0|0
isotig07436	gigaBayes	SNP	661	661	0.999999	.	.	alleles=T,C;individualGenotypes=as1644:CC|0.75,as2232:TT|0.75;individualGenotypeProbabilities=as1644:CC|0.75&TC|0.25&TT|3.00365e-07,as2232:CC|3.00365e-07&TC|0.25&TT|0.75;individualAlleleCounts=as1644:T|0|0|+|0|0|-|0|0&C|3|97|+|3|97|-|0|0,as2232:T|3|97|+|3|97|-|0|0&C|0|0|+|0|0|-|0|0
isotig07439	gigaBayes	SNP	805	805	0.999982	.	.	alleles=C,T;individualGenotypes=as1644:CC|0.969698,as2232:TT|0.515142;individualGenotypeProbabilities=as1644:CC|0.969698&CT|0.0303025&TT|2.31413e-19,as2232:CC|1.82819e-05&CT|0.48484&TT|0.515142;individualAlleleCounts=as1644:C|6|218|+|6|218|-|0|0&T|0|0|+|0|0|-|0|0,as2232:C|0|0|+|0|0|-|0|0&T|2|79|+|2|79|-|0|0
isotig07439	gigaBayes	SNP	896	896	1	.	.	alleles=C,T;individualGenotypes=as1644:CC|1,as2232:TT|0.8;individualGenotypeProbabilities=as1644:CC|1&CT|9.53674e-08&TT|1.98611e-80,as2232:CC|1.51422e-11&CT|0.2&TT|0.8;individualAlleleCounts=as1644:C|25|831|+|25|831|-|0|0&T|0|0|+|0|0|-|0|0,as2232:C|0|0|+|0|0|-|0|0&T|4|142|+|4|142|-|0|0
isotig07439	gigaBayes	SNP	931	931	1	.	.	alleles=T,C;individualGenotypes=as1644:TT|1,as2232:CC|0.8;individualGenotypeProbabilities=as1644:CC|9.76297e-94&TC|5.96046e-09&TT|1,as2232:CC|0.8&TC|0.2&TT|1.90855e-11;individualAlleleCounts=as1644:T|29|964|+|29|964|-|0|0&C|0|0|+|0|0|-|0|0,as2232:T|0|0|+|0|0|-|0|0&C|4|141|+|4|141|-|0|0
isotig07439	gigaBayes	SNP	980	980	1	.	.	alleles=T,C;individualGenotypes=as1644:TT|1,as2232:CC|0.969697;individualGenotypeProbabilities=as1644:CC|3.6224e-97&TC|1.12888e-10&TT|1,as2232:CC|0.969697&TC|0.030303&TT|3.02853e-21;individualAlleleCounts=as1644:T|35|1000|+|35|1000|-|0|0&C|0|0|+|0|0|-|0|0,as2232:T|0|0|+|0|0|-|0|0&C|7|240|+|7|240|-|0|0
isotig07439	gigaBayes	SNP	999	999	1	.	.	alleles=T,C;individualGenotypes=as1644:TT|1,as2232:CC|0.984615;individualGenotypeProbabilities=as1644:CC|1.26813e-137&TC|1.11938e-13&TT|1,as2232:CC|0.984615&TC|0.0153846&TT|6.20088e-25;individualAlleleCounts=as1644:T|45|1404|+|45|1404|-|0|0&C|0|0|+|0|0|-|0|0,as2232:T|0|0|+|0|0|-|0|0&C|8|277|+|8|277|-|0|0
isotig07439	gigaBayes	SNP	1064	1064	1	.	.	alleles=C,G;individualGenotypes=as1644:CC|1,as2232:GG|0.999969;individualGenotypeProbabilities=as1644:CC|1&CG|3.55261e-15&GG|6.58463e-134,as2232:CC|6.18897e-53&CG|3.05166e-05&GG|0.999969;individualAlleleCounts=as1644:C|50|1368|+|50|1368|-|0|0&G|0|0|+|0|0|-|0|0,as2232:C|0|0|+|0|0|-|0|0&G|17|557|+|17|557|-|0|0
isotig07451	gigaBayes	SNP	715	715	0.999985	.	.	alleles=A,C;individualGenotypes=as1644:AA|0.992248,as2232:CC|0.503868;individualGenotypeProbabilities=as1644:AA|0.992248&AC|0.00775182&CC|2.96783e-28,as2232:AA|1.48592e-05&AC|0.496117&CC|0.503868;individualAlleleCounts=as1644:A|8|307|+|8|307|-|0|0&C|0|0|+|0|0|-|0|0,as2232:A|0|0|+|0|0|-|0|0&C|2|80|+|2|80|-|0|0
isotig07456	gigaBayes	SNP	1145	1145	0.999568	.	.	alleles=A,G;individualGenotypes=as1644:GG|0.666487,as2232:AA|0.999675;individualGenotypeProbabilities=as1644:AA|0.000431751&AG|0.333081&GG|0.666487,as2232:AA|0.999675&AG|0.000325274&GG|3.70253e-31;individualAlleleCounts=as1644:A|0|0|+|0|0|-|0|0&G|3|67|+|3|67|-|0|0,as2232:A|13|338|+|13|338|-|0|0&G|0|0|+|0|0|-|0|0
isotig07456	gigaBayes	SNP	1146	1146	0.999965	.	.	alleles=A,G;individualGenotypes=as1644:GG|0.80005,as2232:AA|0.99961;individualGenotypeProbabilities=as1644:AA|3.49031e-05&AG|0.199915&GG|0.80005,as2232:AA|0.99961&AG|0.000390459&GG|8.76722e-31;individualAlleleCounts=as1644:A|0|0|+|0|0|-|0|0&G|4|79|+|4|79|-|0|0,as2232:A|13|335|+|13|335|-|0|0&G|0|0|+|0|0|-|0|0
isotig07473	gigaBayes	SNP	775	775	0.999973	.	.	alleles=T,C;individualGenotypes=as1644:TC|0.999973;individualGenotypeProbabilities=as1644:CC|8.53447e-12&TC|0.999973&TT|2.67747e-05;individualAlleleCounts=as1644:T|4|141|+|4|141|-|0|0&C|2|76|+|2|76|-|0|0
isotig07480	gigaBayes	SNP	493	493	0.98644	.	.	alleles=C,T;individualGenotypes=as1644:CT|0.98644,as2232:CC|0.671121;individualGenotypeProbabilities=as1644:CC|0.01356&CT|0.98644&TT|5.69771e-09,as2232:CC|0.671121&CT|0.328813&TT|6.5764e-05;individualAlleleCounts=as1644:C|2|80|+|2|80|-|0|0&T|2|50|+|2|50|-|0|0,as2232:C|1|40|+|1|40|-|0|0&T|0|0|+|0|0|-|0|0
isotig07481	gigaBayes	SNP	672	672	1	.	.	alleles=G,A;individualGenotypes=as1644:AA|0.992248,as2232:GG|1;individualGenotypeProbabilities=as1644:AA|0.992248&GA|0.00775194&GG|7.66866e-25,as2232:AA|1.07324e-142&GA|1.12806e-13&GG|1;individualAlleleCounts=as1644:G|0|0|+|0|0|-|0|0&A|9|276|+|9|276|-|0|0,as2232:G|45|1455|+|45|1455|-|0|0&A|0|0|+|0|0|-|0|0
isotig07481	gigaBayes	SNP	693	693	1	.	.	alleles=A,C;individualGenotypes=as1644:CC|0.969697,as2232:AA|1;individualGenotypeProbabilities=as1644:AA|2.32893e-20&AC|0.030303&CC|0.969697,as2232:AA|1&AC|1.10242e-13&CC|1.92698e-142;individualAlleleCounts=as1644:A|0|0|+|0|0|-|0|0&C|7|231|+|7|231|-|0|0,as2232:A|45|1452|+|45|1452|-|0|0&C|0|0|+|0|0|-|0|0
isotig07481	gigaBayes	SNP	786	786	1	.	.	alleles=A,G;individualGenotypes=as1644:GG|0.941176,as2232:AA|1;individualGenotypeProbabilities=as1644:AA|1.17587e-12&AG|0.0588235&GG|0.941176,as2232:AA|1&AG|2.80492e-08&GG|3.29511e-52;individualAlleleCounts=as1644:A|0|0|+|0|0|-|0|0&G|6|154|+|6|154|-|0|0,as2232:A|27|552|+|27|552|-|0|0&G|0|0|+|0|0|-|0|0
isotig07481	gigaBayes	SNP	790	790	0.972687	.	.	alleles=T,A;individualGenotypes=as1644:AA|0.648455,as2232:TT|1;individualGenotypeProbabilities=as1644:AA|0.648455&TA|0.324232&TT|0.0273127,as2232:AA|8.62244e-64&TA|1.93255e-08&TT|1;individualAlleleCounts=as1644:T|0|0|+|0|0|-|0|0&A|3|49|+|3|49|-|0|0,as2232:T|27|665|+|27|665|-|0|0&A|0|0|+|0|0|-|0|0
isotig07481	gigaBayes	SNP	818	818	1	.	.	alleles=G,C;individualGenotypes=as1644:CC|0.888889,as2232:GG|1;individualGenotypeProbabilities=as1644:CC|0.888889&GC|0.111111&GG|1.33829e-14,as2232:CC|1.10469e-61&GC|2.11928e-07&GG|1;individualAlleleCounts=as1644:G|0|0|+|0|0|-|0|0&C|5|173|+|5|173|-|0|0,as2232:G|24|645|+|24|645|-|0|0&C|0|0|+|0|0|-|0|0
isotig07481	gigaBayes	SNP	867	867	1	.	.	alleles=C,T;individualGenotypes=as1644:TT|0.888889,as2232:CC|0.999999;individualGenotypeProbabilities=as1644:CC|1.45083e-09&CT|0.111111&TT|0.888889,as2232:CC|0.999999&CT|8.4771e-07&TT|7.98275e-53;individualAlleleCounts=as1644:C|0|0|+|0|0|-|0|0&T|5|123|+|5|123|-|0|0,as2232:C|22|556|+|22|556|-|0|0&T|0|0|+|0|0|-|0|0
isotig07481	gigaBayes	SNP	1014	1014	1	.	.	alleles=C,T;individualGenotypes=as1644:TT|0.890411,as2232:CC|0.986301;individualGenotypeProbabilities=as1644:CC|1.67404e-11&CT|0.109589&TT|0.890411,as2232:CC|0.986301&CT|0.0136986&TT|4.12093e-13;individualAlleleCounts=as1644:C|0|0|+|0|0|-|0|0&T|5|142|+|5|142|-|0|0,as2232:C|8|159|+|8|159|-|0|0&T|0|0|+|0|0|-|0|0
isotig07487	gigaBayes	SNP	619	619	1	.	.	alleles=A,T;individualGenotypes=as1644:AA|0.857143,as2232:TT|0.714286;individualGenotypeProbabilities=as1644:AA|0.857143&AT|0.142857&TT|8.58934e-12,as2232:AA|3.41725e-08&AT|0.285714&TT|0.714286;individualAlleleCounts=as1644:A|4|143|+|4|143|-|0|0&T|0|0|+|0|0|-|0|0,as2232:A|0|0|+|0|0|-|0|0&T|3|107|+|3|107|-|0|0
isotig07493	gigaBayes	SNP	713	713	0.999994	.	.	alleles=T,C;individualGenotypes=as2232:TC|0.999994;individualGenotypeProbabilities=as2232:CC|1.62211e-06&TC|0.999994&TT|4.35333e-06;individualAlleleCounts=as2232:T|3|87|+|3|87|-|0|0&C|3|83|+|3|83|-|0|0
isotig07502	gigaBayes	SNP	1065	1065	1	.	.	alleles=A,T;individualGenotypes=as1644:AA|0.992263,as2232:TT|0.998066;individualGenotypeProbabilities=as1644:AA|0.992263&AT|0.00773694&TT|8.21707e-19,as2232:AA|2.40333e-18&AT|0.00193424&TT|0.998066;individualAlleleCounts=as1644:A|9|216|+|9|216|-|0|0&T|0|0|+|0|0|-|0|0,as2232:A|0|0|+|0|0|-|0|0&T|11|212|+|11|212|-|0|0
isotig07503	gigaBayes	SNP	441	441	0.997004	.	.	alleles=C,T;individualGenotypes=as1644:CT|0.994781,as2232:CC|0.666946;individualGenotypeProbabilities=as1644:CC|0.001668&CT|0.994781&TT|0.00355124,as2232:CC|0.666946&CT|0.331594&TT|0.0014607;individualAlleleCounts=as1644:C|1|23|+|1|23|-|0|0&T|2|59|+|2|59|-|0|0,as2232:C|1|37|+|1|37|-|0|0&T|0|0|+|0|0|-|0|0
isotig07511	gigaBayes	SNP	1103	1103	1	.	.	alleles=A,C;individualGenotypes=as1644:AA|1,as2232:CC|0.999996;individualGenotypeProbabilities=as1644:AA|1&AC|4.6566e-10&CC|1.93333e-79,as2232:AA|4.28505e-59&AC|3.81468e-06&CC|0.999996;individualAlleleCounts=as1644:A|33|823|+|33|823|-|0|0&C|0|0|+|0|0|-|0|0,as2232:A|0|0|+|0|0|-|0|0&C|20|619|+|20|619|-|0|0
isotig07515	gigaBayes	SNP	111	111	0.999964	.	.	alleles=A,G;individualGenotypes=as2232:AG|0.999964;individualGenotypeProbabilities=as2232:AA|3.5928e-05&AG|0.999964&GG|1.45443e-33;individualAlleleCounts=as2232:A|11|369|+|11|369|-|0|0&G|3|85|+|3|85|-|0|0
isotig07532	gigaBayes	SNP	355	355	0.999787	.	.	alleles=G,A;individualGenotypes=as2232:GA|0.999787;individualGenotypeProbabilities=as2232:AA|2.92473e-07&GA|0.999787&GG|0.000212771;individualAlleleCounts=as2232:G|4|96|+|4|96|-|0|0&A|2|67|+|2|67|-|0|0
isotig07534	gigaBayes	SNP	1224	1224	0.717618	.	.	alleles=T,G;individualGenotypes=as1644:TG|0.717618,as2232:TT|1;individualGenotypeProbabilities=as1644:GG|9.62539e-69&TG|0.717618&TT|0.282382,as2232:GG|3.67024e-219&TG|6.22435e-19&TT|1;individualAlleleCounts=as1644:T|21|718|+|21|718|-|0|0&G|2|78|+|2|78|-|0|0,as2232:T|60|2183|+|60|2183|-|0|0&G|0|0|+|0|0|-|0|0
isotig07553	gigaBayes	SNP	1122	1122	0.999981	.	.	alleles=T,C;individualGenotypes=as1644:TC|0.999981,as2232:TT|0.999756;individualGenotypeProbabilities=as1644:CC|1.36086e-20&TC|0.999981&TT|1.87028e-05,as2232:CC|7.12518e-30&TC|0.000244076&TT|0.999756;individualAlleleCounts=as1644:T|8|204|+|8|204|-|0|0&C|3|87|+|3|87|-|0|0,as2232:T|12|292|+|12|292|-|0|0&C|0|0|+|0|0|-|0|0
isotig07555	gigaBayes	SNP	882	882	0.944061	.	.	alleles=A,G;individualGenotypes=as1644:AA|0.811111,as2232:AG|0.944061;individualGenotypeProbabilities=as1644:AA|0.811111&AG|0.188812&GG|7.70923e-05,as2232:AA|0.0559394&AG|0.944061&GG|3.79511e-26;individualAlleleCounts=as1644:A|2|40|+|2|40|-|0|0&G|0|0|+|0|0|-|0|0,as2232:A|13|274|+|13|274|-|0|0&G|2|65|+|2|65|-|0|0
isotig07579	gigaBayes	SNP	371	371	1	.	.	alleles=A,G;individualGenotypes=as1644:AA|0.909091,as2232:GG|0.818182;individualGenotypeProbabilities=as1644:AA|0.909091&AG|0.0909091&GG|2.75804e-14,as2232:AA|5.59401e-09&AG|0.181818&GG|0.818182;individualAlleleCounts=as1644:A|5|169|+|5|169|-|0|0&G|0|0|+|0|0|-|0|0,as2232:A|0|0|+|0|0|-|0|0&G|4|116|+|4|116|-|0|0
isotig07579	gigaBayes	SNP	377	377	0.997884	.	.	alleles=C,G;individualGenotypes=as1644:CG|0.997884,as2232:CC|0.941301;individualGenotypeProbabilities=as1644:CC|0.00211631&CG|0.997884&GG|5.56962e-16,as2232:CC|0.941301&CG|0.058699&GG|7.9777e-12;individualAlleleCounts=as1644:C|5|153|+|5|153|-|0|0&G|3|62|+|3|62|-|0|0,as2232:C|4|111|+|4|111|-|0|0&G|0|0|+|0|0|-|0|0
isotig07591	gigaBayes	SNP	838	838	0.999996	.	.	alleles=G,A;individualGenotypes=as1644:GG|0.923077,as2232:AA|0.692305;individualGenotypeProbabilities=as1644:AA|7.47974e-13&GA|0.0769228&GG|0.923077,as2232:AA|0.692305&GA|0.307691&GG|3.69496e-06;individualAlleleCounts=as1644:G|5|154|+|5|154|-|0|0&A|0|0|+|0|0|-|0|0,as2232:G|0|0|+|0|0|-|0|0&A|3|87|+|3|87|-|0|0
isotig07601	gigaBayes	SNP	841	842	0.959307	.	.	alleles=T,C;individualGenotypes=as2232:TC|0.959307;individualGenotypeProbabilities=as2232:CC|0.0111056&TC|0.959307&TT|0.0295872;individualAlleleCounts=as2232:T|4|50|+|4|50|-|0|0&C|4|46|+|4|46|-|0|0
isotig07602	gigaBayes	SNP	876	876	1	.	.	alleles=T,C;individualGenotypes=as1644:TC|1;individualGenotypeProbabilities=as1644:CC|8.40366e-93&TC|1&TT|1.03141e-21;individualAlleleCounts=as1644:T|29|984|+|29|984|-|0|0&C|7|273|+|7|273|-|0|0
isotig07603	gigaBayes	SNP	575	575	1	.	.	alleles=T,C;individualGenotypes=as2232:TC|1;individualGenotypeProbabilities=as2232:CC|2.21259e-19&TC|1&TT|2.78378e-16;individualAlleleCounts=as2232:T|6|217|+|6|217|-|0|0&C|5|186|+|5|186|-|0|0
isotig07603	gigaBayes	SNP	637	637	1	.	.	alleles=C,T;individualGenotypes=as2232:CT|1;individualGenotypeProbabilities=as2232:CC|5.09559e-21&CT|1&TT|3.20334e-26;individualAlleleCounts=as2232:C|8|286|+|8|286|-|0|0&T|7|234|+|7|234|-|0|0
isotig07607	gigaBayes	SNP	529	529	0.998324	.	.	alleles=C,G;individualGenotypes=as1644:CC|0.984641,as2232:CG|0.998324;individualGenotypeProbabilities=as1644:CC|0.984641&CG|0.0153588&GG|1.2562e-18,as2232:CC|0.00167569&CG|0.998324&GG|7.26266e-25;individualAlleleCounts=as1644:C|6|179|+|6|179|-|0|0&G|0|0|+|0|0|-|0|0,as2232:C|8|249|+|8|249|-|0|0&G|2|70|+|2|70|-|0|0
isotig07610	gigaBayes	SNP	874	874	1	.	.	alleles=A,G;individualGenotypes=as1644:GG|0.970149,as2232:AA|0.985075;individualGenotypeProbabilities=as1644:AA|1.10068e-11&AG|0.0298507&GG|0.970149,as2232:AA|0.985075&AG|0.0149254&GG|8.16738e-16;individualAlleleCounts=as1644:A|0|0|+|0|0|-|0|0&G|7|145|+|7|145|-|0|0,as2232:A|8|186|+|8|186|-|0|0&G|0|0|+|0|0|-|0|0
isotig07616	gigaBayes	SNP	840	840	1	.	.	alleles=C,T;individualGenotypes=as1644:TT|0.800156,as2232:CC|0.999219;individualGenotypeProbabilities=as1644:CC|7.58848e-11&CT|0.199844&TT|0.800156,as2232:CC|0.999219&CT|0.00078064&TT|1.30587e-30;individualAlleleCounts=as1644:C|0|0|+|0|0|-|0|0&T|4|135|+|4|135|-|0|0,as2232:C|12|333|+|12|333|-|0|0&T|0|0|+|0|0|-|0|0
isotig07618	gigaBayes	SNP	196	196	0.999999	.	.	alleles=T,C;individualGenotypes=as2232:TC|0.999999;individualGenotypeProbabilities=as2232:CC|7.21322e-16&TC|0.999999&TT|5.79739e-07;individualAlleleCounts=as2232:T|5|182|+|5|182|-|0|0&C|3|93|+|3|93|-|0|0
isotig07621	gigaBayes	SNP	170	170	1	.	.	alleles=A,G;individualGenotypes=as1644:AG|1,as2232:AA|0.888889;individualGenotypeProbabilities=as1644:AA|6.87069e-17&AG|1&GG|4.58241e-27,as2232:AA|0.888889&AG|0.111111&GG|2.23509e-11;individualAlleleCounts=as1644:A|7|264|+|7|264|-|0|0&G|5|197|+|5|197|-|0|0,as2232:A|3|106|+|3|106|-|0|0&G|0|0|+|0|0|-|0|0
isotig07621	gigaBayes	SNP	1237	1238	0.783434	.	.	alleles=C,A;individualGenotypes=as1644:AA|0.708953,as2232:CA|0.671105;individualGenotypeProbabilities=as1644:AA|0.708953&CA|0.0745672&CC|0.216479,as2232:AA|0.000470208&CA|0.671105&CC|0.328425;individualAlleleCounts=as1644:C|0|0|+|0|0|-|0|0&A|3|33|+|3|33|-|0|0,as2232:C|6|74|+|6|74|-|0|0&A|1|14|+|1|14|-|0|0
isotig07625	gigaBayes	SNP	456	456	1	.	.	alleles=T,C;individualGenotypes=as1644:CC|0.714286,as2232:TT|0.857143;individualGenotypeProbabilities=as1644:CC|0.714286&TC|0.285714&TT|1.71166e-09,as2232:CC|6.81612e-13&TC|0.142857&TT|0.857143;individualAlleleCounts=as1644:T|0|0|+|0|0|-|0|0&C|3|120|+|3|120|-|0|0,as2232:T|4|154|+|4|154|-|0|0&C|0|0|+|0|0|-|0|0
isotig07625	gigaBayes	SNP	495	495	1	.	.	alleles=G,A;individualGenotypes=as1644:AA|0.714286,as2232:GG|0.857143;individualGenotypeProbabilities=as1644:AA|0.714286&GA|0.285714&GG|2.71295e-09,as2232:AA|3.41588e-13&GA|0.142857&GG|0.857143;individualAlleleCounts=as1644:G|0|0|+|0|0|-|0|0&A|3|118|+|3|118|-|0|0,as2232:G|4|157|+|4|157|-|0|0&A|0|0|+|0|0|-|0|0
isotig07625	gigaBayes	SNP	684	684	0.982164	.	.	alleles=A,C;individualGenotypes=as1644:AA|0.891996,as2232:AC|0.971192;individualGenotypeProbabilities=as1644:AA|0.891996&AC|0.10791&CC|9.3411e-05,as2232:AA|0.0177454&AC|0.971192&CC|0.0110626;individualAlleleCounts=as1644:A|3|56|+|3|56|-|0|0&C|0|0|+|0|0|-|0|0,as2232:A|1|19|+|1|19|-|0|0&C|3|52|+|3|52|-|0|0
isotig07625	gigaBayes	SNP	693	693	0.87419	.	.	alleles=A,C;individualGenotypes=as1644:AA|0.90262,as2232:AC|0.871193;individualGenotypeProbabilities=as1644:AA|0.90262&AC|0.0967993&CC|0.000581151,as2232:AA|0.125275&AC|0.871193&CC|0.00353186;individualAlleleCounts=as1644:A|3|43|+|3|43|-|0|0&C|0|0|+|0|0|-|0|0,as2232:A|2|23|+|2|23|-|0|0&C|2|41|+|2|41|-|0|0
isotig07637	gigaBayes	SNP	232	232	0.99998	.	.	alleles=G,T;individualGenotypes=as1644:GT|0.999898,as2232:GG|0.984617;individualGenotypeProbabilities=as1644:GG|1.96573e-05&GT|0.999898&TT|8.26356e-05,as2232:GG|0.984617&GT|0.015383&TT|6.20482e-22;individualAlleleCounts=as1644:G|1|39|+|1|39|-|0|0&T|2|80|+|2|80|-|0|0,as2232:G|6|213|+|6|213|-|0|0&T|0|0|+|0|0|-|0|0
isotig07656	gigaBayes	SNP	162	162	0.999814	.	.	alleles=G,C;individualGenotypes=as1644:GG|0.984618,as2232:CC|0.507598;individualGenotypeProbabilities=as1644:CC|7.46175e-20&GC|0.0153818&GG|0.984618,as2232:CC|0.507598&GC|0.492216&GG|0.000185767;individualAlleleCounts=as1644:G|7|223|+|7|223|-|0|0&C|0|0|+|0|0|-|0|0,as2232:G|0|0|+|0|0|-|0|0&C|2|69|+|2|69|-|0|0
isotig07656	gigaBayes	SNP	349	349	1	.	.	alleles=T,C;individualGenotypes=as1644:TT|0.96,as2232:CC|0.68;individualGenotypeProbabilities=as1644:CC|1.52856e-17&TC|0.04&TT|0.96,as2232:CC|0.68&TC|0.32&TT|1.53038e-07;individualAlleleCounts=as1644:T|6|201|+|6|201|-|0|0&C|0|0|+|0|0|-|0|0,as2232:T|0|0|+|0|0|-|0|0&C|3|101|+|3|101|-|0|0
isotig07656	gigaBayes	SNP	435	435	0.999866	.	.	alleles=C,T;individualGenotypes=as1644:CT|0.999866,as2232:CC|0.999025;individualGenotypeProbabilities=as1644:CC|0.000133921&CT|0.999866&TT|1.13251e-21,as2232:CC|0.999025&CT|0.000975479&TT|7.99821e-34;individualAlleleCounts=as1644:C|7|215|+|7|215|-|0|0&T|2|79|+|2|79|-|0|0,as2232:C|10|331|+|10|331|-|0|0&T|0|0|+|0|0|-|0|0
isotig07656	gigaBayes	SNP	932	932	0.988033	.	.	alleles=C,T;individualGenotypes=as1644:TT|0.592856,as2232:CC|0.802356;individualGenotypeProbabilities=as1644:CC|0.0119287&CT|0.395216&TT|0.592856,as2232:CC|0.802356&CT|0.197606&TT|3.78323e-05;individualAlleleCounts=as1644:C|0|0|+|0|0|-|0|0&T|2|50|+|2|50|-|0|0,as2232:C|3|75|+|3|75|-|0|0&T|0|0|+|0|0|-|0|0
isotig07659	gigaBayes	SNP	713	713	0.999969	.	.	alleles=G,A;individualGenotypes=as2232:GA|0.999969;individualGenotypeProbabilities=as2232:AA|6.10235e-17&GA|0.999969&GG|3.12584e-05;individualAlleleCounts=as2232:G|6|194|+|6|194|-|0|0&A|3|77|+|3|77|-|0|0
isotig07660	gigaBayes	SNP	484	484	0.999985	.	.	alleles=G,A;individualGenotypes=as1644:GG|0.66646,as2232:GA|0.999983;individualGenotypeProbabilities=as1644:AA|0.000212852&GA|0.333328&GG|0.66646,as2232:AA|4.1871e-06&GA|0.999983&GG|1.29105e-05;individualAlleleCounts=as1644:G|1|35|+|1|35|-|0|0&A|0|0|+|0|0|-|0|0,as2232:G|2|54|+|2|54|-|0|0&A|3|81|+|3|81|-|0|0
isotig07669	gigaBayes	SNP	140	140	0.930458	.	.	alleles=T,A;individualGenotypes=as1644:TT|0.999546,as2232:TA|0.930458;individualGenotypeProbabilities=as1644:AA|3.71983e-42&TA|0.000454104&TT|0.999546,as2232:AA|3.71559e-64&TA|0.930458&TT|0.0695419;individualAlleleCounts=as1644:T|11|414|+|11|414|-|0|0&A|0|0|+|0|0|-|0|0,as2232:T|19|668|+|19|668|-|0|0&A|2|80|+|2|80|-|0|0
isotig07672	gigaBayes	SNP	269	269	0.999065	.	.	alleles=G,A;individualGenotypes=as1644:GA|0.999065;individualGenotypeProbabilities=as1644:AA|0.000265977&GA|0.999065&GG|0.000668862;individualAlleleCounts=as1644:G|2|64|+|2|64|-|0|0&A|2|60|+|2|60|-|0|0
isotig07679	gigaBayes	SNP	616	616	0.999944	.	.	alleles=C,A;individualGenotypes=as1644:CA|0.999942,as2232:CC|0.888895;individualGenotypeProbabilities=as1644:AA|1.88447e-06&CA|0.999942&CC|5.61353e-05,as2232:AA|1.13095e-09&CA|0.111105&CC|0.888895;individualAlleleCounts=as1644:C|2|55|+|2|55|-|0|0&A|2|75|+|2|75|-|0|0,as2232:C|3|89|+|3|89|-|0|0&A|0|0|+|0|0|-|0|0
isotig07679	gigaBayes	SNP	728	728	0.999387	.	.	alleles=C,A;individualGenotypes=as1644:CA|0.999387,as2232:CC|0.969716;individualGenotypeProbabilities=as1644:AA|1.28946e-08&CA|0.999387&CC|0.000613408,as2232:AA|1.53918e-18&CA|0.0302844&CC|0.969716;individualAlleleCounts=as1644:C|2|77|+|2|77|-|0|0&A|2|65|+|2|65|-|0|0,as2232:C|5|178|+|5|178|-|0|0&A|0|0|+|0|0|-|0|0
isotig07682	gigaBayes	SNP	1214	1214	0.999734	.	.	alleles=C,T;individualGenotypes=as1644:TT|0.555408,as2232:CC|0.888918;individualGenotypeProbabilities=as1644:CC|0.000266034&CT|0.444326&TT|0.555408,as2232:CC|0.888918&CT|0.111082&TT|1.05857e-11;individualAlleleCounts=as1644:C|0|0|+|0|0|-|0|0&T|2|67|+|2|67|-|0|0,as2232:C|4|141|+|4|141|-|0|0&T|0|0|+|0|0|-|0|0
isotig07682	gigaBayes	SNP	1372	1372	0.999941	.	.	alleles=A,G;individualGenotypes=as1644:GG|0.501916,as2232:AA|0.996109;individualGenotypeProbabilities=as1644:AA|5.93948e-05&AG|0.498025&GG|0.501916,as2232:AA|0.996109&AG|0.00389082&GG|8.80866e-18;individualAlleleCounts=as1644:A|0|0|+|0|0|-|0|0&G|2|74|+|2|74|-|0|0,as2232:A|9|203|+|9|203|-|0|0&G|0|0|+|0|0|-|0|0
isotig07706	gigaBayes	SNP	257	258	0.99997	.	.	alleles=G,A;individualGenotypes=as1644:GA|0.99997,as2232:GG|0.984616;individualGenotypeProbabilities=as1644:AA|1.02422e-09&GA|0.99997&GG|2.96326e-05,as2232:AA|1.76406e-12&GA|0.0153842&GG|0.984616;individualAlleleCounts=as1644:G|4|92|+|4|92|-|0|0&A|7|84|+|7|84|-|0|0,as2232:G|6|118|+|6|118|-|0|0&A|0|0|+|0|0|-|0|0
isotig07706	gigaBayes	SNP	325	325	0.813963	.	.	alleles=G,T;individualGenotypes=as1644:GT|0.813963,as2232:GG|1;individualGenotypeProbabilities=as1644:GG|0.186037&GT|0.813963&TT|2.07981e-185,as2232:GG|1&GT|4.5184e-17&TT|4.89571e-145;individualAlleleCounts=as1644:G|69|1985|+|69|1985|-|0|0&T|6|178|+|6|178|-|0|0,as2232:G|54|1444|+|54|1444|-|0|0&T|0|0|+|0|0|-|0|0
isotig07706	gigaBayes	SNP	519	519	1	.	.	alleles=T,G;individualGenotypes=as1644:TT|0.99811,as2232:GG|0.969754;individualGenotypeProbabilities=as1644:GG|1.35762e-19&TG|0.00189036&TT|0.99811,as2232:GG|0.969754&TG|0.0302457&TT|1.50118e-14;individualAlleleCounts=as1644:T|11|224|+|11|224|-|0|0&G|0|0|+|0|0|-|0|0,as2232:T|0|0|+|0|0|-|0|0&G|7|173|+|7|173|-|0|0
isotig07716	gigaBayes	SNP	537	537	1	.	.	alleles=C,T;individualGenotypes=as1644:TT|0.888985,as2232:CC|0.999133;individualGenotypeProbabilities=as1644:CC|2.11418e-16&CT|0.111015&TT|0.888985,as2232:CC|0.999133&CT|0.000867303&TT|1.33531e-43;individualAlleleCounts=as1644:C|0|0|+|0|0|-|0|0&T|5|191|+|5|191|-|0|0,as2232:C|12|463|+|12|463|-|0|0&T|0|0|+|0|0|-|0|0
isotig07716	gigaBayes	SNP	538	538	1	.	.	alleles=A,C;individualGenotypes=as1644:CC|0.888985,as2232:AA|0.999133;individualGenotypeProbabilities=as1644:AA|2.11418e-16&AC|0.111015&CC|0.888985,as2232:AA|0.999133&AC|0.000867303&CC|2.11672e-43;individualAlleleCounts=as1644:A|0|0|+|0|0|-|0|0&C|5|191|+|5|191|-|0|0,as2232:A|12|461|+|12|461|-|0|0&C|0|0|+|0|0|-|0|0
isotig07716	gigaBayes	SNP	772	772	1	.	.	alleles=C,T;individualGenotypes=as1644:TT|0.969711,as2232:CC|0.999527;individualGenotypeProbabilities=as1644:CC|7.44111e-19&CT|0.0302887&TT|0.969711,as2232:CC|0.999527&CT|0.000473261&TT|1.90525e-34;individualAlleleCounts=as1644:C|0|0|+|0|0|-|0|0&T|7|216|+|7|216|-|0|0,as2232:C|13|372|+|13|372|-|0|0&T|0|0|+|0|0|-|0|0
isotig07716	gigaBayes	SNP	859	860	0.967327	.	.	alleles=T,C;individualGenotypes=as1644:CC|0.537398,as2232:TT|0.89252;individualGenotypeProbabilities=as1644:CC|0.537398&TC|0.429929&TT|0.0326732,as2232:CC|2.61612e-07&TC|0.10748&TT|0.89252;individualAlleleCounts=as1644:T|0|0|+|0|0|-|0|0&C|2|46|+|2|46|-|0|0,as2232:T|4|97|+|4|97|-|0|0&C|0|0|+|0|0|-|0|0
isotig07717	gigaBayes	SNP	462	462	0.999985	.	.	alleles=A,C;individualGenotypes=as1644:AA|0.800003,as2232:CC|0.599991;individualGenotypeProbabilities=as1644:AA|0.800003&AC|0.199997&CC|2.39081e-09,as2232:AA|1.50826e-05&AC|0.399994&CC|0.599991;individualAlleleCounts=as1644:A|3|117|+|3|117|-|0|0&C|0|0|+|0|0|-|0|0,as2232:A|0|0|+|0|0|-|0|0&C|2|79|+|2|79|-|0|0
isotig07717	gigaBayes	SNP	537	537	0.999983	.	.	alleles=T,C;individualGenotypes=as1644:TT|0.888891,as2232:CC|0.555546;individualGenotypeProbabilities=as1644:CC|2.11023e-13&TC|0.111109&TT|0.888891,as2232:CC|0.555546&TC|0.444437&TT|1.67584e-05;individualAlleleCounts=as1644:T|4|158|+|4|158|-|0|0&C|0|0|+|0|0|-|0|0,as2232:T|0|0|+|0|0|-|0|0&C|2|79|+|2|79|-|0|0
isotig07717	gigaBayes	SNP	538	538	0.999983	.	.	alleles=C,A;individualGenotypes=as1644:CC|0.888891,as2232:AA|0.555546;individualGenotypeProbabilities=as1644:AA|2.11023e-13&CA|0.111109&CC|0.888891,as2232:AA|0.555546&CA|0.444437&CC|1.67584e-05;individualAlleleCounts=as1644:C|4|158|+|4|158|-|0|0&A|0|0|+|0|0|-|0|0,as2232:C|0|0|+|0|0|-|0|0&A|2|79|+|2|79|-|0|0
isotig07717	gigaBayes	SNP	771	771	0.920502	.	.	alleles=C,A;individualGenotypes=as1644:CA|0.914681,as2232:AA|0.734706;individualGenotypeProbabilities=as1644:AA|0.000444525&CA|0.914681&CC|0.0848748,as2232:AA|0.734706&CA|0.182936&CC|0.0823576;individualAlleleCounts=as1644:C|3|67|+|3|67|-|0|0&A|1|21|+|1|21|-|0|0,as2232:C|0|0|+|0|0|-|0|0&A|2|24|+|2|24|-|0|0
isotig07722	gigaBayes	SNP	301	301	1	.	.	alleles=A,G;individualGenotypes=as1644:AA|1,as2232:AG|1;individualGenotypeProbabilities=as1644:AA|1&AG|2.98023e-08&GG|1.26997e-91,as2232:AA|1.44343e-07&AG|1&GG|7.66946e-51;individualAlleleCounts=as1644:A|25|909|+|25|909|-|0|0&G|0|0|+|0|0|-|0|0,as2232:A|14|518|+|14|518|-|0|0&G|3|120|+|3|120|-|0|0
isotig07722	gigaBayes	SNP	1228	1228	0.98067	.	.	alleles=C,G;individualGenotypes=as1644:CC|0.996184,as2232:CG|0.98067;individualGenotypeProbabilities=as1644:CC|0.996184&CG|0.00381584&GG|1.47002e-18,as2232:CC|0.0193301&CG|0.98067&GG|9.60795e-24;individualAlleleCounts=as1644:C|8|179|+|8|179|-|0|0&G|0|0|+|0|0|-|0|0,as2232:C|13|241|+|13|241|-|0|0&G|5|62|+|5|62|-|0|0
isotig07730	gigaBayes	SNP	884	884	1	.	.	alleles=G,T;individualGenotypes=as1644:GG|0.999941,as2232:TT|0.969699;individualGenotypeProbabilities=as1644:GG|0.999941&GT|5.91821e-05&TT|6.21962e-39,as2232:GG|4.85795e-10&GT|0.0303012&TT|0.969699;individualAlleleCounts=as1644:G|16|417|+|16|417|-|0|0&T|0|0|+|0|0|-|0|0,as2232:G|0|0|+|0|0|-|0|0&T|7|129|+|7|129|-|0|0
isotig07747	gigaBayes	SNP	732	732	1	.	.	alleles=T,A;individualGenotypes=as1644:AA|0.833333,as2232:TT|0.833333;individualGenotypeProbabilities=as1644:AA|0.833333&TA|0.166667&TT|6.68975e-08,as2232:AA|5.01915e-12&TA|0.166667&TT|0.833333;individualAlleleCounts=as1644:T|0|0|+|0|0|-|0|0&A|4|105|+|4|105|-|0|0,as2232:T|4|146|+|4|146|-|0|0&A|0|0|+|0|0|-|0|0
isotig07753	gigaBayes	SNP	647	648	0.608356	.	.	alleles=G,A;individualGenotypes=as1644:GG|0.572477,as2232:GA|0.606354;individualGenotypeProbabilities=as1644:AA|0.000131663&GA|0.427391&GG|0.572477,as2232:AA|0.000847249&GA|0.606354&GG|0.392798;individualAlleleCounts=as1644:G|4|48|+|4|48|-|0|0&A|1|12|+|1|12|-|0|0,as2232:G|2|32|+|2|32|-|0|0&A|2|30|+|2|30|-|0|0
isotig07764	gigaBayes	SNP	353	353	1	.	.	alleles=T,A;individualGenotypes=as1644:TT|0.999219,as2232:AA|0.800156;individualGenotypeProbabilities=as1644:AA|1.00942e-37&TA|0.00078064&TT|0.999219,as2232:AA|0.800156&TA|0.199844&TT|6.01828e-12;individualAlleleCounts=as1644:T|12|404|+|12|404|-|0|0&A|0|0|+|0|0|-|0|0,as2232:T|0|0|+|0|0|-|0|0&A|4|146|+|4|146|-|0|0
isotig07764	gigaBayes	SNP	613	613	0.999959	.	.	alleles=A,G;individualGenotypes=as1644:AA|0.999995,as2232:GG|0.666641;individualGenotypeProbabilities=as1644:AA|0.999995&AG|5.08603e-06&GG|6.252e-52,as2232:AA|4.06463e-05&AG|0.333318&GG|0.666641;individualAlleleCounts=as1644:A|19|546|+|19|546|-|0|0&G|0|0|+|0|0|-|0|0,as2232:A|0|0|+|0|0|-|0|0&G|3|77|+|3|77|-|0|0
isotig07767	gigaBayes	SNP	425	425	0.999936	.	.	alleles=C,T;individualGenotypes=as1644:CC|0.998051,as2232:CT|0.999936;individualGenotypeProbabilities=as1644:CC|0.998051&CT|0.00194919&TT|1.584e-35,as2232:CC|6.36221e-05&CT|0.999936&TT|3.36838e-16;individualAlleleCounts=as1644:C|9|348|+|9|348|-|0|0&T|0|0|+|0|0|-|0|0,as2232:C|4|155|+|4|155|-|0|0&T|2|77|+|2|77|-|0|0
isotig07767	gigaBayes	SNP	428	428	1	.	.	alleles=T,G;individualGenotypes=as1644:TG|1,as2232:TT|0.984615;individualGenotypeProbabilities=as1644:GG|1.32071e-38&TG|1&TT|3.14883e-22,as2232:GG|1.24108e-23&TG|0.0153846&TT|0.984615;individualAlleleCounts=as1644:T|10|381|+|10|381|-|0|0&G|7|252|+|7|252|-|0|0,as2232:T|6|229|+|6|229|-|0|0&G|0|0|+|0|0|-|0|0
isotig07767	gigaBayes	SNP	501	501	1	.	.	alleles=A,G;individualGenotypes=as1644:AA|1,as2232:AG|1;individualGenotypeProbabilities=as1644:AA|1&AG|2.32831e-10&GG|1.00547e-122,as2232:AA|1.67713e-19&AG|1&GG|8.96028e-44;individualAlleleCounts=as1644:A|32|1220|+|32|1220|-|0|0&G|0|0|+|0|0|-|0|0,as2232:A|12|436|+|12|436|-|0|0&G|6|228|+|6|228|-|0|0
isotig07783	gigaBayes	SNP	589	589	0.999977	.	.	alleles=A,G;individualGenotypes=as1644:AG|0.999977;individualGenotypeProbabilities=as1644:AA|2.28383e-05&AG|0.999977&GG|9.28439e-18;individualAlleleCounts=as1644:A|6|204|+|6|204|-|0|0&G|2|80|+|2|80|-|0|0
isotig07802	gigaBayes	SNP	523	523	0.62735	.	.	alleles=C,T;individualGenotypes=as1644:CC|0.999981,as2232:CT|0.62735;individualGenotypeProbabilities=as1644:CC|0.999981&CT|1.91446e-05&TT|8.8035e-32,as2232:CC|0.37265&CT|0.62735&TT|3.09948e-21;individualAlleleCounts=as1644:C|15|310|+|15|310|-|0|0&T|0|0|+|0|0|-|0|0,as2232:C|12|217|+|12|217|-|0|0&T|3|50|+|3|50|-|0|0
isotig07803	gigaBayes	SNP	474	474	0.998212	.	.	alleles=C,T;individualGenotypes=as2232:CT|0.998212;individualGenotypeProbabilities=as2232:CC|0.00178764&CT|0.998212&TT|5.71247e-37;individualAlleleCounts=as2232:C|12|409|+|12|409|-|0|0&T|2|74|+|2|74|-|0|0
isotig07806	gigaBayes	SNP	590	590	1	.	.	alleles=C,T;individualGenotypes=as1644:CT|1,as2232:CC|0.799992;individualGenotypeProbabilities=as1644:CC|5.85683e-10&CT|1&TT|2.00765e-23,as2232:CC|0.799992&CT|0.2&TT|8.13388e-06;individualAlleleCounts=as1644:C|6|227|+|6|227|-|0|0&T|4|127|+|4|127|-|0|0,as2232:C|2|50|+|2|50|-|0|0&T|0|0|+|0|0|-|0|0
isotig07806	gigaBayes	SNP	786	786	0.717552	.	.	alleles=T,C;individualGenotypes=as1644:TC|0.717552,as2232:TT|0.760214;individualGenotypeProbabilities=as1644:CC|1.04529e-21&TC|0.717552&TT|0.282448,as2232:CC|0.000602229&TC|0.239184&TT|0.760214;individualAlleleCounts=as1644:T|6|217|+|6|217|-|0|0&C|2|41|+|2|41|-|0|0,as2232:T|1|29|+|1|29|-|0|0&C|0|0|+|0|0|-|0|0
isotig07815	gigaBayes	SNP	387	387	1	.	.	alleles=G,A;individualGenotypes=as1644:GG|1,as2232:AA|1;individualGenotypeProbabilities=as1644:AA|5.53312e-97&GA|2.32831e-10&GG|1,as2232:AA|1&GA|2.32831e-10&GG|9.3171e-69;individualAlleleCounts=as1644:G|34|998|+|34|998|-|0|0&A|0|0|+|0|0|-|0|0,as2232:G|0|0|+|0|0|-|0|0&A|34|718|+|34|718|-|0|0
isotig07815	gigaBayes	SNP	468	468	1	.	.	alleles=T,A;individualGenotypes=as1644:TT|0.999996,as2232:AA|0.999998;individualGenotypeProbabilities=as1644:AA|2.91129e-42&TA|3.81468e-06&TT|0.999996,as2232:AA|0.999998&TA|1.90734e-06&TT|1.65264e-41;individualAlleleCounts=as1644:T|20|452|+|20|452|-|0|0&A|0|0|+|0|0|-|0|0,as2232:T|0|0|+|0|0|-|0|0&A|21|444|+|21|444|-|0|0
isotig07819	gigaBayes	SNP	196	196	1	.	.	alleles=T,C;individualGenotypes=as2232:TC|1;individualGenotypeProbabilities=as2232:CC|9.32767e-41&TC|1&TT|7.34503e-08;individualAlleleCounts=as2232:T|13|445|+|13|445|-|0|0&C|3|116|+|3|116|-|0|0
isotig07825	gigaBayes	SNP	440	440	0.999811	.	.	alleles=G,A;individualGenotypes=as1644:GG|0.999985,as2232:AA|0.499913;individualGenotypeProbabilities=as1644:AA|3.93087e-56&GA|1.52557e-05&GG|0.999985,as2232:AA|0.499913&GA|0.499898&GG|0.000188711;individualAlleleCounts=as1644:G|17|586|+|17|586|-|0|0&A|0|0|+|0|0|-|0|0,as2232:G|0|0|+|0|0|-|0|0&A|2|69|+|2|69|-|0|0
isotig07825	gigaBayes	SNP	592	592	0.999907	.	.	alleles=A,G;individualGenotypes=as1644:AG|0.997978,as2232:GG|0.800299;individualGenotypeProbabilities=as1644:AA|0.00202198&AG|0.997978&GG|1.78534e-09,as2232:AA|0.000105671&AG|0.199596&GG|0.800299;individualAlleleCounts=as1644:A|9|133|+|9|133|-|0|0&G|2|36|+|2|36|-|0|0,as2232:A|0|0|+|0|0|-|0|0&G|2|48|+|2|48|-|0|0
isotig07825	gigaBayes	SNP	596	596	0.874108	.	.	alleles=A,C;individualGenotypes=as1644:AC|0.865383,as2232:AC|0.739677;individualGenotypeProbabilities=as1644:AA|0.134615&AC|0.865383&CC|1.84629e-06,as2232:AA|0.139977&AC|0.739677&CC|0.120345;individualAlleleCounts=as1644:A|8|93|+|8|93|-|0|0&C|2|33|+|2|33|-|0|0,as2232:A|1|11|+|1|11|-|0|0&C|1|20|+|1|20|-|0|0
isotig07840	gigaBayes	SNP	190	190	0.528506	.	.	alleles=C,T;individualGenotypes=as1644:CT|0.528506,as2232:CC|0.999999;individualGenotypeProbabilities=as1644:CC|0.471494&CT|0.528506&TT|1.26239e-30,as2232:CC|0.999999&CT|1.00804e-06&TT|2.67909e-68;individualAlleleCounts=as1644:C|9|306|+|9|306|-|0|0&T|2|45|+|2|45|-|0|0,as2232:C|19|673|+|19|673|-|0|0&T|0|0|+|0|0|-|0|0
isotig07840	gigaBayes	SNP	327	327	1	.	.	alleles=T,C;individualGenotypes=as1644:TT|0.999985,as2232:TC|1;individualGenotypeProbabilities=as1644:CC|6.50329e-55&TC|1.52586e-05&TT|0.999985,as2232:CC|1.12348e-42&TC|1&TT|8.57634e-14;individualAlleleCounts=as1644:T|16|542|+|16|542|-|0|0&C|0|0|+|0|0|-|0|0,as2232:T|12|425|+|12|425|-|0|0&C|6|171|+|6|171|-|0|0
isotig07840	gigaBayes	SNP	883	883	1	.	.	alleles=G,A;individualGenotypes=as1644:GG|0.999878,as2232:GA|1;individualGenotypeProbabilities=as1644:AA|5.8427e-32&GA|0.000122055&GG|0.999878,as2232:AA|7.86122e-21&GA|1&GG|2.26412e-31;individualAlleleCounts=as1644:G|13|313|+|13|313|-|0|0&A|0|0|+|0|0|-|0|0,as2232:G|8|203|+|8|203|-|0|0&A|10|343|+|10|343|-|0|0
isotig07840	gigaBayes	SNP	955	955	1	.	.	alleles=T,C;individualGenotypes=as1644:TT|1,as2232:TC|1;individualGenotypeProbabilities=as1644:CC|2.55972e-108&TC|9.31323e-10&TT|1,as2232:CC|2.40052e-109&TC|1&TT|1.39267e-66;individualAlleleCounts=as1644:T|30|1076|+|30|1076|-|0|0&C|0|0|+|0|0|-|0|0,as2232:T|32|1097|+|32|1097|-|0|0&C|19|704|+|19|704|-|0|0
isotig07840	gigaBayes	SNP	1302	1302	1	.	.	alleles=C,T;individualGenotypes=as1644:CC|0.999992,as2232:CT|1;individualGenotypeProbabilities=as1644:CC|0.999992&CT|7.62934e-06&TT|4.77205e-41,as2232:CC|1.05739e-11&CT|1&TT|8.90788e-30;individualAlleleCounts=as1644:C|17|404|+|17|404|-|0|0&T|0|0|+|0|0|-|0|0,as2232:C|11|295|+|11|295|-|0|0&T|6|149|+|6|149|-|0|0
isotig07840	gigaBayes	SNP	1394	1394	1	.	.	alleles=C,T;individualGenotypes=as1644:TT|0.799985,as2232:CT|0.999993;individualGenotypeProbabilities=as1644:CC|1.69145e-05&CT|0.199999&TT|0.799985,as2232:CC|7.24427e-06&CT|0.999993&TT|5.24884e-08;individualAlleleCounts=as1644:C|0|0|+|0|0|-|0|0&T|2|47|+|2|47|-|0|0,as2232:C|4|107|+|4|107|-|0|0&T|2|51|+|2|51|-|0|0
isotig07845	gigaBayes	SNP	456	456	0.987422	.	.	alleles=G,A;individualGenotypes=as1644:GG|0.998075,as2232:GA|0.987421;individualGenotypeProbabilities=as1644:AA|1.00683e-27&GA|0.0019248&GG|0.998075,as2232:AA|1.31801e-06&GA|0.987421&GG|0.0125779;individualAlleleCounts=as1644:G|9|270|+|9|270|-|0|0&A|0|0|+|0|0|-|0|0,as2232:G|2|57|+|2|57|-|0|0&A|2|52|+|2|52|-|0|0
isotig07855	gigaBayes	SNP	288	288	0.9985	.	.	alleles=G,A;individualGenotypes=as1644:AA|0.499251,as2232:GG|0.999998;individualGenotypeProbabilities=as1644:AA|0.499251&GA|0.499249&GG|0.00150022,as2232:AA|9.99281e-61&GA|1.90448e-06&GG|0.999998;individualAlleleCounts=as1644:G|0|0|+|0|0|-|0|0&A|2|60|+|2|60|-|0|0,as2232:G|20|632|+|20|632|-|0|0&A|0|0|+|0|0|-|0|0
isotig07857	gigaBayes	SNP	624	624	0.978617	.	.	alleles=C,T;individualGenotypes=as2232:CT|0.978617;individualGenotypeProbabilities=as2232:CC|0.0213833&CT|0.978617&TT|4.34109e-58;individualAlleleCounts=as2232:C|18|635|+|18|635|-|0|0&T|2|78|+|2|78|-|0|0
isotig07859	gigaBayes	SNP	380	380	0.999921	.	.	alleles=A,G;individualGenotypes=as1644:AG|0.999917,as2232:AG|0.84117;individualGenotypeProbabilities=as1644:AA|7.83704e-05&AG|0.999917&GG|4.5857e-06,as2232:AA|0.0205116&AG|0.84117&GG|0.138319;individualAlleleCounts=as1644:A|5|82|+|5|82|-|0|0&G|2|61|+|2|61|-|0|0,as2232:A|1|11|+|1|11|-|0|0&G|1|19|+|1|19|-|0|0
isotig07859	gigaBayes	SNP	383	383	0.994059	.	.	alleles=A,G;individualGenotypes=as1644:AG|0.993944,as2232:AG|0.835028;individualGenotypeProbabilities=as1644:AA|0.00493295&AG|0.993944&GG|0.00112291,as2232:AA|0.0567615&AG|0.835028&GG|0.108211;individualAlleleCounts=as1644:A|5|58|+|5|58|-|0|0&G|2|47|+|2|47|-|0|0,as2232:A|1|12|+|1|12|-|0|0&G|1|15|+|1|15|-|0|0
isotig07866	gigaBayes	SNP	448	448	0.971776	.	.	alleles=G,T;individualGenotypes=as2232:GT|0.971776;individualGenotypeProbabilities=as2232:GG|0.0282241&GT|0.971776&TT|1.70059e-68;individualAlleleCounts=as2232:G|33|762|+|33|762|-|0|0&T|5|97|+|5|97|-|0|0
isotig07867	gigaBayes	SNP	263	263	0.999022	.	.	alleles=A,G;individualGenotypes=as2232:AG|0.999022;individualGenotypeProbabilities=as2232:AA|0.000977509&AG|0.999022&GG|1.96612e-30;individualAlleleCounts=as2232:A|10|339|+|10|339|-|0|0&G|2|72|+|2|72|-|0|0
isotig07873	gigaBayes	SNP	16	16	1	.	.	alleles=A,G;individualGenotypes=as1644:AA|0.857143,as2232:GG|0.714286;individualGenotypeProbabilities=as1644:AA|0.857143&AG|0.142857&GG|3.43763e-11,as2232:AA|4.30263e-08&AG|0.285714&GG|0.714286;individualAlleleCounts=as1644:A|4|137|+|4|137|-|0|0&G|0|0|+|0|0|-|0|0,as2232:A|0|0|+|0|0|-|0|0&G|3|106|+|3|106|-|0|0
isotig07873	gigaBayes	SNP	558	558	1	.	.	alleles=G,C;individualGenotypes=as1644:GG|1,as2232:GC|1;individualGenotypeProbabilities=as1644:CC|8.58442e-135&GC|4.54747e-13&GG|1,as2232:CC|1.73759e-78&GC|1&GG|2.04577e-14;individualAlleleCounts=as1644:G|41|1341|+|41|1341|-|0|0&C|0|0|+|0|0|-|0|0,as2232:G|23|806|+|23|806|-|0|0&C|5|200|+|5|200|-|0|0
isotig07873	gigaBayes	SNP	930	930	1	.	.	alleles=A,G;individualGenotypes=as1644:AA|1,as2232:GG|0.8;individualGenotypeProbabilities=as1644:AA|1&AG|7.45058e-10&GG|1.02012e-78,as2232:AA|9.54277e-13&AG|0.2&GG|0.8;individualAlleleCounts=as1644:A|32|815|+|32|815|-|0|0&G|0|0|+|0|0|-|0|0,as2232:A|0|0|+|0|0|-|0|0&G|4|154|+|4|154|-|0|0
isotig07873	gigaBayes	SNP	951	951	1	.	.	alleles=T,C;individualGenotypes=as1644:TT|1,as2232:CC|0.8;individualGenotypeProbabilities=as1644:CC|4.16163e-90&TC|1.86265e-10&TT|1,as2232:CC|0.8&TC|0.2&TT|9.5485e-12;individualAlleleCounts=as1644:T|34|929|+|34|929|-|0|0&C|0|0|+|0|0|-|0|0,as2232:T|0|0|+|0|0|-|0|0&C|4|144|+|4|144|-|0|0
isotig07873	gigaBayes	SNP	981	981	1	.	.	alleles=A,C;individualGenotypes=as1644:AA|1,as2232:CC|0.969697;individualGenotypeProbabilities=as1644:AA|1&AC|2.25775e-10&CC|1.22297e-107,as2232:AA|9.21297e-22&AC|0.030303&CC|0.969697;individualAlleleCounts=as1644:A|34|1104|+|34|1104|-|0|0&C|0|0|+|0|0|-|0|0,as2232:A|0|0|+|0|0|-|0|0&C|7|245|+|7|245|-|0|0
isotig07873	gigaBayes	SNP	1089	1089	1	.	.	alleles=C,G;individualGenotypes=as1644:GG|1,as2232:CC|1;individualGenotypeProbabilities=as1644:CC|8.58314e-46&CG|5.96046e-08&GG|1,as2232:CC|1&CG|9.09495e-13&GG|7.03182e-122;individualAlleleCounts=as1644:C|0|0|+|0|0|-|0|0&G|26|489|+|26|489|-|0|0,as2232:C|42|1247|+|42|1247|-|0|0&G|0|0|+|0|0|-|0|0
isotig07873	gigaBayes	SNP	1152	1153	0.993124	.	.	alleles=A,T;individualGenotypes=as1644:AT|0.987687,as2232:TT|0.883541;individualGenotypeProbabilities=as1644:AA|0.0118097&AT|0.987687&TT|0.000503617,as2232:AA|0.00671557&AT|0.109743&TT|0.883541;individualAlleleCounts=as1644:A|4|68|+|4|68|-|0|0&T|2|23|+|2|23|-|0|0,as2232:A|0|0|+|0|0|-|0|0&T|3|35|+|3|35|-|0|0
isotig07873	gigaBayes	SNP	1155	1155	1	.	.	alleles=C,T;individualGenotypes=as1644:TT|0.999969,as2232:CC|1;individualGenotypeProbabilities=as1644:CC|1.62851e-23&CT|3.05166e-05&TT|0.999969,as2232:CC|1&CT|1.13683e-13&TT|1.51644e-104;individualAlleleCounts=as1644:C|0|0|+|0|0|-|0|0&T|17|266|+|17|266|-|0|0,as2232:C|45|1075|+|45|1075|-|0|0&T|0|0|+|0|0|-|0|0
isotig07873	gigaBayes	SNP	1237	1237	1	.	.	alleles=G,A;individualGenotypes=as1644:AA|0.999512,as2232:GG|1;individualGenotypeProbabilities=as1644:AA|0.999512&GA|0.000488043&GG|6.06253e-40,as2232:AA|1.46404e-80&GA|1.86174e-09&GG|1;individualAlleleCounts=as1644:G|0|0|+|0|0|-|0|0&A|13|427|+|13|427|-|0|0,as2232:G|31|835|+|31|835|-|0|0&A|0|0|+|0|0|-|0|0
isotig07874	gigaBayes	SNP	926	926	1	.	.	alleles=A,G;individualGenotypes=as1644:GG|0.993681,as2232:AG|0.815092;individualGenotypeProbabilities=as1644:AA|2.158e-11&AG|0.00631854&GG|0.993681,as2232:AA|0.184908&AG|0.815092&GG|1.43957e-14;individualAlleleCounts=as1644:A|0|0|+|0|0|-|0|0&G|7|135|+|7|135|-|0|0,as2232:A|8|185|+|8|185|-|0|0&G|1|18|+|1|18|-|0|0
isotig07874	gigaBayes	SNP	977	977	1	.	.	alleles=A,G;individualGenotypes=as1644:GG|0.9,as2232:AA|0.9;individualGenotypeProbabilities=as1644:AA|6.68386e-09&AG|0.1&GG|0.9,as2232:AA|0.9&AG|0.1&GG|6.42558e-11;individualAlleleCounts=as1644:A|0|0|+|0|0|-|0|0&G|5|116|+|5|116|-|0|0,as2232:A|5|136|+|5|136|-|0|0&G|0|0|+|0|0|-|0|0
isotig07874	gigaBayes	SNP	999	999	0.999929	.	.	alleles=G,T;individualGenotypes=as1644:TT|0.833274,as2232:GG|0.833345;individualGenotypeProbabilities=as1644:GG|7.09637e-05&GT|0.166655&TT|0.833274,as2232:GG|0.833345&GT|0.166655&TT|4.0548e-09;individualAlleleCounts=as1644:G|0|0|+|0|0|-|0|0&T|4|75|+|4|75|-|0|0,as2232:G|4|117|+|4|117|-|0|0&T|0|0|+|0|0|-|0|0
isotig07874	gigaBayes	SNP	1023	1023	0.996428	.	.	alleles=T,G;individualGenotypes=as1644:GG|0.711749,as2232:TT|0.857638;individualGenotypeProbabilities=as1644:GG|0.711749&TG|0.284694&TT|0.00355657,as2232:GG|1.49892e-05&TG|0.142347&TT|0.857638;individualAlleleCounts=as1644:T|0|0|+|0|0|-|0|0&G|3|57|+|3|57|-|0|0,as2232:T|4|81|+|4|81|-|0|0&G|0|0|+|0|0|-|0|0
isotig07893	gigaBayes	SNP	817	817	0.992459	.	.	alleles=G,A;individualGenotypes=as1644:GG|0.667929,as2232:AA|0.662889;individualGenotypeProbabilities=as1644:AA|0.00125159&GA|0.330819&GG|0.667929,as2232:AA|0.662889&GA|0.330821&GG|0.0062899;individualAlleleCounts=as1644:G|2|59|+|2|59|-|0|0&A|0|0|+|0|0|-|0|0,as2232:G|0|0|+|0|0|-|0|0&A|2|52|+|2|52|-|0|0
isotig07901	gigaBayes	SNP	674	674	0.995813	.	.	alleles=G,A;individualGenotypes=as1644:GA|0.99498,as2232:GA|0.989044;individualGenotypeProbabilities=as1644:AA|5.81302e-08&GA|0.99498&GG|0.00502012,as2232:AA|0.000139068&GA|0.989044&GG|0.010817;individualAlleleCounts=as1644:G|2|77|+|2|77|-|0|0&A|1|35|+|1|35|-|0|0,as2232:G|2|43|+|2|43|-|0|0&A|1|26|+|1|26|-|0|0
isotig07901	gigaBayes	SNP	676	676	0.886302	.	.	alleles=G,A;individualGenotypes=as1644:GA|0.883486,as2232:GA|0.841065;individualGenotypeProbabilities=as1644:AA|4.60264e-08&GA|0.883486&GG|0.116514,as2232:AA|3.59349e-05&GA|0.841065&GG|0.1589;individualAlleleCounts=as1644:G|2|77|+|2|77|-|0|0&A|1|29|+|1|29|-|0|0,as2232:G|2|48|+|2|48|-|0|0&A|1|17|+|1|17|-|0|0
isotig07918	gigaBayes	SNP	10	10	0.962986	.	.	alleles=C,G;individualGenotypes=as1644:CG|0.962986,as2232:CC|0.678802;individualGenotypeProbabilities=as1644:CC|0.0370144&CG|0.962986&GG|7.6522e-64,as2232:CC|0.678802&CG|0.320995&GG|0.000203015;individualAlleleCounts=as1644:C|17|661|+|17|661|-|0|0&G|2|76|+|2|76|-|0|0,as2232:C|1|35|+|1|35|-|0|0&G|0|0|+|0|0|-|0|0
isotig07918	gigaBayes	SNP	115	115	0.999526	.	.	alleles=T,C;individualGenotypes=as1644:TT|1,as2232:CC|0.499763;individualGenotypeProbabilities=as1644:CC|1.20229e-79&TC|2.38305e-07&TT|1,as2232:CC|0.499763&TC|0.499763&TT|0.000474093;individualAlleleCounts=as1644:T|23|821|+|23|821|-|0|0&C|0|0|+|0|0|-|0|0,as2232:T|0|0|+|0|0|-|0|0&C|2|65|+|2|65|-|0|0
isotig07919	gigaBayes	SNP	337	337	0.999999	.	.	alleles=C,T;individualGenotypes=as1644:TT|0.800001,as2232:CC|0.999994;individualGenotypeProbabilities=as1644:CC|6.32566e-07&CT|0.199999&TT|0.800001,as2232:CC|0.999994&CT|6.10347e-06&TT|4.39421e-43;individualAlleleCounts=as1644:C|0|0|+|0|0|-|0|0&T|4|96|+|4|96|-|0|0,as2232:C|19|458|+|19|458|-|0|0&T|0|0|+|0|0|-|0|0
isotig07930	gigaBayes	SNP	375	375	0.99553	.	.	alleles=A,C;individualGenotypes=as2232:AC|0.99553;individualGenotypeProbabilities=as2232:AA|0.00420505&AC|0.99553&CC|0.000264535;individualAlleleCounts=as2232:A|2|64|+|2|64|-|0|0&C|2|52|+|2|52|-|0|0
isotig07938	gigaBayes	SNP	372	372	0.99799	.	.	alleles=T,C;individualGenotypes=as2232:TC|0.99799;individualGenotypeProbabilities=as2232:CC|8.01851e-08&TC|0.99799&TT|0.00200983;individualAlleleCounts=as2232:T|3|100|+|3|100|-|0|0&C|2|56|+|2|56|-|0|0
isotig07959	gigaBayes	SNP	315	315	0.999053	.	.	alleles=A,G;individualGenotypes=as1644:AG|0.499527,as2232:AA|1;individualGenotypeProbabilities=as1644:AA|0.000946989&AG|0.499527&GG|0.499526,as2232:AA|1&AG|9.3044e-10&GG|1.21616e-108;individualAlleleCounts=as1644:A|0|0|+|0|0|-|0|0&G|2|62|+|2|62|-|0|0,as2232:A|31|1111|+|31|1111|-|0|0&G|0|0|+|0|0|-|0|0
isotig07959	gigaBayes	SNP	437	437	1	.	.	alleles=T,C;individualGenotypes=as1644:CC|0.888889,as2232:TT|1;individualGenotypeProbabilities=as1644:CC|0.888889&TC|0.111111&TT|6.69287e-16,as2232:CC|2.1739e-160&TC|1.01055e-13&TT|1;individualAlleleCounts=as1644:T|0|0|+|0|0|-|0|0&C|5|186|+|5|186|-|0|0,as2232:T|45|1631|+|45|1631|-|0|0&C|0|0|+|0|0|-|0|0
isotig07959	gigaBayes	SNP	605	605	1	.	.	alleles=G,C;individualGenotypes=as1644:CC|0.888889,as2232:GG|1;individualGenotypeProbabilities=as1644:CC|0.888889&GC|0.111111&GG|3.38098e-12,as2232:CC|7.43286e-92&GC|6.46752e-12&GG|1;individualAlleleCounts=as1644:G|0|0|+|0|0|-|0|0&C|5|149|+|5|149|-|0|0,as2232:G|39|947|+|39|947|-|0|0&C|0|0|+|0|0|-|0|0
isotig07970	gigaBayes	SNP	104	104	1	.	.	alleles=T,A;individualGenotypes=as1644:TT|1,as2232:AA|0.941176;individualGenotypeProbabilities=as1644:AA|1.13096e-83&TA|2.24394e-07&TT|1,as2232:AA|0.941176&TA|0.0588235&TT|3.5517e-20;individualAlleleCounts=as1644:T|24|864|+|24|864|-|0|0&A|0|0|+|0|0|-|0|0,as2232:T|0|0|+|0|0|-|0|0&A|6|229|+|6|229|-|0|0
isotig07970	gigaBayes	SNP	153	153	1	.	.	alleles=C,G;individualGenotypes=as1644:CC|1,as2232:GG|0.998051;individualGenotypeProbabilities=as1644:CC|1&CG|3.71803e-09&GG|2.47319e-99,as2232:CC|4.75178e-38&CG|0.00194932&GG|0.998051;individualAlleleCounts=as1644:C|30|1021|+|30|1021|-|0|0&G|0|0|+|0|0|-|0|0,as2232:C|0|0|+|0|0|-|0|0&G|11|408|+|11|408|-|0|0
isotig07970	gigaBayes	SNP	281	281	1	.	.	alleles=C,T;individualGenotypes=as1644:CC|1,as2232:TT|1;individualGenotypeProbabilities=as1644:CC|1&CT|4.65661e-10&TT|3.40745e-106,as2232:CC|6.59134e-80&CT|1.19209e-07&TT|1;individualAlleleCounts=as1644:C|33|1090|+|33|1090|-|0|0&T|0|0|+|0|0|-|0|0,as2232:C|0|0|+|0|0|-|0|0&T|25|827|+|25|827|-|0|0
isotig07970	gigaBayes	SNP	539	539	1	.	.	alleles=T,C;individualGenotypes=as1644:TT|1,as2232:CC|0.999996;individualGenotypeProbabilities=as1644:CC|2.21222e-110&TC|5.82074e-11&TT|1,as2232:CC|0.999996&TC|3.81468e-06&TT|2.14042e-58;individualAlleleCounts=as1644:T|36|1132|+|36|1132|-|0|0&C|0|0|+|0|0|-|0|0,as2232:T|0|0|+|0|0|-|0|0&C|20|612|+|20|612|-|0|0
isotig07970	gigaBayes	SNP	638	638	1	.	.	alleles=C,T;individualGenotypes=as1644:CC|1,as2232:TT|0.999969;individualGenotypeProbabilities=as1644:CC|1&CT|7.45035e-09&TT|4.94391e-96,as2232:CC|2.06873e-48&CT|3.05166e-05&TT|0.999969;individualAlleleCounts=as1644:C|29|988|+|29|988|-|0|0&T|0|0|+|0|0|-|0|0,as2232:C|0|0|+|0|0|-|0|0&T|17|512|+|17|512|-|0|0
isotig07970	gigaBayes	SNP	682	682	0.999955	.	.	alleles=A,G;individualGenotypes=as1644:AG|0.999567,as2232:AG|0.999802;individualGenotypeProbabilities=as1644:AA|0.000432928&AG|0.999567&GG|1.4421e-55,as2232:AA|0.000197857&AG|0.999802&GG|1.81135e-30;individualAlleleCounts=as1644:A|22|586|+|22|586|-|0|0&G|4|71|+|4|71|-|0|0,as2232:A|13|319|+|13|319|-|0|0&G|3|59|+|3|59|-|0|0
isotig07970	gigaBayes	SNP	683	683	0.999972	.	.	alleles=G,A;individualGenotypes=as1644:GA|0.999876,as2232:GA|0.999585;individualGenotypeProbabilities=as1644:AA|5.90639e-41&GA|0.999876&GG|0.000123801,as2232:AA|1.83803e-22&GA|0.999585&GG|0.000414575;individualAlleleCounts=as1644:G|22|441|+|22|441|-|0|0&A|4|77|+|4|77|-|0|0,as2232:G|13|240|+|13|240|-|0|0&A|3|55|+|3|55|-|0|0
isotig07970	gigaBayes	SNP	820	820	0.988802	.	.	alleles=A,G;individualGenotypes=as1644:AG|0.988802,as2232:AA|0.984788;individualGenotypeProbabilities=as1644:AA|0.0111984&AG|0.988802&GG|3.30348e-13,as2232:AA|0.984788&AG|0.0152123&GG|1.23303e-21;individualAlleleCounts=as1644:A|5|127|+|5|127|-|0|0&G|2|56|+|2|56|-|0|0,as2232:A|6|209|+|6|209|-|0|0&G|0|0|+|0|0|-|0|0
isotig07970	gigaBayes	SNP	938	938	1	.	.	alleles=A,G;individualGenotypes=as1644:AA|0.999999,as2232:GG|0.999969;individualGenotypeProbabilities=as1644:AA|0.999999&AG|9.53644e-07&GG|7.61752e-77,as2232:AA|9.82738e-56&AG|3.05166e-05&GG|0.999969;individualAlleleCounts=as1644:A|22|796|+|22|796|-|0|0&G|0|0|+|0|0|-|0|0,as2232:A|0|0|+|0|0|-|0|0&G|17|585|+|17|585|-|0|0
isotig07983	gigaBayes	SNP	449	449	1	.	.	alleles=T,C;individualGenotypes=as1644:TT|0.999756,as2232:TC|1;individualGenotypeProbabilities=as1644:CC|6.34135e-43&TC|0.000244081&TT|0.999756,as2232:CC|4.36232e-91&TC|1&TT|2.56327e-07;individualAlleleCounts=as1644:T|12|422|+|12|422|-|0|0&C|0|0|+|0|0|-|0|0,as2232:T|27|946|+|27|946|-|0|0&C|4|143|+|4|143|-|0|0
isotig07991	gigaBayes	SNP	264	264	1	.	.	alleles=G,A;individualGenotypes=as1644:GG|0.987654,as2232:AA|0.802469;individualGenotypeProbabilities=as1644:AA|3.75698e-27&GA|0.0123457&GG|0.987654,as2232:AA|0.802469&GA|0.197531&GG|3.057e-10;individualAlleleCounts=as1644:G|8|298|+|8|298|-|0|0&A|0|0|+|0|0|-|0|0,as2232:G|0|0|+|0|0|-|0|0&A|4|129|+|4|129|-|0|0
isotig08028	gigaBayes	SNP	223	223	1	.	.	alleles=T,C;individualGenotypes=as2232:TC|1;individualGenotypeProbabilities=as2232:CC|7.9944e-10&TC|1&TT|1.6005e-07;individualAlleleCounts=as2232:T|3|120|+|3|120|-|0|0&C|3|97|+|3|97|-|0|0
isotig08037	gigaBayes	SNP	147	147	1	.	.	alleles=G,A;individualGenotypes=as1644:AA|0.98463,as2232:GG|0.999039;individualGenotypeProbabilities=as1644:AA|0.98463&GA|0.0153698&GG|2.34455e-26,as2232:AA|1.88823e-38&GA|0.000960615&GG|0.999039;individualAlleleCounts=as1644:G|0|0|+|0|0|-|0|0&A|8|291|+|8|291|-|0|0,as2232:G|12|412|+|12|412|-|0|0&A|0|0|+|0|0|-|0|0
isotig08037	gigaBayes	SNP	482	482	0.997349	.	.	alleles=A,G;individualGenotypes=as1644:GG|0.598669,as2232:AA|0.80027;individualGenotypeProbabilities=as1644:AA|0.00239038&AG|0.39894&GG|0.598669,as2232:AA|0.80027&AG|0.19947&GG|0.000260125;individualAlleleCounts=as1644:A|0|0|+|0|0|-|0|0&G|2|57|+|2|57|-|0|0,as2232:A|3|67|+|3|67|-|0|0&G|0|0|+|0|0|-|0|0
isotig08038	gigaBayes	SNP	105	105	0.998803	.	.	alleles=C,G;individualGenotypes=as1644:CC|0.889022,as2232:CG|0.998803;individualGenotypeProbabilities=as1644:CC|0.889022&CG|0.110978&GG|8.95677e-10,as2232:CC|0.0011969&CG|0.998803&GG|3.23176e-41;individualAlleleCounts=as1644:C|3|90|+|3|90|-|0|0&G|0|0|+|0|0|-|0|0,as2232:C|12|421|+|12|421|-|0|0&G|2|80|+|2|80|-|0|0
isotig08046	gigaBayes	SNP	912	912	0.999839	.	.	alleles=C,T;individualGenotypes=as1644:TT|0.799704,as2232:CT|0.999634;individualGenotypeProbabilities=as1644:CC|0.000369617&CT|0.199927&TT|0.799704,as2232:CC|0.000365657&CT|0.999634&TT|1.00234e-35;individualAlleleCounts=as1644:C|0|0|+|0|0|-|0|0&T|2|36|+|2|36|-|0|0,as2232:C|14|401|+|14|401|-|0|0&T|3|53|+|3|53|-|0|0
isotig08046	gigaBayes	SNP	921	921	0.797897	.	.	alleles=A,T;individualGenotypes=as1644:TT|0.643027,as2232:AT|0.767541;individualGenotypeProbabilities=as1644:AA|0.203465&AT|0.153508&TT|0.643027,as2232:AA|0.232459&AT|0.767541&TT|1.84034e-39;individualAlleleCounts=as1644:A|0|0|+|0|0|-|0|0&T|2|27|+|2|27|-|0|0,as2232:A|15|444|+|15|444|-|0|0&T|2|37|+|2|37|-|0|0
isotig08046	gigaBayes	SNP	939	939	0.943734	.	.	alleles=G,A;individualGenotypes=as1644:AA|0.48208,as2232:GG|0.979556;individualGenotypeProbabilities=as1644:AA|0.48208&GA|0.461655&GG|0.0562658,as2232:AA|1.68951e-43&GA|0.0204436&GG|0.979556;individualAlleleCounts=as1644:G|0|0|+|0|0|-|0|0&A|2|44|+|2|44|-|0|0,as2232:G|14|473|+|14|473|-|0|0&A|1|14|+|1|14|-|0|0
isotig08046	gigaBayes	SNP	942	942	0.807886	.	.	alleles=C,T;individualGenotypes=as1644:TT|0.417793,as2232:CC|0.972235;individualGenotypeProbabilities=as1644:CC|0.192114&CT|0.390093&TT|0.417793,as2232:CC|0.972235&CT|0.0277648&TT|5.77725e-43;individualAlleleCounts=as1644:C|0|0|+|0|0|-|0|0&T|2|38|+|2|38|-|0|0,as2232:C|14|469|+|14|469|-|0|0&T|1|16|+|1|16|-|0|0
isotig08064	gigaBayes	SNP	482	482	1	.	.	alleles=C,T;individualGenotypes=as1644:CC|0.999976,as2232:TT|0.800005;individualGenotypeProbabilities=as1644:CC|0.999976&CT|2.44135e-05&TT|9.70067e-59,as2232:CC|9.54254e-13&CT|0.199995&TT|0.800005;individualAlleleCounts=as1644:C|17|614|+|17|614|-|0|0&T|0|0|+|0|0|-|0|0,as2232:C|0|0|+|0|0|-|0|0&T|4|154|+|4|154|-|0|0
isotig08064	gigaBayes	SNP	937	937	0.996178	.	.	alleles=C,T;individualGenotypes=as1644:CC|0.996124,as2232:CT|0.996178;individualGenotypeProbabilities=as1644:CC|0.996124&CT|0.00387618&TT|3.21747e-19,as2232:CC|0.00382231&CT|0.996178&TT|4.82943e-15;individualAlleleCounts=as1644:C|8|186|+|8|186|-|0|0&T|0|0|+|0|0|-|0|0,as2232:C|8|149|+|8|149|-|0|0&T|3|64|+|3|64|-|0|0
isotig08103	gigaBayes	SNP	17	17	0.999977	.	.	alleles=A,C;individualGenotypes=as1644:AA|0.984616,as2232:CC|0.50768;individualGenotypeProbabilities=as1644:AA|0.984616&AC|0.0153843&CC|3.9246e-17,as2232:AA|2.33701e-05&AC|0.492296&CC|0.50768;individualAlleleCounts=as1644:A|7|196|+|7|196|-|0|0&C|0|0|+|0|0|-|0|0,as2232:A|0|0|+|0|0|-|0|0&C|2|78|+|2|78|-|0|0
isotig08113	gigaBayes	SNP	282	282	0.999999	.	.	alleles=T,C;individualGenotypes=as1644:CC|0.692307,as2232:TT|0.923077;individualGenotypeProbabilities=as1644:CC|0.692307&TC|0.307692&TT|1.47362e-06,as2232:CC|3.89445e-11&TC|0.076923&TT|0.923077;individualAlleleCounts=as1644:T|0|0|+|0|0|-|0|0&C|3|91|+|3|91|-|0|0,as2232:T|5|137|+|5|137|-|0|0&C|0|0|+|0|0|-|0|0
isotig08113	gigaBayes	SNP	349	349	0.97512	.	.	alleles=A,T;individualGenotypes=as1644:AA|0.804975,as2232:AT|0.975118;individualGenotypeProbabilities=as1644:AA|0.804975&AT|0.195024&TT|1.26908e-06,as2232:AA|0.0248796&AT|0.975118&TT|2.64168e-06;individualAlleleCounts=as1644:A|2|58|+|2|58|-|0|0&T|0|0|+|0|0|-|0|0,as2232:A|2|53|+|2|53|-|0|0&T|2|48|+|2|48|-|0|0
isotig08124	gigaBayes	SNP	395	395	0.997886	.	.	alleles=C,G;individualGenotypes=as1644:CG|0.997886;individualGenotypeProbabilities=as1644:CC|0.00201121&CG|0.997886&GG|0.00010263;individualAlleleCounts=as1644:C|3|69|+|3|69|-|0|0&G|2|56|+|2|56|-|0|0
isotig08137	gigaBayes	SNP	437	437	0.999982	.	.	alleles=A,C;individualGenotypes=as1644:CC|0.529402,as2232:AA|0.941178;individualGenotypeProbabilities=as1644:AA|1.77442e-05&AC|0.47058&CC|0.529402,as2232:AA|0.941178&AC|0.0588225&CC|7.20383e-12;individualAlleleCounts=as1644:A|0|0|+|0|0|-|0|0&C|2|79|+|2|79|-|0|0,as2232:A|5|143|+|5|143|-|0|0&C|0|0|+|0|0|-|0|0
isotig08138	gigaBayes	SNP	189	189	0.999999	.	.	alleles=G,T;individualGenotypes=as1644:GG|0.923077,as2232:TT|0.692307;individualGenotypeProbabilities=as1644:GG|0.923077&GT|0.076923&TT|2.32722e-14,as2232:GG|9.38836e-07&GT|0.307692&TT|0.692307;individualAlleleCounts=as1644:G|5|169|+|5|169|-|0|0&T|0|0|+|0|0|-|0|0,as2232:G|0|0|+|0|0|-|0|0&T|3|93|+|3|93|-|0|0
isotig08138	gigaBayes	SNP	412	412	0.898871	.	.	alleles=C,A;individualGenotypes=as1644:CC|0.691262,as2232:AA|0.60835;individualGenotypeProbabilities=as1644:AA|0.00912214&CA|0.299616&CC|0.691262,as2232:AA|0.60835&CA|0.299643&CC|0.0920067;individualAlleleCounts=as1644:C|2|50|+|2|50|-|0|0&A|0|0|+|0|0|-|0|0,as2232:C|0|0|+|0|0|-|0|0&A|2|40|+|2|40|-|0|0
isotig08147	gigaBayes	SNP	23	23	0.999996	.	.	alleles=A,G;individualGenotypes=as1644:AG|0.999996;individualGenotypeProbabilities=as1644:AA|3.78663e-06&AG|0.999996&GG|1.93158e-127;individualAlleleCounts=as1644:A|36|1362|+|36|1362|-|0|0&G|4|149|+|4|149|-|0|0
isotig08158	gigaBayes	SNP	114	114	0.999957	.	.	alleles=C,T;individualGenotypes=as2232:CT|0.999957;individualGenotypeProbabilities=as2232:CC|2.65234e-05&CT|0.999957&TT|1.67339e-05;individualAlleleCounts=as2232:C|2|76|+|2|76|-|0|0&T|2|74|+|2|74|-|0|0
isotig08163	gigaBayes	SNP	56	56	1	.	.	alleles=C,A;individualGenotypes=as1644:CC|0.994819,as2232:AA|0.668394;individualGenotypeProbabilities=as1644:AA|6.64797e-21&CA|0.00518135&CC|0.994819,as2232:AA|0.668394&CA|0.331606&CC|2.50103e-09;individualAlleleCounts=as1644:C|9|235|+|9|235|-|0|0&A|0|0|+|0|0|-|0|0,as2232:C|0|0|+|0|0|-|0|0&A|3|119|+|3|119|-|0|0
isotig08163	gigaBayes	SNP	82	82	0.999905	.	.	alleles=C,A;individualGenotypes=as1644:CC|0.998051,as2232:CA|0.999905;individualGenotypeProbabilities=as1644:AA|1.25977e-33&CA|0.00194913&CC|0.998051,as2232:AA|2.02632e-10&CA|0.999905&CC|9.52136e-05;individualAlleleCounts=as1644:C|9|329|+|9|329|-|0|0&A|0|0|+|0|0|-|0|0,as2232:C|3|96|+|3|96|-|0|0&A|2|74|+|2|74|-|0|0
isotig08163	gigaBayes	SNP	174	174	0.990999	.	.	alleles=T,G;individualGenotypes=as1644:TT|0.999758,as2232:TG|0.990999;individualGenotypeProbabilities=as1644:GG|2.50673e-43&TG|0.000241884&TT|0.999758,as2232:GG|4.80331e-52&TG|0.990999&TT|0.0090012;individualAlleleCounts=as1644:T|12|426|+|12|426|-|0|0&G|0|0|+|0|0|-|0|0,as2232:T|15|537|+|15|537|-|0|0&G|2|79|+|2|79|-|0|0
isotig08163	gigaBayes	SNP	235	235	0.871151	.	.	alleles=C,T;individualGenotypes=as1644:CT|0.871151,as2232:CC|1;individualGenotypeProbabilities=as1644:CC|0.128849&CT|0.871151&TT|3.65391e-37,as2232:CC|1&CT|3.16923e-12&TT|1.12386e-136;individualAlleleCounts=as1644:C|13|383|+|13|383|-|0|0&T|2|62|+|2|62|-|0|0,as2232:C|38|1359|+|38|1359|-|0|0&T|0|0|+|0|0|-|0|0
isotig08163	gigaBayes	SNP	268	268	1	.	.	alleles=T,C;individualGenotypes=as1644:CC|0.999878,as2232:TT|1;individualGenotypeProbabilities=as1644:CC|0.999878&TC|0.000122055&TT|1.6133e-46,as2232:CC|6.58729e-114&TC|1.77614e-15&TT|1;individualAlleleCounts=as1644:T|0|0|+|0|0|-|0|0&C|15|493|+|15|493|-|0|0,as2232:T|51|1169|+|51|1169|-|0|0&C|0|0|+|0|0|-|0|0
isotig08163	gigaBayes	SNP	277	277	0.501598	.	.	alleles=C,T;individualGenotypes=as1644:CC|0.999985,as2232:CT|0.501598;individualGenotypeProbabilities=as1644:CC|0.999985&CT|1.53071e-05&TT|3.38573e-48,as2232:CC|0.498402&CT|0.501598&TT|2.24464e-159;individualAlleleCounts=as1644:C|15|472|+|15|472|-|0|0&T|0|0|+|0|0|-|0|0,as2232:C|50|1678|+|50|1678|-|0|0&T|5|129|+|5|129|-|0|0
isotig08163	gigaBayes	SNP	485	485	1	.	.	alleles=G,A;individualGenotypes=as1644:AA|1,as2232:GG|1;individualGenotypeProbabilities=as1644:AA|1&GA|4.76837e-07&GG|1.37598e-65,as2232:AA|3.20773e-233&GA|1.05879e-22&GG|1;individualAlleleCounts=as1644:G|0|0|+|0|0|-|0|0&A|23|684|+|23|684|-|0|0,as2232:G|75|2361|+|75|2361|-|0|0&A|0|0|+|0|0|-|0|0
isotig08163	gigaBayes	SNP	505	505	1	.	.	alleles=C,T;individualGenotypes=as1644:TT|0.999996,as2232:CC|1;individualGenotypeProbabilities=as1644:CC|4.01265e-60&CT|3.81468e-06&TT|0.999996,as2232:CC|1&CT|4.23515e-22&TT|6.5946e-244;individualAlleleCounts=as1644:C|0|0|+|0|0|-|0|0&T|20|629|+|20|629|-|0|0,as2232:C|73|2467|+|73|2467|-|0|0&T|0|0|+|0|0|-|0|0
isotig08163	gigaBayes	SNP	549	549	1	.	.	alleles=C,T;individualGenotypes=as1644:TT|0.999024,as2232:CC|1;individualGenotypeProbabilities=as1644:CC|3.92786e-37&CT|0.00097561&TT|0.999024,as2232:CC|1&CT|8.66516e-19&TT|1.30814e-156;individualAlleleCounts=as1644:C|0|0|+|0|0|-|0|0&T|12|399|+|12|399|-|0|0,as2232:C|62|1598|+|62|1598|-|0|0&T|0|0|+|0|0|-|0|0
isotig08163	gigaBayes	SNP	731	731	0.999999	.	.	alleles=T,C;individualGenotypes=as1644:CC|0.66672,as2232:TT|0.999837;individualGenotypeProbabilities=as1644:CC|0.66672&TC|0.333279&TT|1.26382e-06,as2232:CC|1.53379e-28&TC|0.000162734&TT|0.999837;individualAlleleCounts=as1644:T|0|0|+|0|0|-|0|0&C|3|92|+|3|92|-|0|0,as2232:T|14|312|+|14|312|-|0|0&C|0|0|+|0|0|-|0|0
isotig08180	gigaBayes	SNP	391	391	1	.	.	alleles=A,G;individualGenotypes=as1644:AG|1;individualGenotypeProbabilities=as1644:AA|7.15859e-33&AG|1&GG|1.44947e-63;individualAlleleCounts=as1644:A|18|667|+|18|667|-|0|0&G|9|360|+|9|360|-|0|0
isotig08193	gigaBayes	SNP	1708	1708	1	.	.	alleles=A,G;individualGenotypes=as1644:GG|1,as2232:AA|1;individualGenotypeProbabilities=as1644:AA|1.73779e-105&AG|5.82077e-11&GG|1,as2232:AA|1&AG|2.77556e-17&GG|8.18349e-169;individualAlleleCounts=as1644:A|0|0|+|0|0|-|0|0&G|36|1083|+|36|1083|-|0|0,as2232:A|57|1717|+|57|1717|-|0|0&G|0|0|+|0|0|-|0|0
isotig08228	gigaBayes	SNP	1691	1691	0.997347	.	.	alleles=T,G;individualGenotypes=as1644:TT|0.984656,as2232:TG|0.997347;individualGenotypeProbabilities=as1644:GG|2.46847e-24&TG|0.0153438&TT|0.984656,as2232:GG|1.11602e-30&TG|0.997347&TT|0.00265345;individualAlleleCounts=as1644:T|6|236|+|6|236|-|0|0&G|0|0|+|0|0|-|0|0,as2232:T|8|307|+|8|307|-|0|0&G|2|68|+|2|68|-|0|0
isotig08234	gigaBayes	SNP	996	996	1	.	.	alleles=G,A;individualGenotypes=as1644:GA|1;individualGenotypeProbabilities=as1644:AA|8.91702e-23&GA|1&GG|2.64196e-15;individualAlleleCounts=as1644:G|10|254|+|10|254|-|0|0&A|6|179|+|6|179|-|0|0
isotig08234	gigaBayes	SNP	1035	1035	0.999991	.	.	alleles=C,G;individualGenotypes=as1644:CG|0.999991;individualGenotypeProbabilities=as1644:CC|9.15694e-06&CG|0.999991&GG|7.2984e-30;individualAlleleCounts=as1644:C|10|330|+|10|330|-|0|0&G|3|89|+|3|89|-|0|0
isotig08239	gigaBayes	SNP	748	748	0.999984	.	.	alleles=G,T;individualGenotypes=as1644:GT|0.999771,as2232:GG|0.800045;individualGenotypeProbabilities=as1644:GG|1.59681e-05&GT|0.999771&TT|0.000212586,as2232:GG|0.800045&GT|0.199954&TT|5.73882e-07;individualAlleleCounts=as1644:G|1|34|+|1|34|-|0|0&T|2|80|+|2|80|-|0|0,as2232:G|2|64|+|2|64|-|0|0&T|0|0|+|0|0|-|0|0
isotig08241	gigaBayes	SNP	1524	1524	1	.	.	alleles=C,T;individualGenotypes=as1644:CC|0.942029,as2232:TT|0.985507;individualGenotypeProbabilities=as1644:CC|0.942029&CT|0.057971&TT|5.68944e-14,as2232:CC|3.51175e-13&CT|0.0144928&TT|0.985507;individualAlleleCounts=as1644:C|6|167|+|6|167|-|0|0&T|0|0|+|0|0|-|0|0,as2232:C|0|0|+|0|0|-|0|0&T|8|160|+|8|160|-|0|0
isotig08241	gigaBayes	SNP	1575	1575	0.999561	.	.	alleles=A,G;individualGenotypes=as1644:GG|0.713972,as2232:AA|0.857206;individualGenotypeProbabilities=as1644:AA|0.00043926&AG|0.285589&GG|0.713972,as2232:AA|0.857206&AG|0.142794&GG|4.33353e-10;individualAlleleCounts=as1644:A|0|0|+|0|0|-|0|0&G|3|66|+|3|66|-|0|0,as2232:A|4|126|+|4|126|-|0|0&G|0|0|+|0|0|-|0|0
isotig08241	gigaBayes	SNP	2302	2302	1	.	.	alleles=T,C;individualGenotypes=as1644:CC|0.889655,as2232:TT|0.993103;individualGenotypeProbabilities=as1644:CC|0.889655&TC|0.110345&TT|6.6527e-15,as2232:CC|2.74017e-23&TC|0.00689655&TT|0.993103;individualAlleleCounts=as1644:T|0|0|+|0|0|-|0|0&C|5|176|+|5|176|-|0|0,as2232:T|9|260|+|9|260|-|0|0&C|0|0|+|0|0|-|0|0
isotig08246	gigaBayes	SNP	1746	1746	1	.	.	alleles=G,A;individualGenotypes=as1644:AA|0.969697,as2232:GG|1;individualGenotypeProbabilities=as1644:AA|0.969697&GA|0.030303&GG|1.48249e-20,as2232:AA|2.46869e-195&GA|2.69145e-17&GG|1;individualAlleleCounts=as1644:G|0|0|+|0|0|-|0|0&A|7|233|+|7|233|-|0|0,as2232:G|57|1981|+|57|1981|-|0|0&A|0|0|+|0|0|-|0|0
isotig08246	gigaBayes	SNP	1936	1936	1	.	.	alleles=C,T;individualGenotypes=as1644:TT|0.969697,as2232:CC|1;individualGenotypeProbabilities=as1644:CC|3.00257e-17&CT|0.030303&TT|0.969697,as2232:CC|1&CT|1.37802e-14&TT|1.4142e-144;individualAlleleCounts=as1644:C|0|0|+|0|0|-|0|0&T|7|200|+|7|200|-|0|0,as2232:C|48|1474|+|48|1474|-|0|0&T|0|0|+|0|0|-|0|0
isotig08246	gigaBayes	SNP	1938	1938	1	.	.	alleles=A,G;individualGenotypes=as1644:GG|0.969697,as2232:AA|1;individualGenotypeProbabilities=as1644:AA|3.72333e-19&AG|0.030303&GG|0.969697,as2232:AA|1&AG|1.37802e-14&GG|1.42353e-127;individualAlleleCounts=as1644:A|0|0|+|0|0|-|0|0&G|7|219|+|7|219|-|0|0,as2232:A|48|1305|+|48|1305|-|0|0&G|0|0|+|0|0|-|0|0
isotig08246	gigaBayes	SNP	2121	2121	0.976578	.	.	alleles=T,A;individualGenotypes=as1644:AA|0.488761,as2232:TT|0.999047;individualGenotypeProbabilities=as1644:AA|0.488761&TA|0.487816&TT|0.0234222,as2232:AA|1.21391e-10&TA|0.000952751&TT|0.999047;individualAlleleCounts=as1644:T|0|0|+|0|0|-|0|0&A|2|48|+|2|48|-|0|0,as2232:T|11|134|+|11|134|-|0|0&A|0|0|+|0|0|-|0|0
isotig08246	gigaBayes	SNP	2122	2122	0.980313	.	.	alleles=A,T;individualGenotypes=as1644:AT|0.980307,as2232:AA|0.998089;individualGenotypeProbabilities=as1644:AA|0.0196872&AT|0.980307&TT|5.31628e-06,as2232:AA|0.998089&AT|0.00191093&TT|3.26684e-13;individualAlleleCounts=as1644:A|2|51|+|2|51|-|0|0&T|2|50|+|2|50|-|0|0,as2232:A|9|127|+|9|127|-|0|0&T|0|0|+|0|0|-|0|0
isotig08248	gigaBayes	SNP	355	355	0.867233	.	.	alleles=G,A;individualGenotypes=as1644:GG|0.999993,as2232:GA|0.433635;individualGenotypeProbabilities=as1644:AA|4.03767e-36&GA|6.61607e-06&GG|0.999993,as2232:AA|0.433597&GA|0.433635&GG|0.132767;individualAlleleCounts=as1644:G|18|386|+|18|386|-|0|0&A|0|0|+|0|0|-|0|0,as2232:G|0|0|+|0|0|-|0|0&A|2|40|+|2|40|-|0|0
isotig08248	gigaBayes	SNP	410	410	0.99991	.	.	alleles=G,T;individualGenotypes=as1644:GT|0.99991;individualGenotypeProbabilities=as1644:GG|9.00897e-05&GT|0.99991&TT|5.2481e-18;individualAlleleCounts=as1644:G|11|215|+|11|215|-|0|0&T|3|81|+|3|81|-|0|0
isotig08260	gigaBayes	SNP	590	590	0.999995	.	.	alleles=A,G;individualGenotypes=as1644:AA|0.9987,as2232:GG|0.667097;individualGenotypeProbabilities=as1644:AA|0.9987&AG|0.00130038&GG|5.01969e-38,as2232:AA|5.21835e-06&AG|0.332898&GG|0.667097;individualAlleleCounts=as1644:A|11|406|+|11|406|-|0|0&G|0|0|+|0|0|-|0|0,as2232:A|0|0|+|0|0|-|0|0&G|3|86|+|3|86|-|0|0
isotig08260	gigaBayes	SNP	1435	1435	0.999985	.	.	alleles=T,A;individualGenotypes=as1644:TT|0.992248,as2232:AA|0.503868;individualGenotypeProbabilities=as1644:AA|2.16819e-17&TA|0.00775182&TT|0.992248,as2232:AA|0.503868&TA|0.496117&TT|1.48592e-05;individualAlleleCounts=as1644:T|8|199|+|8|199|-|0|0&A|0|0|+|0|0|-|0|0,as2232:T|0|0|+|0|0|-|0|0&A|2|80|+|2|80|-|0|0
isotig08260	gigaBayes	SNP	1441	1441	0.999985	.	.	alleles=G,T;individualGenotypes=as1644:GG|0.969697,as2232:TT|0.515144;individualGenotypeProbabilities=as1644:GG|0.969697&GT|0.0303026&TT|7.62258e-15,as2232:GG|1.45215e-05&GT|0.484841&TT|0.515144;individualAlleleCounts=as1644:G|6|173|+|6|173|-|0|0&T|0|0|+|0|0|-|0|0,as2232:G|0|0|+|0|0|-|0|0&T|2|80|+|2|80|-|0|0
isotig08260	gigaBayes	SNP	1597	1597	1	.	.	alleles=C,A;individualGenotypes=as1644:CC|0.979592,as2232:AA|0.673469;individualGenotypeProbabilities=as1644:AA|4.89877e-10&CA|0.0204082&CC|0.979592,as2232:AA|0.673469&CA|0.326531&CC|2.46398e-08;individualAlleleCounts=as1644:C|7|127|+|7|127|-|0|0&A|0|0|+|0|0|-|0|0,as2232:C|0|0|+|0|0|-|0|0&A|3|109|+|3|109|-|0|0
isotig08260	gigaBayes	SNP	1616	1616	1	.	.	alleles=T,G;individualGenotypes=as1644:TT|0.979592,as2232:GG|0.673469;individualGenotypeProbabilities=as1644:GG|1.24685e-19&TG|0.0204082&TT|0.979592,as2232:GG|0.673469&TG|0.326531&TT|4.91431e-09;individualAlleleCounts=as1644:T|7|222|+|7|222|-|0|0&G|0|0|+|0|0|-|0|0,as2232:T|0|0|+|0|0|-|0|0&G|3|116|+|3|116|-|0|0
isotig08260	gigaBayes	SNP	1684	1684	1	.	.	alleles=C,T;individualGenotypes=as1644:CC|0.96,as2232:TT|0.68;individualGenotypeProbabilities=as1644:CC|0.96&CT|0.04&TT|1.55517e-17,as2232:CC|1.2101e-08&CT|0.32&TT|0.68;individualAlleleCounts=as1644:C|6|201|+|6|201|-|0|0&T|0|0|+|0|0|-|0|0,as2232:C|0|0|+|0|0|-|0|0&T|3|112|+|3|112|-|0|0
isotig08260	gigaBayes	SNP	1720	1720	1	.	.	alleles=G,A;individualGenotypes=as1644:AA|0.942857,as2232:GG|0.971429;individualGenotypeProbabilities=as1644:AA|0.942857&GA|0.0571429&GG|4.39171e-16,as2232:AA|2.2672e-17&GA|0.0285714&GG|0.971429;individualAlleleCounts=as1644:G|0|0|+|0|0|-|0|0&A|6|188|+|6|188|-|0|0,as2232:G|7|201|+|7|201|-|0|0&A|0|0|+|0|0|-|0|0
isotig08260	gigaBayes	SNP	1801	1801	1	.	.	alleles=C,T;individualGenotypes=as1644:TT|0.992248,as2232:CC|0.999996;individualGenotypeProbabilities=as1644:CC|2.36692e-30&CT|0.00775191&TT|0.992248,as2232:CC|0.999996&CT|3.78511e-06&TT|1.51476e-65;individualAlleleCounts=as1644:C|0|0|+|0|0|-|0|0&T|9|331|+|9|331|-|0|0,as2232:C|20|683|+|20|683|-|0|0&T|0|0|+|0|0|-|0|0
isotig08260	gigaBayes	SNP	2212	2212	0.938426	.	.	alleles=C,A;individualGenotypes=as2232:CA|0.938426;individualGenotypeProbabilities=as2232:AA|0.000111392&CA|0.938426&CC|0.0614625;individualAlleleCounts=as2232:C|5|71|+|5|71|-|0|0&A|3|43|+|3|43|-|0|0
isotig08261	gigaBayes	SNP	328	328	0.999935	.	.	alleles=G,A;individualGenotypes=as1644:AA|0.666649,as2232:GG|0.666663;individualGenotypeProbabilities=as1644:AA|0.666649&GA|0.333312&GG|3.9751e-05,as2232:AA|2.50793e-05&GA|0.333312&GG|0.666663;individualAlleleCounts=as1644:G|0|0|+|0|0|-|0|0&A|2|74|+|2|74|-|0|0,as2232:G|2|76|+|2|76|-|0|0&A|0|0|+|0|0|-|0|0
isotig08261	gigaBayes	SNP	530	530	0.999554	.	.	alleles=T,C;individualGenotypes=as1644:CC|0.529176,as2232:TT|0.941203;individualGenotypeProbabilities=as1644:CC|0.529176&TC|0.470378&TT|0.000446009,as2232:CC|2.31817e-11&TC|0.0587973&TT|0.941203;individualAlleleCounts=as1644:T|0|0|+|0|0|-|0|0&C|2|65|+|2|65|-|0|0,as2232:T|5|138|+|5|138|-|0|0&C|0|0|+|0|0|-|0|0
isotig08261	gigaBayes	SNP	556	556	0.948614	.	.	alleles=C,T;individualGenotypes=as1644:TT|0.526998,as2232:CC|0.8946;individualGenotypeProbabilities=as1644:CC|0.0513859&CT|0.421616&TT|0.526998,as2232:CC|0.8946&CT|0.1054&TT|6.42278e-10;individualAlleleCounts=as1644:C|0|0|+|0|0|-|0|0&T|2|44|+|2|44|-|0|0,as2232:C|4|123|+|4|123|-|0|0&T|0|0|+|0|0|-|0|0
isotig08267	gigaBayes	SNP	753	753	0.999221	.	.	alleles=A,T;individualGenotypes=as1644:AT|0.999221;individualGenotypeProbabilities=as1644:AA|0.000778959&AT|0.999221&TT|1.56001e-44;individualAlleleCounts=as1644:A|13|487|+|13|487|-|0|0&T|2|80|+|2|80|-|0|0
isotig08267	gigaBayes	SNP	1114	1114	0.999931	.	.	alleles=G,T;individualGenotypes=as1644:GT|0.999931;individualGenotypeProbabilities=as1644:GG|6.913e-05&GT|0.999931&TT|7.04535e-18;individualAlleleCounts=as1644:G|7|205|+|7|205|-|0|0&T|3|75|+|3|75|-|0|0
isotig08270	gigaBayes	SNP	976	976	0.995257	.	.	alleles=C,T;individualGenotypes=as1644:CT|0.99496,as2232:CC|0.665884;individualGenotypeProbabilities=as1644:CC|0.0033311&CT|0.99496&TT|0.00170864,as2232:CC|0.665884&CT|0.331653&TT|0.00246293;individualAlleleCounts=as1644:C|2|32|+|2|32|-|0|0&T|2|56|+|2|56|-|0|0,as2232:C|1|28|+|1|28|-|0|0&T|0|0|+|0|0|-|0|0
isotig08272	gigaBayes	SNP	35	35	0.999781	.	.	alleles=T,C;individualGenotypes=as1644:TT|0.66672,as2232:CC|0.66654;individualGenotypeProbabilities=as1644:CC|1.99176e-05&TC|0.33326&TT|0.66672,as2232:CC|0.66654&TC|0.33326&TT|0.000199535;individualAlleleCounts=as1644:T|2|77|+|2|77|-|0|0&C|0|0|+|0|0|-|0|0,as2232:T|0|0|+|0|0|-|0|0&C|2|67|+|2|67|-|0|0
isotig08283	gigaBayes	SNP	416	416	0.796251	.	.	alleles=G,A;individualGenotypes=as1644:GA|0.796251,as2232:GG|0.840748;individualGenotypeProbabilities=as1644:AA|6.81169e-51&GA|0.796251&GG|0.203749,as2232:AA|1.28408e-06&GA|0.15925&GG|0.840748;individualAlleleCounts=as1644:G|23|534|+|23|534|-|0|0&A|4|73|+|4|73|-|0|0,as2232:G|2|57|+|2|57|-|0|0&A|0|0|+|0|0|-|0|0
isotig08283	gigaBayes	SNP	417	417	0.703532	.	.	alleles=A,G;individualGenotypes=as1644:AG|0.703532,as2232:AA|0.85892;individualGenotypeProbabilities=as1644:AA|0.296468&AG|0.703532&GG|1.38686e-27,as2232:AA|0.85892&AG|0.140706&GG|0.000373407;individualAlleleCounts=as1644:A|23|309|+|23|309|-|0|0&G|4|71|+|4|71|-|0|0,as2232:A|2|32|+|2|32|-|0|0&G|0|0|+|0|0|-|0|0
isotig08287	gigaBayes	SNP	297	297	0.99993	.	.	alleles=C,G;individualGenotypes=as1644:CC|0.66667,as2232:GG|0.66664;individualGenotypeProbabilities=as1644:CC|0.66667&CG|0.33331&GG|1.99206e-05,as2232:CC|5.00534e-05&CG|0.33331&GG|0.66664;individualAlleleCounts=as1644:C|2|77|+|2|77|-|0|0&G|0|0|+|0|0|-|0|0,as2232:C|0|0|+|0|0|-|0|0&G|2|73|+|2|73|-|0|0
isotig08287	gigaBayes	SNP	393	393	0.999582	.	.	alleles=C,A;individualGenotypes=as1644:CC|0.666786,as2232:AA|0.666408;individualGenotypeProbabilities=as1644:AA|1.99137e-05&CA|0.333194&CC|0.666786,as2232:AA|0.666408&CA|0.333194&CC|0.000398085;individualAlleleCounts=as1644:C|2|77|+|2|77|-|0|0&A|0|0|+|0|0|-|0|0,as2232:C|0|0|+|0|0|-|0|0&A|2|64|+|2|64|-|0|0
isotig08287	gigaBayes	SNP	440	440	0.999554	.	.	alleles=A,G;individualGenotypes=as1644:AA|0.941203,as2232:GG|0.529175;individualGenotypeProbabilities=as1644:AA|0.941203&AG|0.0587973&GG|7.06476e-17,as2232:AA|0.000446218&AG|0.470378&GG|0.529175;individualAlleleCounts=as1644:A|5|193|+|5|193|-|0|0&G|0|0|+|0|0|-|0|0,as2232:A|0|0|+|0|0|-|0|0&G|2|65|+|2|65|-|0|0
isotig08289	gigaBayes	SNP	836	836	0.999649	.	.	alleles=T,C;individualGenotypes=as1644:TT|0.999969,as2232:TC|0.999649;individualGenotypeProbabilities=as1644:CC|4.38393e-46&TC|3.05059e-05&TT|0.999969,as2232:CC|2.45129e-28&TC|0.999649&TT|0.000350884;individualAlleleCounts=as1644:T|15|454|+|15|454|-|0|0&C|0|0|+|0|0|-|0|0,as2232:T|9|286|+|9|286|-|0|0&C|2|79|+|2|79|-|0|0
isotig08293	gigaBayes	SNP	1007	1007	1	.	.	alleles=T,G;individualGenotypes=as1644:GG|0.998051,as2232:TT|0.999998;individualGenotypeProbabilities=as1644:GG|0.998051&TG|0.00194931&TT|3.38565e-26,as2232:GG|1.08317e-45&TG|1.90363e-06&TT|0.999998;individualAlleleCounts=as1644:T|0|0|+|0|0|-|0|0&G|11|290|+|11|290|-|0|0,as2232:T|21|486|+|21|486|-|0|0&G|0|0|+|0|0|-|0|0
isotig08294	gigaBayes	SNP	374	374	1	.	.	alleles=T,C;individualGenotypes=as1644:CC|0.80002,as2232:TT|0.999902;individualGenotypeProbabilities=as1644:CC|0.80002&TC|0.19998&TT|3.79812e-13,as2232:CC|7.59951e-53&TC|9.76467e-05&TT|0.999902;individualAlleleCounts=as1644:T|0|0|+|0|0|-|0|0&C|4|158|+|4|158|-|0|0,as2232:T|15|555|+|15|555|-|0|0&C|0|0|+|0|0|-|0|0
isotig08294	gigaBayes	SNP	866	866	1	.	.	alleles=C,T;individualGenotypes=as1644:CC|0.996139,as2232:TT|0.992278;individualGenotypeProbabilities=as1644:CC|0.996139&CT|0.003861&TT|4.81767e-27,as2232:CC|1.67717e-19&CT|0.00772201&TT|0.992278;individualAlleleCounts=as1644:C|10|298|+|10|298|-|0|0&T|0|0|+|0|0|-|0|0,as2232:C|0|0|+|0|0|-|0|0&T|9|223|+|9|223|-|0|0
isotig08295	gigaBayes	SNP	317	317	0.997392	.	.	alleles=C,T;individualGenotypes=as1644:CC|0.889179,as2232:CT|0.997392;individualGenotypeProbabilities=as1644:CC|0.889179&CT|0.110821&TT|8.91303e-11,as2232:CC|0.00260817&CT|0.997392&TT|1.76361e-45;individualAlleleCounts=as1644:C|3|100|+|3|100|-|0|0&T|0|0|+|0|0|-|0|0,as2232:C|13|466|+|13|466|-|0|0&T|2|79|+|2|79|-|0|0
isotig08296	gigaBayes	SNP	2333	2333	0.557613	.	.	alleles=C,A;individualGenotypes=as1644:CA|0.548885,as2232:CA|0.522639;individualGenotypeProbabilities=as1644:AA|4.40291e-05&CA|0.548885&CC|0.451071,as2232:AA|2.4645e-11&CA|0.522639&CC|0.477361;individualAlleleCounts=as1644:C|2|45|+|2|45|-|0|0&A|1|22|+|1|22|-|0|0,as2232:C|6|114|+|6|114|-|0|0&A|2|22|+|2|22|-|0|0
isotig08296	gigaBayes	SNP	2334	2334	0.761921	.	.	alleles=A,C;individualGenotypes=as1644:AC|0.749497,as2232:AC|0.743099;individualGenotypeProbabilities=as1644:AA|0.250424&AC|0.749497&CC|7.84178e-05,as2232:AA|0.256901&AC|0.743099&CC|1.75943e-10;individualAlleleCounts=as1644:A|2|44|+|2|44|-|0|0&C|1|22|+|1|22|-|0|0,as2232:A|6|107|+|6|107|-|0|0&C|2|26|+|2|26|-|0|0
isotig08314	gigaBayes	SNP	935	935	0.962683	.	.	alleles=A,C;individualGenotypes=as1644:AA|0.890223,as2232:AC|0.958461;individualGenotypeProbabilities=as1644:AA|0.890223&AC|0.106496&CC|0.00328137,as2232:AA|0.0342425&AC|0.958461&CC|0.00729682;individualAlleleCounts=as1644:A|3|37|+|3|37|-|0|0&C|0|0|+|0|0|-|0|0,as2232:A|2|22|+|2|22|-|0|0&C|2|47|+|2|47|-|0|0
isotig08315	gigaBayes	SNP	158	158	1	.	.	alleles=A,C;individualGenotypes=as1644:AA|0.998051,as2232:AC|1;individualGenotypeProbabilities=as1644:AA|0.998051&AC|0.00194932&CC|2.51054e-35,as2232:AA|2.44421e-37&AC|1&CC|8.15842e-60;individualAlleleCounts=as1644:A|9|346|+|9|346|-|0|0&C|0|0|+|0|0|-|0|0,as2232:A|16|595|+|16|595|-|0|0&C|11|405|+|11|405|-|0|0
isotig08315	gigaBayes	SNP	300	300	1	.	.	alleles=C,T;individualGenotypes=as1644:CC|1,as2232:CT|1;individualGenotypeProbabilities=as1644:CC|1&CT|3.55271e-15&TT|2.06548e-173,as2232:CC|4.77341e-154&CT|1&TT|1.35014e-161;individualAlleleCounts=as1644:C|48|1727|+|48|1727|-|0|0&T|0|0|+|0|0|-|0|0,as2232:C|46|1614|+|46|1614|-|0|0&T|43|1573|+|43|1573|-|0|0
isotig08315	gigaBayes	SNP	477	478	0.737559	.	.	alleles=T,A;individualGenotypes=as1644:TA|0.687536,as2232:TA|0.73094;individualGenotypeProbabilities=as1644:AA|0.0157665&TA|0.687536&TT|0.296697,as2232:AA|0.00253246&TA|0.73094&TT|0.266528;individualAlleleCounts=as1644:T|2|22|+|2|22|-|0|0&A|1|17|+|1|17|-|0|0,as2232:T|4|44|+|4|44|-|0|0&A|2|27|+|2|27|-|0|0
isotig08321	gigaBayes	SNP	589	589	0.999979	.	.	alleles=T,A;individualGenotypes=as1644:TT|0.666541,as2232:TA|0.999979;individualGenotypeProbabilities=as1644:AA|0.000133015&TA|0.333326&TT|0.666541,as2232:AA|4.52449e-16&TA|0.999979&TT|2.12938e-05;individualAlleleCounts=as1644:T|1|37|+|1|37|-|0|0&A|0|0|+|0|0|-|0|0,as2232:T|4|154|+|4|154|-|0|0&A|2|80|+|2|80|-|0|0
isotig08321	gigaBayes	SNP	613	613	1	.	.	alleles=G,A;individualGenotypes=as1644:AA|0.800073,as2232:GA|0.999634;individualGenotypeProbabilities=as1644:AA|0.800073&GA|0.199927&GG|3.78122e-08,as2232:AA|1.09584e-19&GA|0.999634&GG|0.000365634;individualAlleleCounts=as1644:G|0|0|+|0|0|-|0|0&A|2|77|+|2|77|-|0|0,as2232:G|6|230|+|6|230|-|0|0&A|1|40|+|1|40|-|0|0
isotig08321	gigaBayes	SNP	686	686	0.999851	.	.	alleles=T,G;individualGenotypes=as1644:GG|0.503801,as2232:TT|0.992249;individualGenotypeProbabilities=as1644:GG|0.503801&TG|0.49605&TT|0.000148646,as2232:GG|1.18463e-27&TG|0.00775079&TT|0.992249;individualAlleleCounts=as1644:T|0|0|+|0|0|-|0|0&G|2|70|+|2|70|-|0|0,as2232:T|8|301|+|8|301|-|0|0&G|0|0|+|0|0|-|0|0
isotig08322	gigaBayes	SNP	134	134	0.987315	.	.	alleles=G,T;individualGenotypes=as1644:GT|0.987315;individualGenotypeProbabilities=as1644:GG|0.0126842&GT|0.987315&TT|1.18591e-06;individualAlleleCounts=as1644:G|4|89|+|4|89|-|0|0&T|3|49|+|3|49|-|0|0
isotig08325	gigaBayes	SNP	952	952	1	.	.	alleles=G,T;individualGenotypes=as2232:GT|1;individualGenotypeProbabilities=as2232:GG|1.36567e-07&GT|1&TT|1.92093e-45;individualAlleleCounts=as2232:G|22|496|+|22|496|-|0|0&T|8|117|+|8|117|-|0|0
isotig08325	gigaBayes	SNP	953	953	1	.	.	alleles=T,G;individualGenotypes=as2232:TG|1;individualGenotypeProbabilities=as2232:GG|8.0344e-27&TG|1&TT|4.0956e-09;individualAlleleCounts=as2232:T|19|306|+|19|306|-|0|0&G|8|127|+|8|127|-|0|0
isotig08327	gigaBayes	SNP	299	299	0.999949	.	.	alleles=C,T;individualGenotypes=as1644:TT|0.599973,as2232:CC|0.800007;individualGenotypeProbabilities=as1644:CC|4.77019e-05&CT|0.39998&TT|0.599973,as2232:CC|0.800007&CT|0.19999&TT|3.05216e-06;individualAlleleCounts=as1644:C|0|0|+|0|0|-|0|0&T|2|74|+|2|74|-|0|0,as2232:C|3|86|+|3|86|-|0|0&T|0|0|+|0|0|-|0|0
isotig08327	gigaBayes	SNP	409	409	0.999109	.	.	alleles=G,A;individualGenotypes=as1644:AA|0.52894,as2232:GG|0.941229;individualGenotypeProbabilities=as1644:AA|0.52894&GA|0.470169&GG|0.000891333,as2232:AA|9.50197e-13&GA|0.0587711&GG|0.941229;individualAlleleCounts=as1644:G|0|0|+|0|0|-|0|0&A|2|62|+|2|62|-|0|0,as2232:G|5|152|+|5|152|-|0|0&A|0|0|+|0|0|-|0|0
isotig08327	gigaBayes	SNP	417	417	0.996427	.	.	alleles=T,C;individualGenotypes=as1644:CC|0.52752,as2232:TT|0.941387;individualGenotypeProbabilities=as1644:CC|0.52752&TC|0.468908&TT|0.00357272,as2232:CC|3.54746e-14&TC|0.0586133&TT|0.941387;individualAlleleCounts=as1644:T|0|0|+|0|0|-|0|0&C|2|56|+|2|56|-|0|0,as2232:T|5|166|+|5|166|-|0|0&C|0|0|+|0|0|-|0|0
isotig08337	gigaBayes	SNP	482	482	1	.	.	alleles=T,C;individualGenotypes=as1644:TT|1,as2232:CC|1;individualGenotypeProbabilities=as1644:CC|6.87688e-151&TC|1.11022e-16&TT|1,as2232:CC|1&TC|2.98023e-08&TT|6.1681e-66;individualAlleleCounts=as1644:T|55|1538|+|55|1538|-|0|0&C|0|0|+|0|0|-|0|0,as2232:T|0|0|+|0|0|-|0|0&C|27|688|+|27|688|-|0|0
isotig08337	gigaBayes	SNP	558	558	0.849048	.	.	alleles=G,T;individualGenotypes=as1644:GT|0.849048,as2232:GG|0.746392;individualGenotypeProbabilities=as1644:GG|0.150952&GT|0.849048&TT|5.2645e-28,as2232:GG|0.746392&GT|0.253608&TT|2.23377e-17;individualAlleleCounts=as1644:G|14|286|+|14|286|-|0|0&T|4|55|+|4|55|-|0|0,as2232:G|8|179|+|8|179|-|0|0&T|1|14|+|1|14|-|0|0
isotig08337	gigaBayes	SNP	906	906	1	.	.	alleles=A,T;individualGenotypes=as1644:AA|1,as2232:TT|1;individualGenotypeProbabilities=as1644:AA|1&AT|4.65661e-10&TT|6.21525e-112,as2232:AA|1.3264e-84&AT|7.45058e-09&TT|1;individualAlleleCounts=as1644:A|33|1147|+|33|1147|-|0|0&T|0|0|+|0|0|-|0|0,as2232:A|0|0|+|0|0|-|0|0&T|29|874|+|29|874|-|0|0
isotig08337	gigaBayes	SNP	1184	1184	1	.	.	alleles=T,C;individualGenotypes=as1644:TT|0.999527,as2232:TC|0.968592;individualGenotypeProbabilities=as1644:CC|9.50894e-16&TC|0.000472714&TT|0.999527,as2232:CC|0.0314078&TC|0.968592&TT|3.76424e-07;individualAlleleCounts=as1644:T|11|172|+|11|172|-|0|0&C|0|0|+|0|0|-|0|0,as2232:T|1|17|+|1|17|-|0|0&C|4|101|+|4|101|-|0|0
isotig08337	gigaBayes	SNP	1306	1306	0.992622	.	.	alleles=C,T;individualGenotypes=as1644:CC|0.984729,as2232:TT|0.503945;individualGenotypeProbabilities=as1644:CC|0.984729&CT|0.0152711&TT|5.6432e-12,as2232:CC|0.00737837&CT|0.488677&TT|0.503945;individualAlleleCounts=as1644:C|7|145|+|7|145|-|0|0&T|0|0|+|0|0|-|0|0,as2232:C|0|0|+|0|0|-|0|0&T|2|53|+|2|53|-|0|0
isotig08343	gigaBayes	SNP	1024	1024	1	.	.	alleles=C,T;individualGenotypes=as1644:CC|0.941179,as2232:CT|0.999959;individualGenotypeProbabilities=as1644:CC|0.941179&CT|0.0588211&TT|2.82722e-09,as2232:CC|3.82529e-09&CT|0.999959&TT|4.08606e-05;individualAlleleCounts=as1644:C|4|86|+|4|86|-|0|0&T|0|0|+|0|0|-|0|0,as2232:C|2|44|+|2|44|-|0|0&T|4|119|+|4|119|-|0|0
isotig08348	gigaBayes	SNP	452	452	1	.	.	alleles=G,A;individualGenotypes=as1644:GG|1,as2232:GA|1;individualGenotypeProbabilities=as1644:AA|4.47595e-63&GA|4.76837e-07&GG|1,as2232:AA|4.68047e-32&GA|1&GG|7.69416e-36;individualAlleleCounts=as1644:G|21|624|+|21|624|-|0|0&A|0|0|+|0|0|-|0|0,as2232:G|10|316|+|10|316|-|0|0&A|13|389|+|13|389|-|0|0
isotig08364	gigaBayes	SNP	701	701	1	.	.	alleles=T,A;individualGenotypes=as1644:AA|0.673469,as2232:TT|0.979592;individualGenotypeProbabilities=as1644:AA|0.673469&TA|0.326531&TT|1.56006e-07,as2232:AA|1.55948e-21&TA|0.0204082&TT|0.979592;individualAlleleCounts=as1644:T|0|0|+|0|0|-|0|0&A|3|101|+|3|101|-|0|0,as2232:T|7|241|+|7|241|-|0|0&A|0|0|+|0|0|-|0|0
isotig08364	gigaBayes	SNP	752	752	1	.	.	alleles=C,G;individualGenotypes=as1644:GG|0.804878,as2232:CC|0.97561;individualGenotypeProbabilities=as1644:CC|1.47992e-11&CG|0.195122&GG|0.804878,as2232:CC|0.97561&CG|0.0243902&GG|2.49895e-16;individualAlleleCounts=as1644:C|0|0|+|0|0|-|0|0&G|4|142|+|4|142|-|0|0,as2232:C|7|190|+|7|190|-|0|0&G|0|0|+|0|0|-|0|0
isotig08367	gigaBayes	SNP	600	600	1	.	.	alleles=G,T;individualGenotypes=as1644:GG|0.8,as2232:GT|1;individualGenotypeProbabilities=as1644:GG|0.8&GT|0.2&TT|8.00561e-08,as2232:GG|5.49566e-09&GT|1&TT|1.48013e-106;individualAlleleCounts=as1644:G|2|70|+|2|70|-|0|0&T|0|0|+|0|0|-|0|0,as2232:G|31|1104|+|31|1104|-|0|0&T|5|163|+|5|163|-|0|0
isotig08367	gigaBayes	SNP	634	634	0.996232	.	.	alleles=C,T;individualGenotypes=as1644:CT|0.498117,as2232:CC|1;individualGenotypeProbabilities=as1644:CC|0.00376751&CT|0.498117&TT|0.498116,as2232:CC|1&CT|5.79883e-11&TT|1.27355e-111;individualAlleleCounts=as1644:C|0|0|+|0|0|-|0|0&T|2|56|+|2|56|-|0|0,as2232:C|35|1141|+|35|1141|-|0|0&T|0|0|+|0|0|-|0|0
isotig08367	gigaBayes	SNP	861	861	0.681502	.	.	alleles=T,A;individualGenotypes=as2232:TA|0.681502;individualGenotypeProbabilities=as2232:AA|1.37095e-10&TA|0.681502&TT|0.318498;individualAlleleCounts=as2232:T|8|136|+|8|136|-|0|0&A|2|41|+|2|41|-|0|0
isotig08369	gigaBayes	SNP	121	121	0.999905	.	.	alleles=A,G;individualGenotypes=as1644:AG|0.999905,as2232:AA|0.984617;individualGenotypeProbabilities=as1644:AA|9.52181e-05&AG|0.999905&GG|1.57213e-12,as2232:AA|0.984617&AG|0.0153832&GG|2.01723e-18;individualAlleleCounts=as1644:A|3|117|+|3|117|-|0|0&G|3|74|+|3|74|-|0|0,as2232:A|6|177|+|6|177|-|0|0&G|0|0|+|0|0|-|0|0
isotig08373	gigaBayes	SNP	410	410	0.9998	.	.	alleles=C,T;individualGenotypes=as1644:CT|0.999667,as2232:CC|0.999756;individualGenotypeProbabilities=as1644:CC|0.000199631&CT|0.999667&TT|0.000132958,as2232:CC|0.999756&CT|0.000244&TT|3.53301e-42;individualAlleleCounts=as1644:C|1|37|+|1|37|-|0|0&T|2|70|+|2|70|-|0|0,as2232:C|12|416|+|12|416|-|0|0&T|0|0|+|0|0|-|0|0
isotig08387	gigaBayes	SNP	358	358	0.980275	.	.	alleles=C,T;individualGenotypes=as1644:CC|0.673228,as2232:TT|0.653528;individualGenotypeProbabilities=as1644:CC|0.673228&CT|0.326756&TT|1.55117e-05,as2232:CC|0.0197094&CT|0.326763&TT|0.653528;individualAlleleCounts=as1644:C|2|78|+|2|78|-|0|0&T|0|0|+|0|0|-|0|0,as2232:C|0|0|+|0|0|-|0|0&T|2|47|+|2|47|-|0|0
isotig08387	gigaBayes	SNP	359	359	0.980275	.	.	alleles=A,G;individualGenotypes=as1644:AA|0.673228,as2232:GG|0.653528;individualGenotypeProbabilities=as1644:AA|0.673228&AG|0.326756&GG|1.55117e-05,as2232:AA|0.0197094&AG|0.326763&GG|0.653528;individualAlleleCounts=as1644:A|2|78|+|2|78|-|0|0&G|0|0|+|0|0|-|0|0,as2232:A|0|0|+|0|0|-|0|0&G|2|47|+|2|47|-|0|0
isotig08387	gigaBayes	SNP	503	503	0.998478	.	.	alleles=G,T;individualGenotypes=as1644:TT|0.599087,as2232:GG|0.800304;individualGenotypeProbabilities=as1644:GG|0.00152105&GT|0.399392&TT|0.599087,as2232:GG|0.800304&GT|0.199696&TT|4.81128e-07;individualAlleleCounts=as1644:G|0|0|+|0|0|-|0|0&T|2|59|+|2|59|-|0|0,as2232:G|3|94|+|3|94|-|0|0&T|0|0|+|0|0|-|0|0
isotig08388	gigaBayes	SNP	329	329	1	.	.	alleles=G,A;individualGenotypes=as1644:AA|0.941176,as2232:GG|1;individualGenotypeProbabilities=as1644:AA|0.941176&GA|0.0588235&GG|1.12454e-18,as2232:AA|4.02894e-105&GA|2.19135e-10&GG|1;individualAlleleCounts=as1644:G|0|0|+|0|0|-|0|0&A|6|214|+|6|214|-|0|0,as2232:G|34|1079|+|34|1079|-|0|0&A|0|0|+|0|0|-|0|0
isotig08389	gigaBayes	SNP	329	329	1	.	.	alleles=A,G;individualGenotypes=as1644:AA|0.985507,as2232:GG|0.942029;individualGenotypeProbabilities=as1644:AA|0.985507&AG|0.0144928&GG|1.76324e-24,as2232:AA|9.11828e-13&AG|0.057971&GG|0.942029;individualAlleleCounts=as1644:A|8|272|+|8|272|-|0|0&G|0|0|+|0|0|-|0|0,as2232:A|0|0|+|0|0|-|0|0&G|6|155|+|6|155|-|0|0
isotig08394	gigaBayes	SNP	262	262	0.995178	.	.	alleles=A,G;individualGenotypes=as1644:AA|0.94146,as2232:AG|0.995178;individualGenotypeProbabilities=as1644:AA|0.94146&AG|0.0585399&GG|2.35397e-16,as2232:AA|0.00482206&AG|0.995178&GG|1.61859e-50;individualAlleleCounts=as1644:A|4|156|+|4|156|-|0|0&G|0|0|+|0|0|-|0|0,as2232:A|14|519|+|14|519|-|0|0&G|2|79|+|2|79|-|0|0
isotig08399	gigaBayes	SNP	675	675	0.997312	.	.	alleles=C,A;individualGenotypes=as1644:CA|0.997312,as2232:CC|0.99997;individualGenotypeProbabilities=as1644:AA|6.28352e-17&CA|0.997312&CC|0.00268838,as2232:AA|3.47078e-31&CA|3.04346e-05&CC|0.99997;individualAlleleCounts=as1644:C|10|170|+|10|170|-|0|0&A|4|67|+|4|67|-|0|0,as2232:C|15|306|+|15|306|-|0|0&A|0|0|+|0|0|-|0|0
isotig08399	gigaBayes	SNP	676	676	0.993193	.	.	alleles=A,C;individualGenotypes=as1644:AC|0.993193,as2232:AA|0.99997;individualGenotypeProbabilities=as1644:AA|0.00680742&AC|0.993193&CC|1.11646e-13,as2232:AA|0.99997&AC|3.03089e-05&CC|1.38246e-24;individualAlleleCounts=as1644:A|10|138|+|10|138|-|0|0&C|4|63|+|4|63|-|0|0,as2232:A|15|241|+|15|241|-|0|0&C|0|0|+|0|0|-|0|0
isotig08401	gigaBayes	SNP	430	430	0.999999	.	.	alleles=C,T;individualGenotypes=as1644:CC|0.996109,as2232:CT|0.999999;individualGenotypeProbabilities=as1644:CC|0.996109&CT|0.00389104&TT|1.00336e-28,as2232:CC|1.47022e-06&CT|0.999999&TT|1.43209e-73;individualAlleleCounts=as1644:C|8|280|+|8|280|-|0|0&T|0|0|+|0|0|-|0|0,as2232:C|26|769|+|26|769|-|0|0&T|4|133|+|4|133|-|0|0
isotig08411	gigaBayes	SNP	454	454	0.999985	.	.	alleles=G,T;individualGenotypes=as1644:GG|0.999512,as2232:TT|0.500237;individualGenotypeProbabilities=as1644:GG|0.999512&GT|0.000488036&TT|5.11664e-36,as2232:GG|1.4968e-05&GT|0.499749&TT|0.500237;individualAlleleCounts=as1644:G|12|385|+|12|385|-|0|0&T|0|0|+|0|0|-|0|0,as2232:G|0|0|+|0|0|-|0|0&T|2|80|+|2|80|-|0|0
isotig08411	gigaBayes	SNP	495	495	0.999981	.	.	alleles=A,G;individualGenotypes=as1644:AA|0.999512,as2232:GG|0.500235;individualGenotypeProbabilities=as1644:AA|0.999512&AG|0.000488034&GG|3.01119e-39,as2232:AA|1.8844e-05&AG|0.499747&GG|0.500235;individualAlleleCounts=as1644:A|12|417|+|12|417|-|0|0&G|0|0|+|0|0|-|0|0,as2232:A|0|0|+|0|0|-|0|0&G|2|79|+|2|79|-|0|0
isotig08417	gigaBayes	SNP	649	649	0.983308	.	.	alleles=T,A;individualGenotypes=as2232:TA|0.983308;individualGenotypeProbabilities=as2232:AA|5.2581e-36&TA|0.983308&TT|0.0166916;individualAlleleCounts=as2232:T|21|409|+|21|409|-|0|0&A|5|73|+|5|73|-|0|0
isotig08421	gigaBayes	SNP	541	541	0.997791	.	.	alleles=A,G;individualGenotypes=as1644:AG|0.997791;individualGenotypeProbabilities=as1644:AA|0.00220075&AG|0.997791&GG|7.97594e-06;individualAlleleCounts=as1644:A|2|80|+|2|80|-|0|0&G|3|56|+|3|56|-|0|0
isotig08427	gigaBayes	SNP	269	269	1	.	.	alleles=T,G;individualGenotypes=as1644:TG|1,as2232:TG|0.999202;individualGenotypeProbabilities=as1644:GG|2.93373e-13&TG|1&TT|4.7072e-08,as2232:GG|2.0294e-09&TG|0.999202&TT|0.000797605;individualAlleleCounts=as1644:T|4|131|+|4|131|-|0|0&G|3|81|+|3|81|-|0|0,as2232:T|3|93|+|3|93|-|0|0&G|1|37|+|1|37|-|0|0
isotig08427	gigaBayes	SNP	282	282	0.542197	.	.	alleles=C,T;individualGenotypes=as1644:CT|0.534649,as2232:CT|0.502124;individualGenotypeProbabilities=as1644:CC|0.465351&CT|0.534649&TT|2.69257e-11,as2232:CC|0.497876&CT|0.502124&TT|1.00126e-08;individualAlleleCounts=as1644:C|4|109|+|4|109|-|0|0&T|2|25|+|2|25|-|0|0,as2232:C|3|83|+|3|83|-|0|0&T|1|17|+|1|17|-|0|0
isotig08435	gigaBayes	SNP	665	665	1	.	.	alleles=C,T;individualGenotypes=as1644:CC|0.999892,as2232:TT|0.888901;individualGenotypeProbabilities=as1644:CC|0.999892&CT|0.000108495&TT|2.69879e-34,as2232:CC|9.14203e-09&CT|0.111099&TT|0.888901;individualAlleleCounts=as1644:C|15|371|+|15|371|-|0|0&T|0|0|+|0|0|-|0|0,as2232:C|0|0|+|0|0|-|0|0&T|5|115|+|5|115|-|0|0
isotig08435	gigaBayes	SNP	708	708	1	.	.	alleles=C,T;individualGenotypes=as1644:CC|0.999219,as2232:TT|0.800156;individualGenotypeProbabilities=as1644:CC|0.999219&CT|0.00078064&TT|1.16887e-27,as2232:CC|5.0047e-08&CT|0.199844&TT|0.800156;individualAlleleCounts=as1644:C|12|304|+|12|304|-|0|0&T|0|0|+|0|0|-|0|0,as2232:C|0|0|+|0|0|-|0|0&T|4|107|+|4|107|-|0|0
isotig08435	gigaBayes	SNP	711	712	1	.	.	alleles=G,A;individualGenotypes=as1644:GG|0.993789,as2232:AA|0.801242;individualGenotypeProbabilities=as1644:AA|1.92902e-16&GA|0.00621118&GG|0.993789,as2232:AA|0.801242&GA|0.198758&GG|6.08093e-08;individualAlleleCounts=as1644:G|9|192|+|9|192|-|0|0&A|0|0|+|0|0|-|0|0,as2232:G|0|0|+|0|0|-|0|0&A|4|106|+|4|106|-|0|0
isotig08435	gigaBayes	SNP	735	735	0.99998	.	.	alleles=C,T;individualGenotypes=as1644:CC|0.997403,as2232:TT|0.667519;individualGenotypeProbabilities=as1644:CC|0.997403&CT|0.00259735&TT|8.67249e-25,as2232:CC|2.03622e-05&CT|0.332461&TT|0.667519;individualAlleleCounts=as1644:C|10|274|+|10|274|-|0|0&T|0|0|+|0|0|-|0|0,as2232:C|0|0|+|0|0|-|0|0&T|3|80|+|3|80|-|0|0
isotig08435	gigaBayes	SNP	775	775	0.998124	.	.	alleles=A,G;individualGenotypes=as1644:AA|0.984644,as2232:GG|0.506739;individualGenotypeProbabilities=as1644:AA|0.984644&AG|0.0153557&GG|3.04768e-15,as2232:AA|0.00187625&AG|0.491384&GG|0.506739;individualAlleleCounts=as1644:A|7|177|+|7|177|-|0|0&G|0|0|+|0|0|-|0|0,as2232:A|0|0|+|0|0|-|0|0&G|2|59|+|2|59|-|0|0
isotig08435	gigaBayes	SNP	815	815	0.946492	.	.	alleles=A,T;individualGenotypes=as1644:AT|0.946492,as2232:AA|0.684186;individualGenotypeProbabilities=as1644:AA|0.0535081&AT|0.946492&TT|1.02189e-08,as2232:AA|0.684186&AT|0.315497&TT|0.000316253;individualAlleleCounts=as1644:A|3|81|+|3|81|-|0|0&T|3|45|+|3|45|-|0|0,as2232:A|1|33|+|1|33|-|0|0&T|0|0|+|0|0|-|0|0
isotig08435	gigaBayes	SNP	816	816	0.946893	.	.	alleles=T,A;individualGenotypes=as1644:TA|0.94689,as2232:TT|0.677972;individualGenotypeProbabilities=as1644:AA|8.81195e-05&TA|0.94689&TT|0.0530219,as2232:AA|0.0063979&TA|0.31563&TT|0.677972;individualAlleleCounts=as1644:T|3|53|+|3|53|-|0|0&A|3|45|+|3|45|-|0|0,as2232:T|1|20|+|1|20|-|0|0&A|0|0|+|0|0|-|0|0
isotig08444	gigaBayes	SNP	366	366	1	.	.	alleles=G,T;individualGenotypes=as1644:TT|0.714286,as2232:GG|0.857143;individualGenotypeProbabilities=as1644:GG|8.58053e-09&GT|0.285714&TT|0.714286,as2232:GG|0.857143&GT|0.142857&TT|1.71183e-13;individualAlleleCounts=as1644:G|0|0|+|0|0|-|0|0&T|3|113|+|3|113|-|0|0,as2232:G|4|160|+|4|160|-|0|0&T|0|0|+|0|0|-|0|0
isotig08444	gigaBayes	SNP	367	367	1	.	.	alleles=T,C;individualGenotypes=as1644:CC|0.714286,as2232:TT|0.857143;individualGenotypeProbabilities=as1644:CC|0.714286&TC|0.285714&TT|6.81558e-09,as2232:CC|1.71183e-13&TC|0.142857&TT|0.857143;individualAlleleCounts=as1644:T|0|0|+|0|0|-|0|0&C|3|114|+|3|114|-|0|0,as2232:T|4|160|+|4|160|-|0|0&C|0|0|+|0|0|-|0|0
isotig08444	gigaBayes	SNP	478	478	1	.	.	alleles=T,C;individualGenotypes=as1644:TT|0.972973,as2232:CC|0.891892;individualGenotypeProbabilities=as1644:CC|3.42948e-17&TC|0.027027&TT|0.972973,as2232:CC|0.891892&TC|0.108108&TT|8.64341e-12;individualAlleleCounts=as1644:T|7|199|+|7|199|-|0|0&C|0|0|+|0|0|-|0|0,as2232:T|0|0|+|0|0|-|0|0&C|5|145|+|5|145|-|0|0
isotig08444	gigaBayes	SNP	585	585	1	.	.	alleles=A,C;individualGenotypes=as1644:CC|0.947368,as2232:AA|0.894737;individualGenotypeProbabilities=as1644:AA|4.0766e-15&AC|0.0526316&CC|0.947368,as2232:AA|0.894737&AC|0.105263&CC|3.18191e-15;individualAlleleCounts=as1644:A|0|0|+|0|0|-|0|0&C|6|178|+|6|178|-|0|0,as2232:A|5|179|+|5|179|-|0|0&C|0|0|+|0|0|-|0|0
isotig08452	gigaBayes	SNP	134	134	1	.	.	alleles=T,A;individualGenotypes=as1644:AA|0.809524,as2232:TT|0.952381;individualGenotypeProbabilities=as1644:AA|0.809524&TA|0.190476&TT|2.88283e-11,as2232:AA|7.23847e-18&TA|0.047619&TT|0.952381;individualAlleleCounts=as1644:T|0|0|+|0|0|-|0|0&A|4|139|+|4|139|-|0|0,as2232:T|6|205|+|6|205|-|0|0&A|0|0|+|0|0|-|0|0
isotig08462	gigaBayes	SNP	255	255	1	.	.	alleles=C,A;individualGenotypes=as1644:CC|0.75,as2232:AA|0.75;individualGenotypeProbabilities=as1644:AA|1.4977e-09&CA|0.25&CC|0.75,as2232:AA|0.75&CA|0.25&CC|1.4977e-09;individualAlleleCounts=as1644:C|3|120|+|3|120|-|0|0&A|0|0|+|0|0|-|0|0,as2232:C|0|0|+|0|0|-|0|0&A|3|120|+|3|120|-|0|0
isotig08464	gigaBayes	SNP	410	410	1	.	.	alleles=T,C;individualGenotypes=as1644:TT|0.999763,as2232:CC|0.969704;individualGenotypeProbabilities=as1644:CC|4.67714e-47&TC|0.000236686&TT|0.999763,as2232:CC|0.969704&TC|0.0302959&TT|1.16362e-20;individualAlleleCounts=as1644:T|14|498|+|14|498|-|0|0&C|0|0|+|0|0|-|0|0,as2232:T|0|0|+|0|0|-|0|0&C|7|234|+|7|234|-|0|0
isotig08464	gigaBayes	SNP	525	525	0.99909	.	.	alleles=A,G;individualGenotypes=as1644:AA|0.999939,as2232:AG|0.99909;individualGenotypeProbabilities=as1644:AA|0.999939&AG|6.09759e-05&GG|4.04709e-50,as2232:AA|0.000910425&AG|0.99909&GG|1.967e-13;individualAlleleCounts=as1644:A|14|494|+|14|494|-|0|0&G|0|0|+|0|0|-|0|0,as2232:A|5|129|+|5|129|-|0|0&G|2|67|+|2|67|-|0|0
isotig08464	gigaBayes	SNP	543	543	1	.	.	alleles=C,T;individualGenotypes=as1644:CC|0.999878,as2232:CT|0.999868;individualGenotypeProbabilities=as1644:CC|0.999878&CT|0.000122039&TT|1.31152e-37,as2232:CC|1.53886e-08&CT|0.999868&TT|0.000131582;individualAlleleCounts=as1644:C|13|371|+|13|371|-|0|0&T|0|0|+|0|0|-|0|0,as2232:C|2|41|+|2|41|-|0|0&T|5|115|+|5|115|-|0|0
isotig08464	gigaBayes	SNP	595	595	1	.	.	alleles=C,T;individualGenotypes=as1644:CC|0.999541,as2232:TT|0.941203;individualGenotypeProbabilities=as1644:CC|0.999541&CT|0.000459348&TT|1.28914e-35,as2232:CC|7.23185e-14&CT|0.0587965&TT|0.941203;individualAlleleCounts=as1644:C|13|384|+|13|384|-|0|0&T|0|0|+|0|0|-|0|0,as2232:C|0|0|+|0|0|-|0|0&T|6|166|+|6|166|-|0|0
isotig08464	gigaBayes	SNP	613	613	1	.	.	alleles=T,C;individualGenotypes=as1644:TT|0.998267,as2232:CC|0.889081;individualGenotypeProbabilities=as1644:CC|1.15372e-30&TC|0.0017331&TT|0.998267,as2232:CC|0.889081&TC|0.110919&TT|5.52642e-08;individualAlleleCounts=as1644:T|11|334|+|11|334|-|0|0&C|0|0|+|0|0|-|0|0,as2232:T|0|0|+|0|0|-|0|0&C|5|107|+|5|107|-|0|0
isotig08483	gigaBayes	SNP	138	138	1	.	.	alleles=T,C;individualGenotypes=as1644:TT|0.999959,as2232:CC|0.66668;individualGenotypeProbabilities=as1644:CC|9.04893e-43&TC|4.06884e-05&TT|0.999959,as2232:CC|0.66668&TC|0.33332&TT|1.2606e-08;individualAlleleCounts=as1644:T|16|454|+|16|454|-|0|0&C|0|0|+|0|0|-|0|0,as2232:T|0|0|+|0|0|-|0|0&C|3|112|+|3|112|-|0|0
isotig08483	gigaBayes	SNP	168	168	1	.	.	alleles=C,G;individualGenotypes=as1644:CC|0.999837,as2232:GG|0.666721;individualGenotypeProbabilities=as1644:CC|0.999837&CG|0.000162734&GG|8.19325e-39,as2232:CC|1.99841e-08&CG|0.333279&GG|0.666721;individualAlleleCounts=as1644:C|14|414|+|14|414|-|0|0&G|0|0|+|0|0|-|0|0,as2232:C|0|0|+|0|0|-|0|0&G|3|110|+|3|110|-|0|0
isotig08526	gigaBayes	SNP	95	95	1	.	.	alleles=G,T;individualGenotypes=as1644:GT|0.999756,as2232:GG|0.969704;individualGenotypeProbabilities=as1644:GG|3.65569e-09&GT|0.999756&TT|0.000243563,as2232:GG|0.969704&GT|0.0302956&TT|2.70482e-18;individualAlleleCounts=as1644:G|1|36|+|1|36|-|0|0&T|3|119|+|3|119|-|0|0,as2232:G|5|178|+|5|178|-|0|0&T|0|0|+|0|0|-|0|0
isotig08526	gigaBayes	SNP	418	418	0.920241	.	.	alleles=C,T;individualGenotypes=as1644:CC|0.897751,as2232:CT|0.920241;individualGenotypeProbabilities=as1644:CC|0.897751&CT|0.102249&TT|3.35863e-07,as2232:CC|0.0797593&CT|0.920241&TT|6.67949e-08;individualAlleleCounts=as1644:C|3|64|+|3|64|-|0|0&T|0|0|+|0|0|-|0|0,as2232:C|3|70|+|3|70|-|0|0&T|2|44|+|2|44|-|0|0
isotig08534	gigaBayes	SNP	103	103	0.994091	.	.	alleles=C,T;individualGenotypes=as1644:CC|0.992294,as2232:TT|0.500898;individualGenotypeProbabilities=as1644:CC|0.992294&CT|0.00770612&TT|7.42113e-27,as2232:CC|0.0059089&CT|0.493193&TT|0.500898;individualAlleleCounts=as1644:C|8|293|+|8|293|-|0|0&T|0|0|+|0|0|-|0|0,as2232:C|0|0|+|0|0|-|0|0&T|2|54|+|2|54|-|0|0
isotig08534	gigaBayes	SNP	330	330	0.998803	.	.	alleles=A,G;individualGenotypes=as1644:AG|0.998803,as2232:AA|0.889022;individualGenotypeProbabilities=as1644:AA|0.0011969&AG|0.998803&GG|2.21634e-37,as2232:AA|0.889022&AG|0.110978&GG|2.83116e-10;individualAlleleCounts=as1644:A|12|383|+|12|383|-|0|0&G|2|80|+|2|80|-|0|0,as2232:A|3|95|+|3|95|-|0|0&G|0|0|+|0|0|-|0|0
isotig08534	gigaBayes	SNP	930	930	1	.	.	alleles=T,C;individualGenotypes=as1644:TT|1,as2232:CC|0.999024;individualGenotypeProbabilities=as1644:CC|7.33496e-83&TC|3.72166e-09&TT|1,as2232:CC|0.999024&TC|0.00097561&TT|2.44562e-35;individualAlleleCounts=as1644:T|30|857|+|30|857|-|0|0&C|0|0|+|0|0|-|0|0,as2232:T|0|0|+|0|0|-|0|0&C|12|381|+|12|381|-|0|0
isotig08534	gigaBayes	SNP	975	975	1	.	.	alleles=T,C;individualGenotypes=as1644:TT|1,as2232:TC|1;individualGenotypeProbabilities=as1644:CC|2.13045e-109&TC|1.16415e-10&TT|1,as2232:CC|3.08178e-13&TC|1&TT|3.97263e-16;individualAlleleCounts=as1644:T|33|1087|+|33|1087|-|0|0&C|0|0|+|0|0|-|0|0,as2232:T|4|126|+|4|126|-|0|0&C|6|190|+|6|190|-|0|0
isotig08534	gigaBayes	SNP	1335	1335	1	.	.	alleles=T,C;individualGenotypes=as1644:TT|1,as2232:TC|1;individualGenotypeProbabilities=as1644:CC|1.49786e-188&TC|1.73472e-18&TT|1,as2232:CC|2.0053e-104&TC|1&TT|1.62737e-52;individualAlleleCounts=as1644:T|59|1879|+|59|1879|-|0|0&C|0|0|+|0|0|-|0|0,as2232:T|31|1048|+|31|1048|-|0|0&C|18|564|+|18|564|-|0|0
isotig08534	gigaBayes	SNP	1618	1618	0.571734	.	.	alleles=T,C;individualGenotypes=as1644:TT|1,as2232:TC|0.571734;individualGenotypeProbabilities=as1644:CC|7.51924e-53&TC|3.4078e-08&TT|1,as2232:CC|4.06994e-23&TC|0.571734&TT|0.428266;individualAlleleCounts=as1644:T|24|521|+|24|521|-|0|0&C|0|0|+|0|0|-|0|0,as2232:T|12|235|+|12|235|-|0|0&C|3|49|+|3|49|-|0|0
isotig08537	gigaBayes	SNP	205	205	0.99996	.	.	alleles=T,A;individualGenotypes=as1644:AA|0.666529,as2232:TA|0.999894;individualGenotypeProbabilities=as1644:AA|0.666529&TA|0.333298&TT|0.000172834,as2232:AA|7.94888e-09&TA|0.999894&TT|0.000106482;individualAlleleCounts=as1644:T|0|0|+|0|0|-|0|0&A|1|37|+|1|37|-|0|0,as2232:T|3|114|+|3|114|-|0|0&A|1|40|+|1|40|-|0|0
isotig08538	gigaBayes	SNP	254	254	0.99888	.	.	alleles=C,A;individualGenotypes=as2232:CA|0.99888;individualGenotypeProbabilities=as2232:AA|0.000110293&CA|0.99888&CC|0.00100934;individualAlleleCounts=as2232:C|3|69|+|3|69|-|0|0&A|2|59|+|2|59|-|0|0
isotig08544	gigaBayes	SNP	470	470	1	.	.	alleles=A,G;individualGenotypes=as1644:GG|0.999996,as2232:AA|1;individualGenotypeProbabilities=as1644:AA|3.95163e-64&AG|3.81468e-06&GG|0.999996,as2232:AA|1&AG|1.35525e-20&GG|5.213e-205;individualAlleleCounts=as1644:A|0|0|+|0|0|-|0|0&G|20|669|+|20|669|-|0|0,as2232:A|68|2079|+|68|2079|-|0|0&G|0|0|+|0|0|-|0|0
isotig08555	gigaBayes	SNP	41	41	0.961295	.	.	alleles=T,A;individualGenotypes=as1644:TT|0.992548,as2232:TA|0.961295;individualGenotypeProbabilities=as1644:AA|4.96773e-22&TA|0.0074519&TT|0.992548,as2232:AA|1.07055e-49&TA|0.961295&TT|0.0387053;individualAlleleCounts=as1644:T|7|213|+|7|213|-|0|0&A|0|0|+|0|0|-|0|0,as2232:T|16|516|+|16|516|-|0|0&A|2|75|+|2|75|-|0|0
isotig08561	gigaBayes	SNP	178	178	0.99771	.	.	alleles=G,A;individualGenotypes=as2232:GA|0.99771;individualGenotypeProbabilities=as2232:AA|1.15574e-15&GA|0.99771&GG|0.00229013;individualAlleleCounts=as2232:G|6|183|+|6|183|-|0|0&A|2|60|+|2|60|-|0|0
isotig08563	gigaBayes	SNP	458	458	0.998406	.	.	alleles=C,T;individualGenotypes=as1644:TT|0.666365,as2232:CT|0.995756;individualGenotypeProbabilities=as1644:CC|0.0017162&CT|0.331919&TT|0.666365,as2232:CC|0.00423391&CT|0.995756&TT|1.01e-05;individualAlleleCounts=as1644:C|0|0|+|0|0|-|0|0&T|1|37|+|1|37|-|0|0,as2232:C|3|83|+|3|83|-|0|0&T|1|24|+|1|24|-|0|0
isotig08566	gigaBayes	SNP	219	219	0.999985	.	.	alleles=A,G;individualGenotypes=as1644:AA|1,as2232:AG|0.999985;individualGenotypeProbabilities=as1644:AA|1&AG|1.42106e-14&GG|2.56101e-164,as2232:AA|1.51945e-05&AG|0.999985&GG|3.21045e-53;individualAlleleCounts=as1644:A|46|1636|+|46|1636|-|0|0&G|0|0|+|0|0|-|0|0,as2232:A|15|544|+|15|544|-|0|0&G|3|102|+|3|102|-|0|0
isotig08619	gigaBayes	SNP	330	330	0.999996	.	.	alleles=C,A;individualGenotypes=as1644:CC|1,as2232:AA|0.666664;individualGenotypeProbabilities=as1644:AA|1.85817e-115&CA|3.03164e-13&CC|1,as2232:AA|0.666664&CA|0.333332&CC|4.03728e-06;individualAlleleCounts=as1644:C|43|1183|+|43|1183|-|0|0&A|0|0|+|0|0|-|0|0,as2232:C|0|0|+|0|0|-|0|0&A|3|87|+|3|87|-|0|0
isotig08634	gigaBayes	SNP	112	112	0.999968	.	.	alleles=C,T;individualGenotypes=as2232:CT|0.999968;individualGenotypeProbabilities=as2232:CC|3.24007e-05&CT|0.999968&TT|1.04111e-137;individualAlleleCounts=as2232:C|40|1475|+|40|1475|-|0|0&T|4|150|+|4|150|-|0|0
isotig08643	gigaBayes	SNP	423	423	0.999992	.	.	alleles=T,G;individualGenotypes=as1644:TT|0.941177,as2232:TG|0.999992;individualGenotypeProbabilities=as1644:GG|5.94391e-16&TG|0.0588231&TT|0.941177,as2232:GG|4.37693e-54&TG|0.999992&TT|7.64342e-06;individualAlleleCounts=as1644:T|4|152|+|4|152|-|0|0&G|0|0|+|0|0|-|0|0,as2232:T|19|562|+|19|562|-|0|0&G|3|114|+|3|114|-|0|0
isotig08643	gigaBayes	SNP	946	946	0.99022	.	.	alleles=G,A;individualGenotypes=as1644:AA|0.685536,as2232:GG|0.923829;individualGenotypeProbabilities=as1644:AA|0.685536&GA|0.304684&GG|0.00978018,as2232:AA|5.02999e-09&GA|0.0761706&GG|0.923829;individualAlleleCounts=as1644:G|0|0|+|0|0|-|0|0&A|3|53|+|3|53|-|0|0,as2232:G|5|116|+|5|116|-|0|0&A|0|0|+|0|0|-|0|0
isotig08671	gigaBayes	SNP	119	119	1	.	.	alleles=T,A;individualGenotypes=as1644:TT|1,as2232:TA|1;individualGenotypeProbabilities=as1644:AA|0&TA|4.59177e-41&TT|1,as2232:AA|1.02956e-48&TA|1&TT|1.22536e-26;individualAlleleCounts=as1644:T|134|4917|+|134|4917|-|0|0&A|0|0|+|0|0|-|0|0,as2232:T|13|484|+|13|484|-|0|0&A|8|298|+|8|298|-|0|0
isotig08671	gigaBayes	SNP	139	139	1	.	.	alleles=A,G;individualGenotypes=as1644:AA|1,as2232:GG|1;individualGenotypeProbabilities=as1644:AA|1&AG|2.86986e-42&GG|0,as2232:AA|6.06922e-141&AG|1.45519e-11&GG|1;individualAlleleCounts=as1644:A|140|4119|+|140|4119|-|0|0&G|0|0|+|0|0|-|0|0,as2232:A|0|0|+|0|0|-|0|0&G|38|1437|+|38|1437|-|0|0
isotig08671	gigaBayes	SNP	289	289	1	.	.	alleles=C,G;individualGenotypes=as1644:CC|1,as2232:CG|1;individualGenotypeProbabilities=as1644:CC|1&CG|1.63133e-55&GG|0,as2232:CC|1.86616e-93&CG|1&GG|5.60884e-167;individualAlleleCounts=as1644:C|182|4341|+|182|4341|-|0|0&G|0|0|+|0|0|-|0|0,as2232:C|70|1711|+|70|1711|-|0|0&G|28|1007|+|28|1007|-|0|0
isotig08671	gigaBayes	SNP	322	322	1	.	.	alleles=T,C;individualGenotypes=as1644:TT|1,as2232:TC|1;individualGenotypeProbabilities=as1644:CC|0&TC|8.15663e-56&TT|1,as2232:CC|1.83333e-246&TC|1&TT|1.00681e-98;individualAlleleCounts=as1644:T|183|6127|+|183|6127|-|0|0&C|0|0|+|0|0|-|0|0,as2232:T|73|2505|+|73|2505|-|0|0&C|29|1062|+|29|1062|-|0|0
isotig08671	gigaBayes	SNP	329	329	1	.	.	alleles=C,A;individualGenotypes=as1644:CC|1,as2232:CA|1;individualGenotypeProbabilities=as1644:AA|0&CA|1.63133e-55&CC|1,as2232:AA|1.44668e-232&CA|1&CC|1.5852e-97;individualAlleleCounts=as1644:C|182|5818|+|182|5818|-|0|0&A|0|0|+|0|0|-|0|0,as2232:C|73|2367|+|73|2367|-|0|0&A|29|1050|+|29|1050|-|0|0
isotig08671	gigaBayes	SNP	391	391	1	.	.	alleles=A,G;individualGenotypes=as1644:AA|1,as2232:AG|1;individualGenotypeProbabilities=as1644:AA|1&AG|4.48416e-44&GG|0,as2232:AA|2.36666e-82&AG|1&GG|4.05356e-179;individualAlleleCounts=as1644:A|144|3832|+|144|3832|-|0|0&G|0|0|+|0|0|-|0|0,as2232:A|59|1816|+|59|1816|-|0|0&G|27|882|+|27|882|-|0|0
isotig08671	gigaBayes	SNP	400	401	0.96954	.	.	alleles=C,A;individualGenotypes=as1644:CA|0.96954,as2232:CC|0.67358;individualGenotypeProbabilities=as1644:AA|6.46258e-07&CA|0.96954&CC|0.0304593,as2232:AA|0.00324008&CA|0.32318&CC|0.67358;individualAlleleCounts=as1644:C|4|72|+|4|72|-|0|0&A|3|48|+|3|48|-|0|0,as2232:C|1|23|+|1|23|-|0|0&A|0|0|+|0|0|-|0|0
isotig08671	gigaBayes	SNP	508	508	1	.	.	alleles=C,G;individualGenotypes=as1644:CC|1,as2232:CG|1;individualGenotypeProbabilities=as1644:CC|1&CG|8.67362e-19&GG|2.93271e-168,as2232:CC|2.13987e-47&CG|1&GG|3.29896e-119;individualAlleleCounts=as1644:C|60|1677|+|60|1677|-|0|0&G|0|0|+|0|0|-|0|0,as2232:C|42|1211|+|42|1211|-|0|0&G|18|527|+|18|527|-|0|0
isotig08671	gigaBayes	SNP	615	615	1	.	.	alleles=A,T;individualGenotypes=as1644:AA|0.999996,as2232:AT|1;individualGenotypeProbabilities=as1644:AA|0.999996&AT|3.81468e-06&TT|9.6938e-29,as2232:AA|4.94919e-07&AT|1&TT|9.15866e-27;individualAlleleCounts=as1644:A|18|284|+|18|284|-|0|0&T|0|0|+|0|0|-|0|0,as2232:A|21|289|+|21|289|-|0|0&T|5|122|+|5|122|-|0|0
isotig08678	gigaBayes	SNP	4630	4630	0.999989	.	.	alleles=T,A;individualGenotypes=as1644:TA|0.999989;individualGenotypeProbabilities=as1644:AA|8.47019e-13&TA|0.999989&TT|1.0658e-05;individualAlleleCounts=as1644:T|4|151|+|4|151|-|0|0&A|2|80|+|2|80|-|0|0
isotig08678	gigaBayes	SNP	4744	4744	0.99955	.	.	alleles=C,G;individualGenotypes=as1644:CG|0.99955;individualGenotypeProbabilities=as1644:CC|0.000449548&CG|0.99955&GG|7.40418e-34;individualAlleleCounts=as1644:C|12|378|+|12|378|-|0|0&G|2|80|+|2|80|-|0|0
isotig08707	gigaBayes	SNP	2024	2024	1	.	.	alleles=A,C;individualGenotypes=as1644:AA|0.971429,as2232:CC|0.942857;individualGenotypeProbabilities=as1644:AA|0.971429&AC|0.0285714&CC|9.09089e-19,as2232:AA|4.37104e-17&AC|0.0571429&CC|0.942857;individualAlleleCounts=as1644:A|7|215|+|7|215|-|0|0&C|0|0|+|0|0|-|0|0,as2232:A|0|0|+|0|0|-|0|0&C|6|198|+|6|198|-|0|0
isotig08707	gigaBayes	SNP	2617	2617	0.857223	.	.	alleles=T,A;individualGenotypes=as1644:TA|0.857223,as2232:TT|0.668865;individualGenotypeProbabilities=as1644:AA|4.00114e-09&TA|0.857223&TT|0.142777,as2232:AA|0.0453944&TA|0.285741&TT|0.668865;individualAlleleCounts=as1644:T|7|112|+|7|112|-|0|0&A|2|46|+|2|46|-|0|0,as2232:T|1|11|+|1|11|-|0|0&A|0|0|+|0|0|-|0|0
isotig08707	gigaBayes	SNP	2618	2618	0.743127	.	.	alleles=A,T;individualGenotypes=as1644:AT|0.743127,as2232:AA|0.727461;individualGenotypeProbabilities=as1644:AA|0.256873&AT|0.743127&TT|5.70653e-17,as2232:AA|0.727461&AT|0.247709&TT|0.0248297;individualAlleleCounts=as1644:A|7|187|+|7|187|-|0|0&T|2|43|+|2|43|-|0|0,as2232:A|1|13|+|1|13|-|0|0&T|0|0|+|0|0|-|0|0
isotig08721	gigaBayes	SNP	1967	1967	0.999973	.	.	alleles=G,T;individualGenotypes=as1644:GT|0.999973;individualGenotypeProbabilities=as1644:GG|2.66954e-05&GT|0.999973&TT|7.99418e-10;individualAlleleCounts=as1644:G|3|120|+|3|120|-|0|0&T|3|75|+|3|75|-|0|0
isotig08725	gigaBayes	SNP	1353	1353	1	.	.	alleles=A,G;individualGenotypes=as1644:AA|1,as2232:AG|1;individualGenotypeProbabilities=as1644:AA|1&AG|1.49012e-08&GG|1.04835e-92,as2232:AA|7.80197e-13&AG|1&GG|5.22958e-29;individualAlleleCounts=as1644:A|26|920|+|26|920|-|0|0&G|0|0|+|0|0|-|0|0,as2232:A|8|286|+|8|286|-|0|0&G|4|159|+|4|159|-|0|0
isotig08727	gigaBayes	SNP	2034	2034	0.999977	.	.	alleles=T,G;individualGenotypes=as2232:TG|0.999977;individualGenotypeProbabilities=as2232:GG|2.87784e-20&TG|0.999977&TT|2.28383e-05;individualAlleleCounts=as2232:T|6|229|+|6|229|-|0|0&G|2|80|+|2|80|-|0|0
isotig08731	gigaBayes	SNP	1139	1139	0.975722	.	.	alleles=T,C;individualGenotypes=as1644:TC|0.975722;individualGenotypeProbabilities=as1644:CC|6.27889e-27&TC|0.975722&TT|0.0242775;individualAlleleCounts=as1644:T|10|304|+|10|304|-|0|0&C|2|58|+|2|58|-|0|0
isotig08736	gigaBayes	SNP	1535	1535	1	.	.	alleles=G,A;individualGenotypes=as2232:GA|1;individualGenotypeProbabilities=as2232:AA|3.20877e-21&GA|1&GG|3.10086e-09;individualAlleleCounts=as2232:G|8|240|+|8|240|-|0|0&A|3|120|+|3|120|-|0|0
isotig08737	gigaBayes	SNP	2205	2205	0.932067	.	.	alleles=G,A;individualGenotypes=as1644:GG|0.689187,as2232:GA|0.932067;individualGenotypeProbabilities=as1644:AA|0.000123981&GA|0.310689&GG|0.689187,as2232:AA|9.04164e-23&GA|0.932067&GG|0.0679329;individualAlleleCounts=as1644:G|1|37|+|1|37|-|0|0&A|0|0|+|0|0|-|0|0,as2232:G|6|224|+|6|224|-|0|0&A|2|48|+|2|48|-|0|0
isotig08739	gigaBayes	SNP	1973	1973	0.659714	.	.	alleles=T,C;individualGenotypes=as1644:TC|0.659714;individualGenotypeProbabilities=as1644:CC|7.07332e-75&TC|0.659714&TT|0.340286;individualAlleleCounts=as1644:T|24|817|+|24|817|-|0|0&C|2|80|+|2|80|-|0|0
[truncated: 33,303 more rows]
