# Supplementary material for: Characterisation and Analysis of the Aegilops sharonensis Transcriptome, a Wild Relative of Wheat in the Sitopsis Section
Source: PLoS One. 2013 Aug 8;8(8):e72782. doi: 10.1371/journal.pone.0072782 (PMC3738571; doi:10.1371/journal.pone.0072782)
Supplement: Table S1 — Blast2GO organism hits. A list of the organism names of the first BLAST hit (against nr) from all the three Ae . sharonensis selected assemblies. (XLSX) [file pone.0072782.s004.xlsx]

## Sheet: aaa
Species	BLAST hits
Oryza sativa	23439
Sorghum bicolor	14592
Zea mays	4311
Triticum aestivum	574
Vitis vinifera	426
Hordeum vulgare	381
Populus trichocarpa	226
Aegilops tauschii	86
Ricinus communis	76
Arabidopsis lyrata	56
Arabidopsis thaliana	56
Picea sitchensis	49
Brachypodium distachyon	48
Selaginella moellendorffii	48
Brachypodium sylvaticum	46
Homo sapiens	45
Aegilops ventricosa	44
Glycine max	43
Triticum monococcum	40
Physcomitrella patens	35
Triticum turgidum	30
Oryza officinalis	23
Secale cereale	23
Lolium perenne	22
Saccharum hybrid	17
Medicago truncatula	11
Oryza minuta	10
Aegilops speltoides	9
Avena sativa	9
Deschampsia antarctica	9
Phyllostachys edulis	9
Chlorella variabilis	8
Solanum lycopersicum	8
Micromonas pusilla	7
Musa acuminata	7
Oryza longistaminata	6
Phaeodactylum tricornutum	6
Phyllostachys praecox	6
Poa pratensis	6
Ustilago maydis	6
Ipomoea purpurea	5
Ixodes scapularis	5
Monodelphis domestica	5
Oryza punctata	5
Saccharum officinarum	5
Sporobolus stapfianus	5
Tetraodon nigroviridis	5
Thellungiella halophila	5
Volvox carteri	5
Avena strigosa	4
Blastocystis hominis	4
Cucumis melo	4
Hordeum chilense	4
Oryza barthii	4
Oryza ridleyi	4
Phaeosphaeria nodorum	4
Trichomonas vaginalis	4
Tropaeolum majus	4
Aedes aegypti	3
Avena fatua	3
Beta vulgaris	3
Botryotinia fuckeliana	3
Chlamydomonas reinhardtii	3
Cyprinus carpio	3
Dactylis glomerata	3
Festuca pratensis	3
Forsythia x	3
Lactobacillus iners	3
Monosiga brevicollis	3
Mus musculus	3
Oryza alta	3
Oryza brachyantha	3
Paramecium tetraurelia	3
Pedobacter saltans	3
Pisum sativum	3
Rice tungro	3
Solanum pimpinellifolium	3
Solanum tuberosum	3
Streptomyces sp.	3
synthetic construct	3
Zea diploperennis	3
Aegilops bicornis	2
Aegilops sharonensis	2
Ailuropoda melanoleuca	2
Albugo laibachii	2
Ananas comosus	2
Asparagus officinalis	2
Aspergillus clavatus	2
Bacteroides pectinophilus	2
Bifidobacterium breve	2
Blumeria graminis	2
Branchiostoma floridae	2
Brevibacillus brevis	2
Catenibacterium mitsuokai	2
Cicer arietinum	2
Clostridium novyi	2
Coffea arabica	2
Daphnia pulex	2
Dictyostelium discoideum	2
Drosophila persimilis	2
Enhydrobacter aerosaccus	2
Epulopiscium sp.	2
Escherichia sp.	2
Festuca arundinacea	2
Haemophilus parainfluenzae	2
Harpegnathos saltator	2
Jatropha curcas	2
Lachancea thermotolerans	2
Lactobacillus rhamnosus	2
Legionella pneumophila	2
Lolium rigidum	2
Lolium temulentum	2
Magnetospirillum gryphiswaldense	2
Malassezia globosa	2
Mesostigma viride	2
Musa balbisiana	2
Nematostella vectensis	2
Nicotiana benthamiana	2
Oryza australiensis	2
Oryza nivara	2
Oryza rufipogon	2
Ostreococcus lucimarinus	2
Paracoccidioides brasiliensis	2
Phormium cookianum	2
Phytophthora infestans	2
Picea abies	2
Planomonas micra	2
Podospora anserina	2
Propionibacterium acnes	2
Psychrobacter sp.	2
Rhodobacter sp.	2
Salmonella enterica	2
Shewanella sp.	2
Solenopsis invicta	2
Tetrahymena thermophila	2
Trichophyton verrucosum	2
Triticum urartu	2
Uncinocarpus reesii	2
uncultured marine	2
Vanderwaltozyma polyspora	2
Acyrthosiphon pisum	1
Anopheles darlingi	1
Ascaris suum	1
Ashbya gossypii	1
Aureococcus anophagefferens	1
Brassica oleracea	1
Brassica rapa	1
Canis familiaris	1
Clostridium leptum	1
Drosophila ananassae	1
Ectocarpus siliculosus	1
Entamoeba dispar	1
Euphorbia characias	1
Hydra magnipapillata	1
Lotus corniculatus	1
Metarhizium acridum	1
Nicotiana tabacum	1
Ostreococcus tauri	1
Pediculus humanus	1
Polysphondylium pallidum	1
Shigella flexneri	1
Solanum chacoense	1
Sordaria macrospora	1
Striga asiatica	1
Trichoplax adhaerens	1
Verticillium albo-atrum	1
Xylella fastidiosa	1
Yarrowia lipolytica	1
Total	45149
Total Grasses	43766
%grasses	96.9368
