# Supplementary material for: Characterisation and Analysis of the Aegilops sharonensis Transcriptome, a Wild Relative of Wheat in the Sitopsis Section
Source: PLoS One. 2013 Aug 8;8(8):e72782. doi: 10.1371/journal.pone.0072782 (PMC3738571; doi:10.1371/journal.pone.0072782)
Supplement: Table S3 — SNPs tested by Sequenom genotyping. Details of the 59 SNPs from the combined Newbler default assembly that were tested for marker conversion by Sequenom genotyping. (XLSX) [file pone.0072782.s006.xlsx]

## Sheet: Sheet1
SNP	Source	"Total" SNPs	SNPs in BRBH	Marker Conversion	Sequenom Input
AS1_10154_1084	newbler_contig25615	1084		0	GTGTTTTTTAAGGATGTAGCAGGCTGTGATGAAGCTAAACAAGAAATAATGGAGTTTGTGCATTTCCTTAAAAATCCCAAGAAGTATGAAGAGTTGGGAGCTAAGATACCCAAAGGTGCTCTGCTTGTAGGTCCTCCTGGAACTGGAAAGACTCTACTTGCTAAAGCTACAGCAGGAGAATCTGGTGTGCCCTTTATGTCCATTTCTGGTTCCGATTTCATGGAAATGTTCGTAGGTGTTGGACCATCCAGGGTAAGAAACTT[A/G]TTCCAAGAAGCTCGGCAGTGTGCACCCAGTATCGTATTTATTGATGAGATCGATGCAATCGGTCGCGCGAGAGGCCGTGGAGGTTTTTCTGGTTCAAATGATGAACGAGAAAGTACTTTGAACCAGCTGCT…
AS1_12609_1410	newbler_isotig09718	1575		0	GGAAATGAGTTTCTCAGCATCAGGGTCTCATCGGAGTTCCAATTCTGGAGATAGTACCCAAGATAGAACAAACCTGTCTCCAATAGGCAACACTAATGGTGGATTGTATGTCGGAGGGCAGGATTCAGGTAGTTCCTATGTTAGCGCTGGCCGTGGTGATGAAGGGTTGAGATCAAACAACTCATCTTTCAGTTCCCGGGCTTCAGGTCCAAACACGTTGCAAGGAAATACTCCAAAATCCTTTTCAAATGGGATTGCTCAGTCATCTTTGGGGACAACTGATTCATCTAAAGATCTCCTTGAAGCTGCTGAAGAAACAATTGAAGAACTCCGTGATGAGGCAAAAATGTGGGAACGACATTCTCGCAAATTGAAGGCTGATCTAGAGGCGCTGAAGAG…
AS1_20515_1233	newbler_contig27624	1237		0	AAGGGCGGGCGAGTTCCTGCAGGRGAAGGGCAGGGGGAGCGACCCGCGGAGTGCAAGCAACAGTGAGGTGCTTCACACATGAAGACTATTTTCCTTGGCTGAAGAATGTTTGGTTCTGCTTGATGCTATGTCGTTGAGTTTGGTTCCGAGGAGCCAGTGGGGATTGATTG[A/C]GTTGGTTTGTGGAAGAACCGGTGGGGGTTTCTTNGTCGGGGACATGGTATTATATACTGGTAGCATTTCAATTGTTGTATTGGGTTGAAATACTTTGTCSGCTNCTGCGAGTGATCATCGATGTTGCCAGTTTGGTAGTCCTACTTGTTTTGCCGGGTAAATTTTGATATATTAGGTGTTTGTGTGCGCTACATTCATTGTTTCAAAATGCATATCTGCACT
AS1_28104_544	newbler_contig33293	544		0	GCGAAAATGGAAAGAAAGCGAGCTCGTGAGCACGACAGGCTTGCGAGGAAGCTGGCGTCAG[C/T]GAGGCGCAGAGCAGAGGCGAAGAGGGAGGCCGCGGAGGCGAGGAGGAGCCAAGAAGCGGAGCGAACGGATGAGCAGGCGGCGCAGATCCGGAAGACCGGGCACATACCTTCCTCGATCTCYTGCTGGTGCTGGTGCCTATGATAAATCTCATGCCTCCGAGCATATGGT
AS1_3653_3095	newbler_isotig03225	3106		0	GGGCATGGTGGCCGGCATATCGTACGCCATCAACAGCGGGTACCAGTCCTGGGGCCCGCTCTTCGGAAAGCTCTTCTTCTCGATCTGGGTCAN[A/C]CTCCATCTCTACCCCTTCCTCAAGGGTCTCATGGGGAAGCAGAACCGCACGCCGACCATCGTCATCGTCTGGTCCATCCTCCTCGCCTCCAT
AS1_7469_1148	newbler_isotig03806	1044		0	ACCCGGACCACGAGGACCGCTTCGACTTTGACCCGCTGGACGTGACCAAGACGTGGCCCGAGGACGTGGTGCCGCTGCAGCCCGTGGGGCGGCTGGTGCT[C/G]AACCGCAACATCGACAACTTCTTCTCCGAGAACGAGCAGCTGGCCTTCTGCCCCGGGATCATCGTCCCCGGGGTGTACTACTCGGACGACAAGCTGCTG
cAS1_28644_857	newbler_contig33986	547		0	GGTGGTATTGTGATGAACACTCTGCGGCCGCCGGTGCCTGACTCATGTGACCCAGAGTGGAGATCTCTGATGGAGCAATGCTGGGCGGCAGAACCATTACAACGCCCAAGCTTTACCCAGATTGCTGCTAGATTGCGCTCCATGGCTGCAGCCAAGAAGGCGCARCCCTATGGTAACTGAATTCTGGAGCATCGCCGACAAGTT[A/C]TTACATTTAGGAATTCMGTGTTGAAACTGCTGAAATATATTATACTACATCATGATGGYGCKTGTTGCCGCTTCCGTCCWTTTTTTAATAGAATTAGTTTATTTTTTTATTAAAAAGAAAAACAGATGCTGGCAAGTAGTAGAGAAGAGGATAATATTGTAAGTCACTTCTAGATCATTGACAAGGCCCT…
mAS1_15236_1206	newbler_contig26325	1713		0	GTGACCTCGTACACCCCAGGCCTACTTGGTCACGACGCGATGTGGAGATGGCAGCTATCGACGGGCGCAACATGGTCCAACCTCCCATCTCCATCAGGGATGATGGAGAACGTCGTGGTTCCTACTCTCAAGACCTTCCCCCTGAGAGCCTACGACCCGAAGCAGGTGATCRTTGCGGGCGGAGACCAGGAGGCCGTGGTGATTTCTCCTGATGGTAGCCTACTGACATCCATTGATCTCCCCGCGCCTCCGACCCACGCGCTGATCCTCGAGGATTTCTCCGGCGACGGTCTGACCGATGTGATCCTGGTGACGTCCGGGGGAGTGTACGGGTTTGTGCAGACGAGGCAGCCCGGGGCCCTCTTCTTCAGCACGCTCGTCGGCTTCTTGATTGTCGTG…
mAS1_20386_294	newbler_contig43147	361		0	CTTTTCCTSTCCAACCAGGAGAAGTTCCACAAGGGCGCAGACAAGCAGTACTGGAAGGCGATATCYGAGCTCATCCCACAGGAGATTGCACACAT[T/C]GAGAAGAGGACGGGCAAGAANGACAAGGACAAGAAGCCCGGGATCATCGTGGTCCAGGGCCCCAAGCCCGGGAAGGCCACCGACATGGCCCGGATGCGCCAGATCCTGTCGAAGCTGAAGCACACACCGCCGCCACACATGAAGCCACC
mAS1_33003_2423	newbler_contig25503	2423		0	ACCCCACGTGCGAGAGCAGGAACGTCTTGCCCGTGCTCCAGCAGTTCTACGTCCCCCGCGACGAGAACTTCAACCATGTCAAGAAAGCCGACTTCACGGCCTACCTCATCAAGGCCATCTCCGGCGGCATCCTCCCCCTCCTCCGCCAGCAGTTCGACTCCGTCTCACCGCGTGAGTTCGACGACTTCGAGGACATGTACAAGCTCTACGAAGGCGGGCTTAAGATCCCCGACATCCCTGCCCTGGACGAGCTGTTCAAATCGTTCCCGCCGCTGAGGAGCATCATGCCGGCCGNCGGGGACTTCCTCCTCAAGATGCCTATGCCGCATGTCATCAAGGAGGACAAGCTCGCGTGGCGGACGGACGAGGAGTTCGCCCGGGAGATGCTCGCCGGCCTCA…
AS1_10154_1084	newbler_contig25615	1084		1	GTGTTTTTTAAGGATGTAGCAGGCTGTGATGAAGCTAAACAAGAAATAATGGAGTTTGTGCATTTCCTTAAAAATCCCAAGAAGTATGAAGAGTTGGGAGCTAAGATACCCAAAGGTGCTCTGCTTGTAGGTCCTCCTGGAACTGGAAAGACTCTACTTGCTAAAGCTACAGCAGGAGAATCTGGTGTGCCCTTTATGTCCATTTCTGGTTCCGATTTCATGGAAATGTTCGTAGGTGTTGGACCATCCAGGGTAAGAAACTT[A/G]TTCCAAGAAGCTCGGCAGTGTGCACCCAGTATCGTATTTATTGATGAGATCGATGCAATCGGTCGCGCGAGAGGCCGTGGAGGTTTTTCTGGTTCAAATGATGAACGAGAAAGTACTTTGAACCAGCTGCT…
AS1_10570_1448	newbler_contig26757	1403		1	GTCATCGCCAAGGCAGAGAAGATCGCCAGCGAGAA[C/T]GCTTGATGACGAGGTGTCACCACCGCC
AS1_11108_1052	newbler_isotig10979	1053		1	TTTCCCCAGGACTTGCAGATGAACGTGGATGAAAGTAATCGATCTCCAGTGAATACAGCTGYGACTGTTGCTCCTCCTACACCTCCATCCGGAACTTCTCCCTGCAAGCAGCTAGTGAAGAAGTCATCACGGGAAACGATTGCAAGTGGACTTTTGCTAATTGGAAGCATCGTTTGTCTGTCAAAAGGTCGATCTAACCTCGGCGCACAGCTTGCCATGGCATTCTTCCTGAAGAAGGCNNTTAAGCAGGACAAAGAATCAGGCTCTTCGCCAAGGGGAAGAAGAACTGATGCGACGGTGCCTATGCAGTAGTAGTAGGACCGGCTTAAGCTGTTGATGCTACCGTTTTATCCTTACA[A/G]ACTGAGTACTTACTACTTACATGAAATCGAAAAGGC…
AS1_17525_1026	newbler_contig27660	1159		1	TGCATTGAGCGCGGCCTTCTGGCTGCATGTTCAGAAGGCCCCAAGCAATAGGAAAA[C/T]CAATTAACATGACAGTTCTCGTAAGCACACAAGGCGATGTGAGGGAGACTCGACAGAATTGCTCGGCGTGGAATCTGTTAGCATACATAATCTTTTCTCACTTTGCTGGTTATCTGTAATGTGTATGATCTCTAGTCATGGGTTGTTTGAGTTGGGCATAATAGAGTATAATCGTCTTCCTTTAAAGTTTGGTGTGTTTCATTTGTGTTGTAATAGTAAGTGCTAGCAACTTGTGCAAATTAT
AS1_20515_1233	newbler_contig27624	1237		1	AAGGGCGGGCGAGTTCCTGCAGGRGAAGGGCAGGGGGAGCGACCCGCGGAGTGCAAGCAACAGTGAGGTGCTTCACACATGAAGACTATTTTCCTTGGCTGAAGAATGTTTGGTTCTGCTTGATGCTATGTCGTTGAGTTTGGTTCCGAGGAGCCAGTGGGGATTGATTG[A/C]GTTGGTTTGTGGAAGAACCGGTGGGGGTTTCTTNGTCGGGGACATGGTATTATATACTGGTAGCATTTCAATTGTTGTATTGGGTTGAAATACTTTGTCSGCTNCTGCGAGTGATCATCGATGTTGCCAGTTTGGTAGTCCTACTTGTTTTGCCGGGTAAATTTTGATATATTAGGTGTTTGTGTGCGCTACATTCATTGTTTCAAAATGCATATCTGCACT
AS1_25238_1033	newbler_contig26427	1048		1	GATTACAAAGTTCAAGCCAGGTTGCAGCATCATTTACCCCAGACGGAGATCACATAATCTCTGCTAGCGACGACTCCCGTATCTACATGTGGAATCATGCAAACCAACTTGCCCCAGTCACAAGCCGCGTGAAGACAGTGTGGTCGTACGAGCGTTTCTTCAGCAACGATGTCTCCATCGCCATACCGTGGAACGCCTCACAGTCGAGGAACTCTATTTCACTGGCCTGCAACATCCCTTCTTTGCGGCAAGAGGTCTCAGGCGACCTCTGCGACATACAGGACAGCAG[C/T]ACATCACGCTGCCAGACTGAAGATTGCCTTGAAGACGACAACATGTTCCGGTTGCCATCGGGCAATTTCACTCTTAGCAGGGCGTTCCTTGCGGAGTCTGCGCCA…
AS1_26089_1015	newbler_contig27386	1015		1	TCGTGATGGTCGACCACACCCCGTTCGGGTTCGACAACGACATCGAGTTCTGCGAGTACTTGATCCG[C/T]GAGGTGGGCGTGGTGGCCATCCCGCCGAGCGTGTTCTACCTGAACCCCGAGGACGGGAAGAACCTG
AS1_26495_1633	newbler_contig25991	1633		1	AGGTCGTACCTCACCTCGGGGTCGTCGGCGCTCTACCTCTTCCTTTN[C/T]GCTGGGTTCTACTTCTGGACCAAGCTGCAGATCAGCAAGCTGGTGT
AS1_3653_3095	newbler_isotig03225	3106		1	GGGCATGGTGGCCGGCATATCGTACGCCATCAACAGCGGGTACCAGTCCTGGGGCCCGCTCTTCGGAAAGCTCTTCTTCTCGATCTGGGTCAN[A/C]CTCCATCTCTACCCCTTCCTCAAGGGTCTCATGGGGAAGCAGAACCGCACGCCGACCATCGTCATCGTCTGGTCCATCCTCCTCGCCTCCAT
AS1_7469_1148	newbler_isotig03806	1044		1	ACCCGGACCACGAGGACCGCTTCGACTTTGACCCGCTGGACGTGACCAAGACGTGGCCCGAGGACGTGGTGCCGCTGCAGCCCGTGGGGCGGCTGGTGCT[C/G]AACCGCAACATCGACAACTTCTTCTCCGAGAACGAGCAGCTGGCCTTCTGCCCCGGGATCATCGTCCCCGGGGTGTACTACTCGGACGACAAGCTGCTG
cAS1_26374_193	newbler_isotig10407	213		1	GTCCCGTCCGTTCGGTCCGTTAGGGTTTCGTCGGCCCGCCATGGCGATCCTCGGGGAGCTCGGGACCGAGATCCTCATCCCCGTCTGCGGGGTCGTCGGCATCGTCTTCGCCATCGCGCAGTGGTTCATCGTCTCCAAGGTCAAGGTCACCCCCGGCGCCGCCGCCGCCGCCGGCAGCAAGAACGGCTACGG[A/C]GACTACCTCATCGAGGAGGAGGAGGGCCTCAACGACCACAACGTCGTCGTCAAGTGCGCCGAGATCCAGACCGCCATCTCTGAA
mAS1_17477_1598	newbler_contig26915	1598		1	GGCGCTGGACACACCGTTCCTGAATACAAACCACAGGAAGCATTGGCTTTCTACAGCCGTTGGCTCAATGGTTCAAAGTTGTGAGGCTTGGGCCTGGCTGCGAATAATGGGGGAATATACTTCCGCATACAGTCCAGAATGAACAAATGTTGATNNGAAGAAGAAAGAGATGGCCTGCCATATAGATAGTCACATACTCAAATTTCAAAAATAGCAATTGGAACACTGCATGTTGTATTCATTCATCCAAATATATCTGGTCGATGCAGCTTTRATATTATTGCTTTCATGATTTGTCCACTGTGCGATCATGACTTCTCAATTTCAGTTGATATGGAGAGTATATCKTATCG[C/T]CGACTGTAAAAGAAACAATGTCATATTTTGAAATGAGTACA
mAS1_25540_1036	newbler_contig28005	1036		1	GTGAAAGATGTGTTGTTTGAGCCTGTGCGCAAAACACAGGATGCTATGTACTTCTTCAAGATAGATGGTGACATGTGGATGCCCTGTGGACCGAAGCAGCCAGGCGCTGTGCAGACCACGATGCAGGATCTTGCATCCAAAGGCCTTGCCTCACAGATTCTTCCACCCNCGATCTCGAAGAATGATTTCGAGAAGGTCCTTGCGAGGCAGAGACCAACCGTCGGCAAAAAGGACCTGGAGGTGCACGAGAAGTTCACCAAGGAGTTCGGCGAGGAGGGTTGAGTGGTAC[A/G]CCGCCGCGAGAACTCTCTCGACCCATGCACAGCCGCACCACAGAAATGTATATTGTTTMCAACTTTGATTTGTTGCGCTTGGGACTTAGATTCGCAGATCTGTAC…
mAS1_25688_4142	newbler_contig25251	4215		1	ATTGTAAGCGCATCTCAAGCTGGAGACATTCAGTTTCTTGATGTTAGAAGGGCTGCTGAACCCTACCTCACTATTGAAGCTCACAGGGGTTCATTAACAGCACTGGCTGTTCACCGGCATGCCCCAGTCATTGCAAGTGGCTCAGCTAAGCAAATGATTAAAGTGTTCAGTCTTGAAGGAGAACAGCTAACGATCATTCGGTACCAGCCATCTTTTATGGGCCAAAGGATAGGAAGTGTAAACTGCCTTTCGTTCCATCCGTACAAATCTCTCCTGGCTGCTGGAGCTGGTGATAATGCTCTGGTCTCTATCTATGCTGAGGACAATTATCAAGTAAGATGAGGTTTACATCCTGTGGCATGCAATGACGACACAATCAGTAGGCCATATGATTGGCCG…
mAS1_27686_367	newbler_contig27877	417		1	GGATCATTCCTCCGGGAGAGAACCCAAAGAAGCCTGGAAACCCACAGAATGTCAGGCTGTATTCCATTGCATCTACTAGGTATGG[T/G]GATTCATTTGACGGGAAGACTGCCAGTTTATGTGTTCGCCGTGCAGTTTATTATGATCCTGAAACTGGCAAGGAGGACCCCTCGAAGAATGGTGTCTGCAGTAATTTCCTATGCAACTCAAAGCCTGGGGAC
mAS1_29883_511	newbler_contig33396	508		1	AGTTTCTCAAGGCCAAGTGCCTGATGAACTGCGAGGTGGCGATAATCCTGGAGCACAAGTGGGAGCAGCTGCAGCACATGTCGGACGGCGGCGCCGACCAGGTCTCGCAGGTGTTCGAGAAGTCGCAGGCCTACGTCAAGCGCTTCAGCCGCTACAAGAACCCCGACGCCGTGCGCCAGGTCCGCGAGACGCTCTCCCGCTACAGCCTCGTCGAGTTCGAGCTCTGCACCCTGGGGAACCTCTGCCCGACACCGCCGACGAGGCCAAGGCGCTCGTCCCCTCCCTCGTCCCCGGCGGCAGGTTCGACAGCGACGACCGCGTCGACAAGATGCTCAACGACCTCTCCCTCATCAAGAAGTTCGAGTAGTAGCCCTCACCATAATATGCTCTTC[C/T]TG…
mAS1_32511_1163	newbler_contig27849	1283		1	GTATTGCTGCGGAGGGTATCGGAAACAAAGCGCTCTTGATGGCAATGAATTACCATGTCAATACATCCAATAGCGCTTTGTGGGATCACATGCCAATGGTTTTCCACACCTGACCTGAGCCGAAATTTTTGCACCGTACTTCCGCCATGTTAGGCCGCGTTTCATCTTTTGCTTGTTCTRATAGTATTTCAACCCTTTTTGTGGGAAAAGCTGATATTGGTTAGATGTTGGGTATAGAAGAGCCATAGAGGGAACCTG[T/A]CAAAGACATTTTCGGCAGCACGACYCATTCTTTGCATATTGCCCTGCCGTTTGGTGCAGTGTGTTATTAATTGGATATCGTGTCGTTGATGCTGATGCAGCCGAGTGTATCTTGTTCCTGTAAGGTTTGTATAACT…
AS1_20569_461	newbler_isotig11683		461	0	NGTGGTGGAGAGCGTGGGCGAAGGCGTGGAGGACCTTGCNCCGGGAGACCACGTCGTCCCCATCTTCAACGGGGAGTGCGGGACGTGCGCCTACTGCCACTCCAGCGCGACCAACCTGTG[C/T]GGCACCTACCGCGTSGACGCTTTCAAGAGCACCATGGTYTCCGACGACGGGACGAGGTTCTCCGTGGTGAACACCTCGGGCNACACGGTGCCGGTCTATCACTTCCTCAACACCTCCACCTTTGCCGAGTACACCGTGCTGGACGCCGCCTGCGCCGTCAAGATCAACCCCGCCGCCCCGCTGGAGAAGATGTGCCTCCTCAGCTGTGGCATCTCCACAG
AS1_21156_1406	newbler_isotig11311		1407	0	GCGGCTCGGTACTATCAGCATTTGTGTAGTAACGATGTCAATTAGCTCTCATGCATGCAA[G/T]GCATGCAGTGGTAGGTTGTATGTACCCTTCGCAT
AS1_23610_394	newbler_contig39500		394	0	CTAGCTGCCGTGTGCTCCATCCAATGTTTGTATCAGTAGCTCGTCGAGTGACGATGTGAATGTTAGCCTCTCACAAA[T/C]CTTATGTGTAATACCTCTGCGATTATATGTATTTGCCTGCTTSYTCATGGAC
AS1_24499_934	newbler_isotig09038		940	0	AGCCAAAAGAAGAGAGTTGCTGAAGAGAAGAAATCAGCGAGGAAGATGGNCTCGGAGTACGGCTTCTGCCACCCTCYGCAGAGGATGCGGCCGCTGCAGCTCGTGTGAGGTTCGCCTCGAATTTCGAGAAGAACCGAAAGGACAAGAGAGCGGCGATCAAGGCCGCCTCCATCTTCCCGGAGCCATCAGGCTCAGCTTCGAAAGACAAGCTAGACCTKGCGCTGAAGAGGCGGAATATAAAAGCTGGTGCAGC[A/G]TCGGCGCTGATGGCGGGCAGGGCAAAGCCGTCGTCRTGGTCRCGGCAGAGCGCCGGTTCTGGAAGTGCAAGGACTGCTGTGCCGATATTGGCAAGGCGCAAGTAGGGCCACCCNGAGTTGTGCTTGNGCANTNAAGCAAGA…
AS1_24513_1035	newbler_contig28880		1035	0	GCTGCTAGGATGAGGTTGGCAGCCACTGAGAAAGCGGAAGCGGAGAAGATACTCCAGATCAAGAGGGCTGAAGGTGAGGCAGAATCGAAGTACTTGGCTGGTGTGGGTATTGCAAGGCAGCGCCAGGCCATAGTGGACGGGCTGAGAGACAGTGTTCTCGCCTTCTCTGAGAATGTGCCTGGGACCTCTTCGAAGGATGTCATGGATATGGTTTTGGTGACGCAGTACTTCGATACCATGAAGGACATTGGGGCCTCTTCCAAGTCTTCAGCAGTGTTCATCCCTCATGGACCTGGCGCTGTCAAAGACATCGCTTCGCAGATACGAGATGGTCAGCTCCAGGGCAGGATGGTTTGAGGAGTGTNGGAAAATGGATGCCACTTTTATA[C/T]GCATAC…
AS1_24858_446	newbler_contig29562		500	0	AACTACACTCTCGATGAACGGAATTGTCATAAACCAAATTGGGAGCGGAGCCGATCAACCAGGAGGATACTACTCRCAATTAGCGAAAGAATACGACGGAGTTATAATTTCAAGCGACATGGCCAAGGCGACTACCTTACCA[A/C]TATCACAAGAGGCTGGCGCAAAGCAGCCTCTTTATATCATCGTAGCGCAGGGAGAAGGTTCCAAATTGCACATCCCGTTTCTCGACGAGGAGTCTGCATCTAACGCCATAGTCCTTGCCGATAGTCCCGTCACCGTGGAGCCATCGGGAGCCAGCGTCTCGGTCCTCGATCAGATGAACCTAGAGTCCATCCTACAACTCCTCGCAGATCGAGGGTTATGCAGCGTGCTGGTGGATTTCAGAGATGCCGGAG…
AS1_27719_683	newbler_contig27540		1081	0	GTGCAAGCCACTGTTCAGCAAATCCAGGGCATCTTTCACCAGTGCTTAGCTGTTCATGATAAGCTAGAGACATCATTGCACGATTTGTCTAGGACTGGAGACGCTAAATCTTGCAAAGCAGCTCGTAAAGCCGCTGATGCACAGTTTAAGGAATTAGCGAAAGAGCTGAAGCCGCTGTTGTTATC[C/T]GTACAGTCATCCCCTCAGGCTTATCAGATATGGCCAAA
AS1_7339_728	newbler_isotig11877		740	0	TATTAGGAAATTAATGTTTTTGGTTCTGCCATATTCGTTTGGTTTCTCCTTACAGCAGGCTGGAGTTGTGTTAGTCAA[A/G]TACCTAGTCCTCACTTCTTAATGCAGGAATGGCTTACATGAGACTCATTGTAGCRAWTTTTGCCTGGGG
cAS1_20217_415	newbler_contig32356		568	0	AGGTATTAAGAGTTGAATTCGGGTTGCTGGGACGCAGCCATGGCTAGTTGGTGCAGGGAAGTTCTTCTATTTTGCTGAGATGCAGACATGGCCAGTTGTGTAGTGAAGTTCTTCTATTTTGTATGATGCGGTTCACGCTTAAA[A/C]TGTCCTGCTATGTAGTCTGTTGGATCATCTACTATGTAGTATGCTGTGGCATGTGATGTGGTCGATGCTGAGACGTCTCCTCTATGTAGTATGTAGGTTAGGTACCGTGGGCTGTGAAGCGAACTCGTCGGGTTTAATCACTTCTGAACTCTTATATATATTAGTATCTAAGATCAGCAGGCAGTAGTCAATTTGTGTGCCTGGTTAGTGACTCATGGAATTGGCCCGGTTAATG
cAS1_25351_3273	newbler_contig25339		3274	0	AAGAGATACTCGCAACCAGCGTGAAGGATTTCAAGGAGTTTGCCGATGCTGTCGAAACGATCAATGACAATGGGGTTGTGGTGGCTGTAGCATCGCCCGACGACGTCGAGGCAGCAAACAAAGAGAAGTCGTTATTTTCAGACATCAAGAAGTGCCTGTGAGGCCTCTCCATTCCCACCCAGGCAGGGTTCAGTCTGGGACCTGCGCCGAGCAGAGGTTCTTCAGCGTTTTGCTTCACTGATGAAGAATGGTCTGGCGCTGTAACATGAGTTCGCGTGGCGAGAGCACTGATCACCTTGTCTGTAGCCCGGTTACGGTTGTTTATTTTCGCGCCCATTTTTAGGGGAAATAATTAGTTCAGGGTGTTGAGCGAAGCACAATA[T/G]TTAAACAGAGTT…
mAS1_11078_467	newbler_isotig15579		467	0	GTTGATGCTGTGGGCACCGTTCGTCAACTTCAGAAAGTTCCCGAGGGATAAAACCATGAAGTACCCTTGGTCAAAACCGAAGGAAGGCACCCCTCTGTTCAAGGACAGATACCCACAAATTGACTCCTTCAGAGAGAAGTACTACTAGTATATACGTACTGTAACAAATGCAGATA[C/T]GGATGATCAGGAGCGACGTTTCTTTTACAGATCGATGTGNCTCTGTAACATATATTTTTAACATGTTCTACTTGGACGCCCCAAGCATATTCTGGGGCCATGAACCCGTAAAGGAAAATCTAGGGAAATGGTCATAATCATCTATGCGTGTGTTTGGTTGCTCACTACCGTTTTTTGGCCCTCTTCCACTCGTGTGAGTTGGGGGGAGTTTGCCCGTG…
mAS1_13725_436	newbler_contig34790		438	0	GTGCYAATGGTTTGGCTTCGGCRAGGGATTTTCTTTCCCCCACAGCATGGTTCGAGCA[G/A]GCCCACCGCCCTGGRTACGTCATAGTGCAGAAGTATGGTGGCGAGCTTTTCACCGCCACGCAGGATTTCTCRCCGTTTAATGTSGTCGCSTGGCATGGAAATTATGTCCCNTACA
mAS1_27580_1960	newbler_contig25342		2684	0	TCTGACAAGATAAATCTTGATATCAAGAGGGTTGTTGGATATCGCCAATGGTGCAATAAATTGTGGAATGCCATTCGTTTTGCAATGGGCAAGCTTGGTGATCATTATACTCCACCAGCAACCATTGTTGTGTCTTCAATGCCCCCGGTCTGCAAATGGATACTCTCGGTACTCAACAAGGCTATTGGCAAGACTGTKACCTCATTAGAAGCATACAAGTTCGCCGATGCAACATCTGCTATTTACTCATGGTGGCAATACCAGCTATGTGATGTATTTATAGAAGCTGTAAAACCTTACTTCTTCAATGACTCTCAAGAGTTCGATTCAGCAAGAGCTGCTTGTAGAGATGCCCTATGGATTTGCCTCGACAATGGTTTGCGTCTGCT[C/T]CACCC…
mAS1_30754_490	newbler_contig26367		490	0	GTAGAGGTGACGATAAAGCATAGTTGTTGACTTAGCTTGCAGTGGTTCTTTATCAAAGCTAAGGCAGATAATAATTGGCGTTATGGCATATCGAATGGTATGCGCTCCCCAAGTCATTGATCTTGAGTCTGAGCGAGGGCATCCTTATGTTCATTCTGAAAGTTTAATTCACAATGGGAATGATTTGTCCGACCAAGGCGGTCAATATACTGTCAGAGTTGTAGGCAATGCTATGAATGCTGGTCTTTCTGATACACAGGGTTACTACAATATGAACATGAATCATCCACATCAGCCTGTTCATAGTTCTCCGCCAAATTTAGGCGTTGATTCTGGTTTTGTNTTCCCATCAAATATGTACAACCCTTGCATGTCAACATCTATGAACAGATATGTCTC…
AS1_18905_305	newbler_isotig03932		305	1	ATGATGGTAGCTTCTATTGGGCTCTTGGCAAAGTN[A/G]AAGTTCTCAGTCCACACGTACTTTGATAGTTGGA
AS1_20837_871	newbler_contig27703		871	1	GTCCGAAATGAGAAAGCAAGAAGGTACTTGAGCAGTATGAGAAAGAAAGACCCGGTCCCATTTTCTCAGAAGTTTCCTAATGCAGATCCTTTGGGAGT[A/T]AAACTCTTGGAGAAGCTATTAGCCTTTGATCCAAAGGACCGTCCAACTGCGGAAGAG
AS1_20866_497	newbler_contig25880		2023	1	AATGTCACTGCCAGTGATGATTTCCGTTTGCCCTCAACCAATGCCGAGTGTGAAGAGGAAGAAAGTGTGCCGCTTGTGACTAATGAAGCTGTGTCACACAGGCAGTGCTGCCCCAGTGAGATGAATGCTAGATGGCTTAATCCTGCCTTAGTTGCTCCTTTTCCAAGTGGTGTGATGAGAACGCGACTCGTTGCGACTGTGGCAGTGGCTGCTATATTGTGTTTCACGGCCTGTGTTGCCGTGTTCCACCCAGATAGAGTAGG[G/T]GTGCTTGCAGCTCCAGTAAAGAGGTACTTGTTTAGGGACTGCCCACCATGGCACCATAGTGGATGTTAGATTAGATAAACTTTCTTGACTTGGTGACTTTCTTGACTTGTTGTTGCTTTCCCCTGTGCCAT…
AS1_21481_1158	newbler_contig25862		1361	1	AGGTGGACCGGAAATACAAGCACTATTACCACCAAATGCAAAATGT[G/A]GTTGCATCTTTTGACATGGTGGCTGGGCCCGGATCTGCCAAGCCTTACACCGCAGTTGCTCTGCAGACAATC
AS1_26111_1122	newbler_contig28149		1122	1	GAACTTTGGAGACCCCTCGAACCTGTCATGGAATAGATGAATAGAGTTAACTATTAGACTGGAGTATCCT[C/G]TCTGAGAATAAAAGATCATTCAATGGGTAAATTCTTCCAATTGGATCTATGGGTGTCTGTTCTTATTCCCATTCACTGGGCTTGTCATGGCTCATAGGCATGAGGATCTTGTTGACTTTGGAGCCGTAATAGCATCATACATACATGAACAGAATGTATTGTGATCGGTTGACTTAAATCTTATCTGACCTTATCTGACCATACCGGGGGTTGTTTC
AS1_27045_753	newbler_contig31569		754	1	GGAGTTGGCTCTGCGATTAACAAGCTCAACGACGTTGTGGCGATGATCGCCGAGGTGAGGAGCATCGCNGAGGCTCTGGGGGCGACGGCTTCGAGGAATGTGTCCGAGGAGMTGAGAAGAGTTCACAATTAGTATTACTAGGTGGRCACRGCTTTTCTCTGGACAAACTCRAGAAGTCAGYAAGGAATCAGGAGATGTAGTTCCATCAGTTTAGCATTTCTCCTG[G/T]CTGCTAGCCTTTGTGCAGATCTAGAGAAGATTGCCTGAAAGAGCTAAGATAACTAAATCKGTTTACACCTTCCTCTCTATTTATTTTCATATTATATCTATAGAACTGGAAGATGTTCTTGCTGGTGATAATAAAACCTGAGTCTTTGAAGGCAGTGATAAAGCA
AS1_27968_673	newbler_contig25522		2504	1	ATGTGGGACTATGTCAGGCAGACTGATTCGAAGCTACTTCTGACACTGCCTCTCAACCTGCC[A/G]TCGATYATAATGACAGATGTACTTTCTGTGCGGGTTTTAGGGCTGTTGGGAGCTAT
AS1_32746_216	newbler_contig30660		613	1	AGGGACCTGACTTCATGGTGAGGACGGCGAAGAAATCTATGCTGGAGGAACTGGAGAGCATGCTGGAGATCGTGGACCCGCAGCC[G/A]CCAGGGAAGCAGAGGTCGTTCAGCCGCCGCAAGTTTGATCTTCCAGAGGGYGGAGCGATCCCGAGCGAG
cAS1_25592_250	newbler_isotig09979		250	1	GCGTTTTCTTCCGCGCCTACTGCTCAAATAAGGTTGACAAGAATCTMACACTACTTGCTTCAGTATGGATACCAGCTGCCTATCATCTATGAACATAGCTGGAGCGAAGCAAGTAGGATCTTTTGCTGGACAACTTCATACACAGAGGTGCTTCACAAGTAGCAGCGTCCAGGCACTAAAAACTAGTCACC[A/G]TACGACCTCCCTTGGCTTAAGGAATAAAGTAAAAGGATCACGCCGTGGACTTCGTGCTCTG
mAS1_11627_1579	newbler_contig25639		1608	1	GTGAATGCTAGTGCACAGTTCTGCGGTGTTGCGGAGATGACCGGCCCAGTGAATTTCGAGAAGAGTGTGGACTACTGGCAGCAAGATAAGTGGACTGGCCAGTTCCCTGT[G/T]AAGTGGCACATAGTGAAGGATGTTCCAAATAATCTCTTCCGCCATATAATTCTTGAGAACAATGAGAACAAGCCTGTAACCAACAGCCGGGACACACAGG
mAS1_12229_1468	newbler_contig26750		1523	1	GGGTTATTGTGGTGCTTGGTTGGATAAGAGGCGAACTGCCTCACTTGTGGAACTACGGAAGAAGACCGGAAAATTC[G/A]GTCGGCGAAGTTTGAAATGTAATGTGACAGAGTTTGT
mAS1_20569_1375	newbler_isotig11683		1375	1	GAGGTTAAGATAAACTTTGATGGCTTCATAACCCACGAGATGCCATTCTCGGAGATCAATGAGGCTTTCCGGCTGCTGGAGGAAGGCAAGTCCCTCAGGTGTGTGCTACGTCTGTGATGAGGCGCACGAGGAATTGCAAGTGTGTNNTCGCAAGATATACCGTTGTTGTTAATACCTTTTACTGTACATCTTGTATAATTAAGTCGAAGGTTMT[C/A]TTTCACTCAAAGTGAAGACGCCTATGTTGGGTTCGCCTGGGTGTCGCTGGACCGAGAACTCTTTAGTCTCAGTTGATCCACCTCCCGCTTCTGTGCTCTCCTATTTTTTGGCTTTTGTTTGTGTTGCGCCAGTTTGTGTAATTGACAGAATTCATCATCGTAAATGTGAGTACCCATTAT…
mAS1_21671_1026	newbler_contig27604		1026	1	AGGATAGTCTATCTGCCGTGTGTGAGAAGGTGCTCGACCGGTGCTTGGCGCCTGAGAGTGGTGGGGAGGGTTGTGACAACATGACGATGATCTTGGTTGTGCTCAAGAAGCCTACCGACTCGGYCGCTACTTCTAGCTCGGAGCAATCT[C/T]CKGTCACGCCTACCAAGTCGGCTGCTACTGCTAGCTCGGAGCAATCTGCGGTCACCGACGAAGAGATGCGG
mAS1_22149_759	newbler_contig25721		763	1	GTTTGTTAATGTTGGATGGATATGGGATAAGACTATCCCTGATCCGCGATATGTATCTACTATGCCCGTTCAGTGGGATGATGTGTATAAAACTATCGAAAGTCTGAATGGTGGTGAGCAGAAGCTCAAGGTCGGACTCTTGAATTTTAACAGCACTGAGTTTGGGTCTTGGACACAATTGCTCCCAGAAAGTGAGTTTTCAATCATAAGGTTGGAGCATGCTAATGAAAGCATTACCTGGCAGACACTGTACCCTGAATGGATTGATGAGGAGGAAGAAACAGAGATACCATCTTGTCCATCGCTTCCAGAGCCTAATTTCCCAAGAGGGACACACTTTGATGTCATTGCTGTGAAGCTTCCCTGTACCCGAGTTGGCGGGTGGTCCAGAGATGTTGC…
mAS1_25256_809	newbler_contig25349		952	1	GATTTGCTTGAGTATCCAAATGAGTATTGGGACTCTGATGAGTATGACGATGACGACGATGTTGGCTACACCCGACAACCAAT[T/C]GAGGATGAAACTTGGTTTCTTGCACATGAGATTGACTATCCTAGTGACAATGAGAAGCCAACTGGTCACACAAGTGGCGCTGATCGACATGATCGTCCTACNAAGGAKGATGATGATGACCAATCRTTTGTTGAAGAGGATTCTTACATATCTGGTGAGCAGTATTTTCATGGGAAAAACATCGCACCGATAGGTACTTCGGAGCGGCCAATAGGACATGGGATTCCTGATAATGATATGATAGCCCAGTATGATGGTCAACTTTTGGATTCAGAAGAACTAAATTTGATGCATTCTGAACCAGTATGGCA…
mAS1_26219_524	newbler_contig27327		524	1	ATATGTCGGGGATGGGGATGGAGGAAGTGGACATGGACATGGAGGACGACGGGGAGATGGACATGGAGATGGAGATGCA[T/G]CTGGAGGAGGCAAGATGGCCGGAGGTCGCATGCCCCTACTGCTACGAGGACTACGACCTCGGCTCCCTCTGCGTCCACCTCGAGGACGGACCACCCCTACGAGCCACACCCCG
mAS1_27393_2078	newbler_contig25568		2077	1	GAGAGGTGCTCCATCCAAGATCCTCCTCACTATAATAGTATCAGTTATCACATCAATGTGCTCCTATGGCCTCCCTTGGCTTGCTTCGTGCACTCAATGCCCCGAAGATGCCGTGGAGCAATGTCCTACCGTTGGTCGCTCTGGCAACTATAAGAACTTCCAGTGCCCACCAGGGTATTACAATGGTATGGCATCACTTTTCTTCAATACAAACGATGATGCCATACGAAATCTTTTCAGCACTGGAACAGCGACTGAGTACCACATGTCTAGTCTTTTCATCTTCTTCGTCGCAATTTATTGCCTTGGACTTGTGACTTACGGAATTGCCGTCCCATCTGGTCTCTTCATCCCTGTTATCCTTGCTGGAGCCACATATGGTCGAATAGTGGGCACGCT…
mAS1_33014_842	newbler_contig27313		1084	1	GACGGGAAGATAAGCTACGACGAGTTTGCGGCGATGATGAAGGCAGGGACGGACTGGAGGAAGGCGTCCCGGCAGTACTCGAGGCAGAGGTTCAGCAACCTCAGCCTGAAGCTGCACAAGGACGGGTCCATCAGCGACGACCAGAAGTAGACCGAGCAGAGGTGTAAGAAACAGAAGGGGTGCTATGTTTCTTACATCGAGTGATCCGTCGAGCAGAACTACCGATCGTGATCGTCCCGAGGCGCGGGCGGGGTATATATTGACCGTC[A/G]AGTGTCATGCTGTTTCGCTGTGCTGGGGTTTTGTTGTCGGGGTTTTGTCGTCAGATTTCACCAGTTCGTTTCCTTCTTCGGTTCTTTGTTTCTTTCACACGATAAATGCAGCTACCGCTCGATTCT…
